# Supplementary material for: Worldwide SARS-CoV-2 haplotype distribution in early pandemic
Source: PLoS One. 2022 Feb 16;17(2):e0263705. doi: 10.1371/journal.pone.0263705 (PMC8849502; doi:10.1371/journal.pone.0263705)
Supplement: S1 Table — (XLSX) [file pone.0263705.s007.xlsx]

## Sheet: Sars_cov_2_sequences_concat
S1. Viral genome sequences and 53 most frequent variants
Accession_ID	Data_Source	Collection_Date	Location	Country	Conta	Region	Genome_Length	23403	14408	3037	241	28881	28883	28882	25563	29836	1059	11083	14805	28144	8782	26144	1163	18555	16647	23401	7540	22992	20268	23731	10097	18060	17858	17747	2558	2480	18877	17247	27964	15324	1604	25429	28854	28580	28311	29829	313	28657	29864
EPI_ISL_418241	GISAID	2020-03-02	Africa	Algeria	1	Boufarik	29862	1	1	1	1	0	0	0	1	0	1	0	0	0	0	0	0	0	0	0	0	0	0	0	0	0	0	0	0	0	0	0	0	0	0	0	0	0	0	0	0	0	0
EPI_ISL_418242	GISAID	2020-03-08	Africa	Algeria	1	Blida	29867	1	1	1	1	0	0	0	1	0	1	0	0	0	0	0	0	0	0	0	0	0	0	0	0	0	0	0	0	0	0	0	0	0	0	0	0	0	0	0	0	0	0
EPI_ISL_420037	GISAID	2020-03-02	Africa	Algeria	1	Boufarik	29862	1	1	1	1	0	0	0	1	0	1	0	0	0	0	0	0	0	0	0	0	0	0	0	0	0	0	0	0	0	0	0	0	0	0	0	0	0	0	0	0	0	0
EPI_ISL_413485	GISAID	2020-01-24	Asia	China	1	Anhui	29860	0	0	0	0	0	0	0	0	0	0	0	0	1	1	0	0	0	0	0	0	0	0	0	0	0	0	0	0	0	0	0	0	0	0	0	0	0	0	0	0	0	0
EPI_ISL_420600	GISAID	2020-03-07	South America	Argentina	1	Argentina	29903	1	1	1	1	1	1	1	0	0	0	0	0	0	0	0	0	0	0	0	0	0	0	0	0	0	0	0	0	0	0	0	0	0	0	0	0	0	0	0	0	0	0
EPI_ISL_420599	GISAID	2020-03-18	South America	Argentina	1	Argentina	29903	1	1	1	1	0	0	0	1	0	0	0	0	0	0	0	0	0	0	0	0	0	0	0	0	0	0	0	0	0	1	0	0	0	0	0	0	0	0	0	0	0	0
EPI_ISL_420598	GISAID	2020-03-22	South America	Argentina	1	Argentina	29903	1	1	1	1	0	0	0	0	0	0	0	0	0	0	0	0	0	0	0	0	0	0	0	0	0	0	0	0	0	0	0	0	1	0	0	0	0	0	0	0	0	0
EPI_ISL_476496	GISAID	2020-04-22	South America	Argentina	1	Buenos Aires	29903	1	1	1	1	1	1	1	0	0	0	0	0	0	0	0	0	0	0	0	0	0	0	0	0	0	0	0	0	0	0	0	0	0	0	0	0	0	0	0	0	0	0
EPI_ISL_476561	GISAID	2020-05-07	South America	Argentina	1	Buenos Aires	29903	1	1	1	1	1	1	1	0	0	0	0	0	0	0	0	0	0	0	0	0	0	0	0	0	0	0	0	0	0	0	0	0	0	0	0	0	0	0	0	0	0	0
EPI_ISL_476565	GISAID	2020-05-09	South America	Argentina	1	Buenos Aires	29903	1	1	1	1	1	1	1	0	0	0	0	0	0	0	0	0	0	0	0	0	0	0	0	0	0	0	0	0	0	0	0	0	0	0	0	0	0	0	0	0	0	0
EPI_ISL_476568	GISAID	2020-05-14	South America	Argentina	1	Buenos Aires	29903	1	1	1	1	0	0	0	1	0	1	0	0	0	0	0	0	0	0	0	0	0	0	0	0	0	0	0	0	0	0	0	0	0	0	0	0	0	0	0	0	0	0
EPI_ISL_476563	GISAID	2020-05-16	South America	Argentina	1	Buenos Aires	29903	1	1	1	1	0	0	0	1	0	1	0	0	0	0	0	0	0	0	0	0	0	0	0	0	0	0	0	0	0	0	0	0	0	0	0	0	0	0	0	0	0	0
EPI_ISL_476567	GISAID	2020-05-18	South America	Argentina	1	Buenos Aires	29903	1	1	1	1	0	0	0	1	0	1	0	0	0	0	0	0	0	0	0	0	0	0	0	0	0	0	0	0	0	0	0	0	0	0	0	0	0	0	0	0	0	0
EPI_ISL_476571	GISAID	2020-05-19	South America	Argentina	1	Buenos Aires	29856	1	1	1	1	0	0	0	1	0	1	0	0	0	0	0	0	0	0	0	0	0	0	0	0	0	0	0	0	0	0	0	0	0	0	0	0	0	0	0	0	0	0
EPI_ISL_476573	GISAID	2020-05-22	South America	Argentina	1	Tucuman	29797	1	1	1	1	0	0	0	1	1	1	0	0	0	0	0	0	0	0	0	0	0	0	0	0	0	0	0	0	0	0	0	0	0	0	0	0	0	0	0	0	0	0
EPI_ISL_430793	GISAID	2020-03-01	South America	Argentina	1	Buenos Aires	29756	1	1	1	1	1	1	1	0	0	0	0	0	0	0	0	0	0	0	0	0	0	0	0	0	0	0	0	0	0	0	0	0	0	0	0	0	0	0	0	0	0	0
EPI_ISL_430794	GISAID	2020-03-24	South America	Argentina	1	Buenos Aires	29301	1	1	1	1	1	1	1	0	0	0	0	0	0	0	0	0	0	0	0	0	0	0	0	0	0	0	0	0	0	0	0	0	0	0	0	0	0	0	0	0	0	0
EPI_ISL_430795	GISAID	2020-03-26	South America	Argentina	1	Buenos Aires	29715	1	1	1	1	0	0	0	1	0	1	0	0	0	0	0	0	0	0	0	0	0	0	0	0	0	0	0	0	0	0	0	0	0	0	0	0	0	0	0	0	0	0
EPI_ISL_430796	GISAID	2020-03-27	South America	Argentina	1	Buenos Aires	29802	1	1	1	1	0	0	0	0	0	0	1	0	0	0	0	0	0	0	0	0	0	1	0	0	0	0	0	0	0	0	0	0	0	0	0	0	0	0	0	0	0	0
EPI_ISL_430797	GISAID	2020-03-27	South America	Argentina	1	Buenos Aires	29759	1	1	1	1	1	1	1	0	0	0	0	0	0	0	0	0	0	0	0	0	0	0	0	0	0	0	0	0	0	0	0	0	0	0	0	0	0	0	0	0	0	0
EPI_ISL_430798	GISAID	2020-03-28	South America	Argentina	1	Buenos Aires	29802	1	1	1	1	0	0	0	1	0	1	0	0	0	0	0	0	0	0	0	0	0	0	0	0	0	0	0	0	0	0	0	0	0	0	0	0	0	0	0	0	0	0
EPI_ISL_430799	GISAID	2020-03-30	South America	Argentina	1	Buenos Aires	29804	1	1	1	1	0	0	0	0	0	0	0	0	0	0	0	0	0	0	0	0	0	1	0	0	0	0	0	0	0	0	0	0	0	0	0	0	0	0	0	0	0	0
EPI_ISL_430800	GISAID	2020-03-30	South America	Argentina	1	Buenos Aires	29804	1	1	1	1	0	0	0	0	0	0	0	0	0	0	0	0	0	0	0	0	0	1	0	0	0	0	0	0	0	0	0	0	0	0	0	0	0	0	0	0	0	0
EPI_ISL_430801	GISAID	2020-03-31	South America	Argentina	1	Buenos Aires	29795	1	1	1	1	0	0	0	0	0	0	0	0	0	0	0	0	0	0	0	0	0	1	0	0	0	0	0	0	0	0	0	0	0	0	0	0	0	0	0	0	0	0
EPI_ISL_430802	GISAID	2020-03-31	South America	Argentina	1	Buenos Aires	29805	1	1	1	1	1	1	1	0	0	0	0	0	0	0	0	0	0	0	0	0	0	0	0	0	0	0	0	0	0	0	0	0	0	0	0	0	0	0	0	0	0	0
EPI_ISL_430803	GISAID	2020-04-01	South America	Argentina	1	Buenos Aires	29800	1	1	1	1	0	0	0	0	0	0	0	0	0	0	0	0	0	0	0	0	0	1	0	0	0	0	0	0	0	0	0	0	0	0	0	0	0	0	0	0	0	0
EPI_ISL_430804	GISAID	2020-04-01	South America	Argentina	1	Buenos Aires	29810	1	1	1	1	0	0	0	0	0	0	0	0	0	0	0	0	0	0	0	0	0	1	0	0	0	0	0	0	0	0	0	0	0	0	0	0	0	0	0	0	0	0
EPI_ISL_430805	GISAID	2020-04-01	South America	Argentina	1	Buenos Aires	29764	1	1	1	1	1	1	1	0	0	0	0	0	0	0	0	0	0	0	0	0	0	0	0	0	0	0	0	0	0	0	0	0	0	0	0	0	0	0	0	0	0	1
EPI_ISL_430806	GISAID	2020-04-01	South America	Argentina	1	Buenos Aires	29756	1	1	1	1	0	0	0	0	0	0	0	0	0	0	0	0	0	0	0	0	0	1	0	0	0	0	0	0	0	0	0	0	0	0	0	0	0	0	0	0	0	0
EPI_ISL_430807	GISAID	2020-04-02	South America	Argentina	1	Buenos Aires	29802	1	1	1	1	1	1	1	0	0	0	0	0	0	0	0	0	0	0	0	0	0	0	0	0	0	0	0	0	0	0	0	0	0	0	0	0	0	0	0	0	0	0
EPI_ISL_430808	GISAID	2020-04-03	South America	Argentina	1	Rio Negro	29803	1	1	1	1	1	1	1	0	0	0	1	0	0	0	0	0	0	0	0	0	0	0	1	1	0	0	0	0	0	0	0	0	0	0	0	0	0	0	0	0	0	0
EPI_ISL_430809	GISAID	2020-04-04	South America	Argentina	1	Buenos Aires	29804	1	1	1	1	1	1	1	0	0	0	1	0	0	0	0	0	0	0	0	0	0	0	1	1	0	0	0	0	0	0	0	0	0	0	0	0	0	0	0	0	0	0
EPI_ISL_430810	GISAID	2020-04-07	South America	Argentina	1	Buenos Aires	29806	1	1	1	1	0	0	0	1	0	1	0	0	0	0	0	0	0	0	0	0	0	0	0	0	0	0	0	0	0	0	0	0	0	0	0	0	0	0	0	0	0	0
EPI_ISL_430811	GISAID	2020-04-11	South America	Argentina	1	Buenos Aires	29807	1	1	1	1	1	1	1	0	0	0	0	0	0	0	0	0	0	0	0	0	0	0	1	1	0	0	0	0	0	0	0	0	0	0	0	0	0	0	0	0	0	0
EPI_ISL_430812	GISAID	2020-04-11	South America	Argentina	1	Buenos Aires	29792	1	1	1	1	1	1	1	0	0	0	0	0	0	0	0	0	0	0	0	0	0	0	1	1	0	0	0	0	0	0	0	0	0	0	0	0	0	0	0	0	0	0
EPI_ISL_430813	GISAID	2020-04-11	South America	Argentina	1	Buenos Aires	29803	1	1	1	1	1	1	1	0	0	0	0	0	0	0	0	0	0	0	0	0	0	0	1	1	0	0	0	0	0	0	0	0	0	0	0	0	0	0	0	0	0	0
EPI_ISL_430814	GISAID	2020-04-17	South America	Argentina	1	Buenos Aires	29806	1	1	1	1	1	1	1	0	0	0	0	0	0	0	0	0	0	0	0	0	0	0	0	0	0	0	0	0	0	0	0	0	0	0	0	0	0	0	0	0	0	0
EPI_ISL_430815	GISAID	2020-04-18	South America	Argentina	1	Buenos Aires	29803	1	1	1	1	1	1	1	0	0	0	0	0	0	0	0	0	0	0	0	0	0	0	0	0	0	0	0	0	0	0	0	0	0	0	0	0	0	0	0	0	0	0
EPI_ISL_430816	GISAID	2020-04-18	South America	Argentina	1	Buenos Aires	29801	1	1	1	1	0	0	0	1	0	1	0	0	0	0	0	0	0	0	0	0	0	0	0	0	0	0	0	0	0	0	0	0	0	0	0	0	0	0	0	0	0	0
EPI_ISL_430817	GISAID	2020-04-18	South America	Argentina	1	Buenos Aires	29804	1	1	1	1	1	1	1	0	0	0	0	0	0	0	0	0	0	0	0	0	0	0	0	0	0	0	0	0	0	0	0	0	0	0	0	0	0	0	0	0	0	0
EPI_ISL_430818	GISAID	2020-04-19	South America	Argentina	1	Buenos Aires	29811	1	1	1	1	1	1	1	0	0	0	0	0	0	0	0	0	0	0	0	0	0	0	0	0	0	0	0	0	0	0	0	0	0	0	0	0	0	0	0	1	0	0
EPI_ISL_499083	GISAID	2020-04-15	South America	Argentina	1	Cordoba AR	29802	1	1	1	1	0	0	0	0	0	0	0	0	0	0	0	0	0	0	0	0	0	1	0	0	0	0	0	0	0	0	0	0	0	0	0	0	0	0	0	0	0	0
EPI_ISL_407893	GISAID	2020-01-24	Oceania	Australia	1	New South Wales	29782	0	0	0	0	0	0	0	0	1	0	0	0	1	1	0	0	0	0	0	0	0	0	0	0	0	0	0	0	0	0	0	0	0	0	0	0	0	0	0	0	0	0
EPI_ISL_408976	GISAID	2020-01-22	Oceania	Australia	1	New South Wales	29741	0	0	0	0	0	0	0	0	1	0	0	0	0	0	0	0	0	0	0	0	0	0	0	0	0	0	0	0	0	0	0	0	0	0	0	0	0	0	0	0	0	0
EPI_ISL_408977	GISAID	2020-01-25	Oceania	Australia	1	New South Wales	29782	0	0	0	0	0	0	0	0	1	0	0	0	0	0	1	0	0	0	0	0	0	0	0	0	0	0	0	0	0	0	0	0	0	0	0	0	0	0	0	0	0	0
EPI_ISL_417030	GISAID	2020-01-24	Oceania	Australia	1	New South Wales	29782	0	0	0	0	0	0	0	0	1	0	0	0	1	1	0	0	0	0	0	0	0	0	0	0	0	0	0	0	0	0	0	0	0	0	0	0	0	0	0	0	0	0
EPI_ISL_412975	GISAID	2020-02-28	Oceania	Australia	1	New South Wales	29782	0	0	0	0	0	0	0	0	1	0	1	0	0	0	0	0	0	0	0	0	0	0	0	0	0	0	0	0	0	0	0	0	0	0	0	0	0	0	0	0	0	0
EPI_ISL_413213	GISAID	2020-02-29	Oceania	Australia	1	New South Wales	29782	0	0	0	0	0	0	0	0	1	0	1	0	0	0	0	0	0	0	0	0	0	0	0	0	0	0	0	0	0	0	0	0	0	0	0	0	0	0	0	0	0	0
EPI_ISL_413214	GISAID	2020-02-29	Oceania	Australia	1	New South Wales	29782	0	0	0	0	0	0	0	0	1	0	1	0	0	0	0	0	0	0	0	0	0	0	0	0	0	0	0	0	0	0	0	0	0	0	0	0	0	0	0	0	0	0
EPI_ISL_413594	GISAID	2020-02-28	Oceania	Australia	1	New South Wales	29409	0	0	0	0	0	0	0	0	0	0	0	0	0	0	0	0	0	0	0	0	0	0	0	0	0	0	0	0	0	0	0	0	0	0	0	0	0	0	0	0	0	0
EPI_ISL_413595	GISAID	2020-02-28	Oceania	Australia	1	New South Wales	29409	0	0	0	0	0	0	0	0	0	0	1	0	0	0	0	0	0	0	0	0	0	0	0	0	0	0	0	0	0	0	0	0	0	0	0	0	0	0	0	0	0	0
EPI_ISL_413596	GISAID	2020-02-28	Oceania	Australia	1	New South Wales	29409	0	0	0	0	0	0	0	0	0	0	0	0	0	0	0	0	0	0	0	0	0	0	0	0	0	0	0	0	0	0	0	0	0	0	0	0	0	0	0	0	0	0
EPI_ISL_427722	GISAID	2020-03-19	Oceania	Australia	1	New South Wales	29412	0	0	0	0	0	0	0	0	0	0	0	0	1	1	0	0	0	0	0	0	0	0	0	0	1	1	1	0	0	0	0	0	0	0	0	0	0	0	0	0	0	0
EPI_ISL_427717	GISAID	2020-03-16	Oceania	Australia	1	New South Wales	29412	0	0	0	0	0	0	0	0	0	0	0	0	0	0	0	0	0	0	0	0	0	0	0	0	0	0	0	0	0	0	0	0	0	0	0	0	0	0	0	0	0	0
EPI_ISL_427656	GISAID	2020-03-11	Oceania	Australia	1	New South Wales	29412	1	1	1	0	0	0	0	0	0	0	0	0	0	0	0	0	0	0	0	0	0	0	0	0	0	0	0	0	0	0	0	0	0	0	0	0	0	0	0	0	0	0
EPI_ISL_427657	GISAID	2020-03-10	Oceania	Australia	1	New South Wales	29412	1	1	1	0	0	0	0	0	0	0	0	0	0	0	0	0	0	0	0	0	0	0	0	0	0	0	0	0	0	0	0	0	0	0	0	0	0	0	0	0	0	0
EPI_ISL_427677	GISAID	2020-03-16	Oceania	Australia	1	New South Wales	29412	1	1	1	0	0	0	0	0	0	0	0	0	0	0	0	0	0	0	0	0	0	0	0	0	0	0	0	0	0	0	0	0	0	0	0	0	0	0	0	0	0	0
EPI_ISL_427686	GISAID	2020-03-23	Oceania	Australia	1	New South Wales	29412	1	1	1	0	0	0	0	0	0	0	0	0	0	0	0	0	0	0	0	0	0	0	0	0	0	0	0	0	0	0	0	0	0	0	0	0	0	0	0	0	0	0
EPI_ISL_427748	GISAID	2020-03-25	Oceania	Australia	1	New South Wales	29412	1	1	1	0	0	0	0	0	0	0	0	0	0	0	0	0	0	0	0	0	0	0	0	0	0	0	0	0	0	0	0	0	0	0	0	0	0	0	0	0	0	0
EPI_ISL_427772	GISAID	2020-03-26	Oceania	Australia	1	New South Wales	29412	1	1	1	0	0	0	0	0	0	0	0	0	0	0	0	0	0	0	0	0	0	0	0	0	0	0	0	0	0	0	0	0	0	0	0	0	0	0	0	0	0	0
EPI_ISL_427804	GISAID	2020-03-19	Oceania	Australia	1	New South Wales	29412	1	1	1	0	0	0	0	0	0	0	0	0	0	0	0	0	0	0	0	0	0	0	0	0	0	0	0	0	0	0	0	0	0	0	0	0	0	0	0	0	0	0
EPI_ISL_427754	GISAID	2020-03-25	Oceania	Australia	1	New South Wales	29412	1	1	1	0	0	0	0	0	0	0	0	0	0	0	0	0	0	0	0	0	0	1	0	0	0	0	0	0	0	0	0	0	0	0	0	0	0	0	0	0	0	0
EPI_ISL_413597	GISAID	2020-03-02	Oceania	Australia	1	New South Wales	29409	0	0	0	0	0	0	0	0	0	0	1	0	0	0	0	0	0	0	0	0	0	0	0	0	0	0	0	0	0	0	0	0	0	0	0	0	0	0	0	0	0	0
EPI_ISL_427741	GISAID	2020-03-21	Oceania	Australia	1	New South Wales	29412	1	1	1	0	0	0	0	0	0	0	0	0	0	0	0	0	0	0	0	0	0	1	0	0	0	0	0	0	0	0	0	0	0	0	0	0	0	0	0	0	0	0
EPI_ISL_427661	GISAID	2020-03-16	Oceania	Australia	1	New South Wales	29412	1	1	1	0	0	0	0	0	0	0	0	0	0	0	0	0	0	0	0	0	0	1	0	0	0	0	0	0	0	0	0	0	0	0	0	0	0	0	0	0	0	0
EPI_ISL_427666	GISAID	2020-03-15	Oceania	Australia	1	New South Wales	29412	1	1	1	0	0	0	0	0	0	0	0	0	0	0	0	0	0	0	0	0	0	1	0	0	0	0	0	0	0	0	0	0	0	0	0	0	0	0	0	0	0	0
EPI_ISL_427728	GISAID	2020-03-17	Oceania	Australia	1	New South Wales	29412	1	1	1	0	0	0	0	0	0	0	0	0	0	0	0	0	0	0	0	0	0	1	0	0	0	0	0	0	0	0	0	0	0	0	0	0	0	0	0	0	0	0
EPI_ISL_427724	GISAID	2020-03-19	Oceania	Australia	1	New South Wales	29412	1	1	1	0	0	0	0	0	0	0	0	0	0	0	0	0	0	0	0	0	0	1	0	0	0	0	0	0	0	0	0	0	0	0	0	0	0	0	0	0	0	0
EPI_ISL_427696	GISAID	2020-03-21	Oceania	Australia	1	New South Wales	29412	1	1	1	0	0	0	0	0	0	0	0	0	0	0	0	0	0	0	0	0	0	0	0	0	0	0	0	0	0	0	0	0	0	0	0	0	0	0	0	0	0	0
EPI_ISL_427698	GISAID	2020-03-21	Oceania	Australia	1	New South Wales	29412	1	1	1	0	0	0	0	0	0	0	0	0	0	0	0	0	0	0	0	0	0	0	0	0	0	0	0	0	0	0	0	0	0	0	0	0	0	0	0	0	0	0
EPI_ISL_427756	GISAID	2020-03-24	Oceania	Australia	1	New South Wales	29412	1	1	1	0	0	0	0	0	0	0	0	0	0	0	0	0	0	0	0	0	0	1	0	0	0	0	0	0	0	0	0	0	0	0	0	0	0	0	0	0	0	0
EPI_ISL_427693	GISAID	2020-03-22	Oceania	Australia	1	New South Wales	29412	1	1	1	0	0	0	0	0	0	0	0	0	0	0	0	0	0	0	0	0	0	0	0	0	0	0	0	0	0	0	0	0	0	0	0	0	0	0	0	0	0	0
EPI_ISL_427669	GISAID	2020-03-22	Oceania	Australia	1	New South Wales	29412	1	1	1	0	0	0	0	1	0	1	0	0	0	0	0	0	0	0	0	0	0	0	0	0	0	0	0	0	0	0	0	0	0	0	0	0	0	0	0	0	0	0
EPI_ISL_413598	GISAID	2020-03-04	Oceania	Australia	1	New South Wales	29409	0	0	0	0	0	0	0	0	0	0	1	0	0	0	0	0	0	0	0	0	0	0	0	0	0	0	0	0	0	0	0	0	0	0	0	0	0	0	0	0	0	0
EPI_ISL_427679	GISAID	2020-03-22	Oceania	Australia	1	New South Wales	29412	1	1	1	0	0	0	0	1	0	1	0	0	0	0	0	0	0	0	0	0	0	0	0	0	0	0	0	0	0	0	0	0	0	0	0	0	0	0	0	0	0	0
EPI_ISL_427688	GISAID	2020-03-22	Oceania	Australia	1	New South Wales	29412	1	1	1	0	0	0	0	1	0	1	0	0	0	0	0	0	0	0	0	0	0	0	0	0	0	0	0	0	0	0	0	0	0	0	0	0	0	0	0	0	0	0
EPI_ISL_427778	GISAID	2020-03-26	Oceania	Australia	1	New South Wales	29412	1	1	1	0	0	0	0	1	0	1	0	0	0	0	0	0	0	0	0	0	0	0	0	0	0	0	0	0	0	0	0	0	0	0	0	0	0	0	0	0	0	0
EPI_ISL_427780	GISAID	2020-03-23	Oceania	Australia	1	New South Wales	29412	1	1	1	0	0	0	0	1	0	1	0	0	0	0	0	0	0	0	0	0	0	0	0	0	0	0	0	0	0	0	0	0	0	0	0	0	0	0	0	0	0	0
EPI_ISL_427782	GISAID	2020-03-26	Oceania	Australia	1	New South Wales	29412	1	1	1	0	0	0	0	1	0	1	0	0	0	0	0	0	0	0	0	0	0	0	0	0	0	0	0	0	0	0	0	0	0	0	0	0	0	0	0	0	0	0
EPI_ISL_427785	GISAID	2020-03-23	Oceania	Australia	1	New South Wales	29412	1	1	1	0	0	0	0	1	0	1	0	0	0	0	0	0	0	0	0	0	0	0	0	0	0	0	0	0	0	0	0	0	0	0	0	0	0	0	0	0	0	0
EPI_ISL_427794	GISAID	2020-03-23	Oceania	Australia	1	New South Wales	29412	1	1	1	0	0	0	0	1	0	1	0	0	0	0	0	0	0	0	0	0	0	0	0	0	0	0	0	0	0	0	0	0	0	0	0	0	0	0	0	0	0	0
EPI_ISL_427808	GISAID	2020-03-26	Oceania	Australia	1	New South Wales	29412	1	1	1	0	0	0	0	1	0	1	0	0	0	0	0	0	0	0	0	0	0	0	0	0	0	0	0	0	0	0	0	0	0	0	0	0	0	0	0	0	0	0
EPI_ISL_427689	GISAID	2020-03-22	Oceania	Australia	1	New South Wales	29412	1	1	1	0	0	0	0	1	0	1	0	0	0	0	0	0	0	0	0	0	0	0	0	0	0	0	0	0	0	0	0	0	0	0	0	0	0	0	0	0	0	0
EPI_ISL_427760	GISAID	2020-03-23	Oceania	Australia	1	New South Wales	29412	1	1	1	0	0	0	0	1	0	1	0	0	0	0	0	0	0	0	0	0	0	0	0	0	0	0	0	0	0	0	0	0	0	0	0	0	0	0	0	0	0	0
EPI_ISL_413599	GISAID	2020-03-04	Oceania	Australia	1	New South Wales	29409	0	0	0	0	0	0	0	0	0	0	1	0	0	0	0	0	0	0	0	0	0	0	0	0	0	0	0	0	0	0	0	0	0	0	0	0	0	0	0	0	0	0
EPI_ISL_427768	GISAID	2020-03-24	Oceania	Australia	1	New South Wales	29412	1	1	1	0	0	0	0	1	0	1	0	0	0	0	0	0	0	0	0	0	0	0	0	0	0	0	0	0	0	0	0	0	0	0	0	0	0	0	0	0	0	0
EPI_ISL_427783	GISAID	2020-03-23	Oceania	Australia	1	New South Wales	29412	1	1	1	0	0	0	0	1	0	1	0	0	0	0	0	0	0	0	0	0	0	0	0	0	0	0	0	0	0	0	0	0	0	0	0	0	0	0	0	0	0	0
EPI_ISL_427787	GISAID	2020-03-23	Oceania	Australia	1	New South Wales	29412	1	1	1	0	0	0	0	1	0	1	0	0	0	0	0	0	0	0	0	0	0	0	0	0	0	0	0	0	0	0	0	0	0	0	0	0	0	0	0	0	0	0
EPI_ISL_427791	GISAID	2020-03-26	Oceania	Australia	1	New South Wales	29412	1	1	1	0	0	0	0	1	0	1	0	0	0	0	0	0	0	0	0	0	0	0	0	0	0	0	0	0	0	0	0	0	0	0	0	0	0	0	0	0	0	0
EPI_ISL_427742	GISAID	2020-03-21	Oceania	Australia	1	New South Wales	29412	1	1	1	0	0	0	0	1	0	1	0	0	0	0	0	0	0	0	0	0	0	0	0	0	0	0	0	0	0	0	0	0	0	0	0	0	0	0	0	0	0	0
EPI_ISL_427673	GISAID	2020-03-22	Oceania	Australia	1	New South Wales	29412	1	1	1	0	0	0	0	1	0	1	0	0	0	0	0	0	0	0	0	0	0	0	0	0	0	0	0	0	0	0	0	0	0	0	0	0	0	0	0	0	0	0
EPI_ISL_427692	GISAID	2020-03-23	Oceania	Australia	1	New South Wales	29412	1	1	1	0	0	0	0	1	0	1	0	0	0	0	0	0	0	0	0	0	0	0	0	0	0	0	0	0	0	0	0	0	0	0	0	0	0	0	0	0	0	0
EPI_ISL_427700	GISAID	2020-03-23	Oceania	Australia	1	New South Wales	29412	1	1	1	0	0	0	0	1	0	1	0	0	0	0	0	0	0	0	0	0	0	0	0	0	0	0	0	0	0	0	0	0	0	0	0	0	0	0	0	0	0	0
EPI_ISL_427761	GISAID	2020-03-23	Oceania	Australia	1	New South Wales	29412	1	1	1	0	0	0	0	1	0	1	0	0	0	0	0	0	0	0	0	0	0	0	0	0	0	0	0	0	0	0	0	0	0	0	0	0	0	0	0	0	0	0
EPI_ISL_427795	GISAID	2020-03-25	Oceania	Australia	1	New South Wales	29412	1	1	1	0	0	0	0	1	0	1	0	0	0	0	0	0	0	0	0	0	0	0	0	0	0	0	0	0	0	0	0	0	0	0	0	0	0	0	0	0	0	0
EPI_ISL_413600	GISAID	2020-03-03	Oceania	Australia	1	New South Wales	29409	0	0	0	0	0	0	0	0	0	0	1	0	0	0	0	0	0	0	0	0	0	0	0	0	0	0	0	0	0	0	0	0	0	0	0	0	0	0	0	0	0	0
EPI_ISL_427799	GISAID	2020-03-25	Oceania	Australia	1	New South Wales	29412	1	1	1	0	0	0	0	1	0	1	0	0	0	0	0	0	0	0	0	0	0	0	0	0	0	0	0	0	0	0	0	0	0	0	0	0	0	0	0	0	0	0
EPI_ISL_427802	GISAID	2020-03-22	Oceania	Australia	1	New South Wales	29412	1	1	1	0	0	0	0	1	0	1	0	0	0	0	0	0	0	0	0	0	0	0	0	0	0	0	0	0	0	0	0	0	0	0	0	0	0	0	0	0	0	0
EPI_ISL_427749	GISAID	2020-03-24	Oceania	Australia	1	New South Wales	29412	1	1	1	0	0	0	0	1	0	1	0	0	0	0	0	0	0	0	0	0	0	0	0	0	0	0	0	0	0	0	0	0	0	0	0	0	0	0	0	0	0	0
EPI_ISL_427737	GISAID	2020-03-21	Oceania	Australia	1	New South Wales	29412	1	1	1	0	0	0	0	1	0	1	0	0	0	0	0	0	0	0	0	0	0	0	0	0	0	0	0	0	0	0	0	0	0	0	0	0	0	0	0	0	0	0
EPI_ISL_427738	GISAID	2020-03-21	Oceania	Australia	1	New South Wales	29412	1	1	1	0	0	0	0	1	0	1	0	0	0	0	0	0	0	0	0	0	0	0	0	0	0	0	0	0	0	0	0	0	0	0	0	0	0	0	0	0	0	0
EPI_ISL_427708	GISAID	2020-03-21	Oceania	Australia	1	New South Wales	29412	1	1	1	0	0	0	0	1	0	1	0	0	0	0	0	0	0	0	0	0	0	0	0	0	0	0	0	0	0	0	0	0	0	0	0	0	0	0	0	0	0	0
EPI_ISL_427682	GISAID	2020-03-23	Oceania	Australia	1	New South Wales	29412	1	1	1	0	0	0	0	1	0	1	0	0	0	0	0	0	0	0	0	0	0	0	0	0	0	0	0	0	0	0	0	0	0	0	0	0	0	0	0	0	0	0
EPI_ISL_427764	GISAID	2020-03-25	Oceania	Australia	1	New South Wales	29412	1	1	1	0	0	0	0	1	0	1	0	0	0	0	0	0	0	0	0	0	0	0	0	0	0	0	0	0	0	0	0	0	0	0	0	0	0	0	0	0	0	0
EPI_ISL_427683	GISAID	2020-03-23	Oceania	Australia	1	New South Wales	29412	1	1	1	0	0	0	0	1	0	1	0	0	0	0	0	0	0	0	0	0	0	0	0	0	0	0	0	0	0	0	0	0	0	0	0	0	0	0	0	0	0	0
EPI_ISL_427775	GISAID	2020-03-26	Oceania	Australia	1	New South Wales	29412	1	1	1	0	0	0	0	1	0	1	0	0	0	0	0	0	0	0	0	0	0	0	0	0	0	0	0	0	0	0	0	0	0	0	0	0	0	0	0	0	0	0
EPI_ISL_417383	GISAID	2020-03-03	Oceania	Australia	1	New South Wales	29782	0	0	0	0	0	0	0	0	1	0	1	0	0	0	0	0	0	0	0	0	0	0	0	0	0	0	0	0	0	0	0	0	0	0	0	0	0	0	0	0	0	0
EPI_ISL_427796	GISAID	2020-03-19	Oceania	Australia	1	New South Wales	29412	1	1	1	0	0	0	0	0	0	0	0	0	0	0	0	0	0	0	0	0	0	0	0	0	0	0	0	0	0	0	0	0	0	0	1	0	0	0	0	0	0	0
EPI_ISL_427721	GISAID	2020-03-18	Oceania	Australia	1	New South Wales	29412	1	1	1	0	0	0	0	1	0	1	0	0	0	0	0	0	0	0	0	0	0	0	0	0	0	0	0	0	0	0	0	0	0	0	0	0	0	0	0	0	0	0
EPI_ISL_427648	GISAID	2020-03-06	Oceania	Australia	1	New South Wales	29412	1	1	1	0	1	1	1	0	0	0	0	0	0	0	0	0	0	0	0	0	0	0	0	0	0	0	0	0	0	0	0	0	0	0	0	0	0	0	0	0	0	0
EPI_ISL_427653	GISAID	2020-03-08	Oceania	Australia	1	New South Wales	29412	1	1	1	0	1	1	1	0	0	0	0	0	0	0	0	0	0	0	0	0	0	0	0	0	0	0	0	0	0	0	0	0	0	0	0	0	0	0	0	0	0	0
EPI_ISL_427652	GISAID	2020-03-09	Oceania	Australia	1	New South Wales	29412	1	1	1	0	1	1	1	0	0	0	0	0	0	0	0	0	0	0	0	0	0	0	0	0	0	0	0	0	0	0	0	0	0	0	0	0	0	0	0	0	0	0
EPI_ISL_427647	GISAID	2020-03-06	Oceania	Australia	1	New South Wales	29412	1	1	1	0	1	1	1	0	0	0	0	0	0	0	0	0	0	0	0	0	0	0	0	0	0	0	0	0	0	0	0	0	0	0	0	0	0	0	0	0	0	0
EPI_ISL_427719	GISAID	2020-03-18	Oceania	Australia	1	New South Wales	29412	1	1	1	0	1	1	1	0	0	0	0	0	0	0	0	0	0	0	0	0	0	0	0	0	0	0	0	0	0	0	0	0	0	0	0	0	0	0	0	0	0	0
EPI_ISL_427674	GISAID	2020-03-22	Oceania	Australia	1	New South Wales	29412	1	1	1	0	1	1	1	0	0	0	0	0	0	0	0	0	0	0	0	0	0	0	0	0	0	0	0	0	0	0	0	0	0	0	0	0	0	0	0	0	0	0
EPI_ISL_427735	GISAID	2020-03-16	Oceania	Australia	1	New South Wales	29412	1	1	1	0	1	1	1	0	0	0	0	0	0	0	0	0	0	0	0	0	0	0	0	0	0	0	0	0	0	0	0	0	0	0	0	0	0	0	0	0	0	0
EPI_ISL_427781	GISAID	2020-03-24	Oceania	Australia	1	New South Wales	29412	1	1	1	0	1	1	1	0	0	0	0	0	0	0	0	0	0	0	0	0	0	0	0	0	0	0	0	0	0	0	0	0	0	0	0	0	0	0	0	0	0	0
EPI_ISL_427784	GISAID	2020-03-24	Oceania	Australia	1	New South Wales	29412	1	1	1	0	1	1	1	0	0	0	0	0	0	0	0	0	0	0	0	0	0	0	0	0	0	0	0	0	0	0	0	0	0	0	0	0	0	0	0	0	0	0
EPI_ISL_427788	GISAID	2020-03-24	Oceania	Australia	1	New South Wales	29412	1	1	1	0	1	1	1	0	0	0	0	0	0	0	0	0	0	0	0	0	0	0	0	0	0	0	0	0	0	0	0	0	0	0	0	0	0	0	0	0	0	0
EPI_ISL_427758	GISAID	2020-03-23	Oceania	Australia	1	New South Wales	29412	1	1	1	0	1	1	1	0	0	0	0	0	0	0	0	0	0	0	0	0	0	0	0	0	0	0	0	0	0	0	0	0	0	0	0	0	0	0	0	0	0	0
EPI_ISL_427789	GISAID	2020-03-20	Oceania	Australia	1	New South Wales	29412	1	1	1	0	1	1	1	0	0	0	0	0	0	0	0	0	0	0	0	0	0	0	0	0	0	0	0	0	0	0	0	0	0	0	0	0	0	0	0	0	0	0
EPI_ISL_427715	GISAID	2020-03-22	Oceania	Australia	1	New South Wales	29412	1	1	1	0	1	1	1	0	0	0	0	0	0	0	0	0	0	0	0	0	0	0	0	0	0	0	0	0	0	0	0	0	0	0	0	0	0	0	0	0	0	0
EPI_ISL_427731	GISAID	2020-03-17	Oceania	Australia	1	New South Wales	29412	1	1	1	0	1	1	1	0	0	0	0	0	0	0	0	0	0	0	0	0	0	0	0	0	0	0	0	0	0	0	0	0	0	0	0	0	0	0	0	0	0	0
EPI_ISL_427771	GISAID	2020-03-25	Oceania	Australia	1	New South Wales	29412	1	1	1	0	1	1	1	0	0	0	0	0	0	0	0	0	0	0	0	0	0	0	0	0	0	0	0	0	0	0	0	0	0	0	0	0	0	0	0	0	0	0
EPI_ISL_427697	GISAID	2020-03-22	Oceania	Australia	1	New South Wales	29412	1	1	1	0	1	1	1	0	0	0	0	0	0	0	0	0	0	0	0	0	0	0	0	0	0	0	0	0	0	0	0	0	0	0	0	0	0	0	0	0	0	0
EPI_ISL_427739	GISAID	2020-03-21	Oceania	Australia	1	New South Wales	29412	1	1	1	0	1	1	1	0	0	0	0	0	0	0	0	0	0	0	0	0	0	0	1	1	0	0	0	0	0	0	0	0	0	0	0	0	0	0	0	0	0	0
EPI_ISL_427779	GISAID	2020-03-20	Oceania	Australia	1	New South Wales	29412	0	0	0	0	0	0	0	0	0	0	0	0	0	0	0	0	0	0	0	0	0	0	0	0	0	0	0	0	0	0	0	0	0	0	0	0	0	0	0	0	0	0
EPI_ISL_427676	GISAID	2020-03-22	Oceania	Australia	1	New South Wales	29412	1	1	1	0	0	0	0	1	0	0	0	0	0	0	0	0	0	0	0	0	0	0	0	0	0	0	0	0	0	1	0	0	0	0	0	0	0	0	0	0	0	0
EPI_ISL_427743	GISAID	2020-03-21	Oceania	Australia	1	New South Wales	29412	1	1	1	0	1	1	1	0	0	0	0	0	0	0	0	0	0	0	0	0	0	0	0	0	0	0	0	0	0	0	0	0	0	0	0	0	0	0	0	0	0	0
EPI_ISL_427801	GISAID	2020-03-24	Oceania	Australia	1	New South Wales	29409	0	0	0	0	0	0	0	0	0	0	0	0	0	0	0	0	0	0	0	0	0	0	0	0	0	0	0	0	0	0	0	0	0	1	0	0	0	0	0	0	0	0
EPI_ISL_427668	GISAID	2020-03-21	Oceania	Australia	1	New South Wales	29412	0	0	0	0	0	0	0	0	0	0	1	1	0	0	1	0	0	0	0	0	0	0	0	0	0	0	0	0	0	0	0	0	0	0	0	0	0	0	0	0	0	0
EPI_ISL_427687	GISAID	2020-03-18	Oceania	Australia	1	New South Wales	29412	0	0	0	0	0	0	0	0	0	0	1	1	0	0	1	0	0	0	0	0	0	0	0	0	0	0	0	0	0	0	0	0	0	0	0	0	0	0	0	0	0	0
EPI_ISL_427734	GISAID	2020-03-18	Oceania	Australia	1	New South Wales	29412	0	0	0	0	0	0	0	0	0	0	1	1	0	0	1	0	0	0	0	0	0	0	0	0	0	0	0	1	0	0	0	0	0	0	0	0	0	0	0	0	0	0
EPI_ISL_427667	GISAID	2020-03-23	Oceania	Australia	1	New South Wales	29412	0	0	0	0	0	0	0	0	0	0	0	1	1	1	0	0	0	0	0	0	0	0	0	0	0	0	0	0	0	0	0	0	0	0	0	0	0	1	0	0	1	0
EPI_ISL_427670	GISAID	2020-03-21	Oceania	Australia	1	New South Wales	29412	0	0	0	0	0	0	0	0	0	0	0	1	1	1	0	0	0	0	0	0	0	0	0	0	0	0	0	0	0	0	0	0	0	0	0	0	0	1	0	0	1	0
EPI_ISL_427685	GISAID	2020-03-23	Oceania	Australia	1	New South Wales	29412	0	0	0	0	0	0	0	0	0	0	0	1	1	1	0	0	0	0	0	0	0	0	0	0	0	0	0	0	0	0	0	0	0	0	0	0	0	1	0	0	1	0
EPI_ISL_417384	GISAID	2020-03-05	Oceania	Australia	1	New South Wales	29782	0	0	0	0	0	0	0	0	1	0	1	0	0	0	0	0	0	0	0	0	0	0	0	0	0	0	0	0	0	0	0	0	0	0	0	0	0	0	0	0	0	0
EPI_ISL_427701	GISAID	2020-03-22	Oceania	Australia	1	New South Wales	29412	0	0	0	0	0	0	0	0	0	0	0	1	1	1	0	0	0	0	0	0	0	0	0	0	0	0	0	0	0	0	0	0	0	0	0	0	0	1	0	0	1	0
EPI_ISL_427709	GISAID	2020-03-21	Oceania	Australia	1	New South Wales	29412	0	0	0	0	0	0	0	0	0	0	0	1	1	1	0	0	0	0	0	0	0	0	0	0	0	0	0	0	0	0	0	0	0	0	0	0	0	1	0	0	1	0
EPI_ISL_427713	GISAID	2020-03-21	Oceania	Australia	1	New South Wales	29412	0	0	0	0	0	0	0	0	0	0	0	1	1	1	0	0	0	0	0	0	0	0	0	0	0	0	0	0	0	0	0	0	0	0	0	0	0	1	0	0	1	0
EPI_ISL_427714	GISAID	2020-03-22	Oceania	Australia	1	New South Wales	29412	0	0	0	0	0	0	0	0	0	0	0	1	1	1	0	0	0	0	0	0	0	0	0	0	0	0	0	0	0	0	0	0	0	0	0	0	0	1	0	0	1	0
EPI_ISL_427752	GISAID	2020-03-25	Oceania	Australia	1	New South Wales	29412	0	0	0	0	0	0	0	0	0	0	0	1	1	1	0	0	0	0	0	0	0	0	0	0	0	0	0	0	0	0	0	0	0	0	0	0	0	1	0	0	1	0
EPI_ISL_427793	GISAID	2020-03-25	Oceania	Australia	1	New South Wales	29412	0	0	0	0	0	0	0	0	0	0	0	1	1	1	0	0	0	0	0	0	0	0	0	0	0	0	0	0	0	0	0	0	0	0	0	0	0	1	0	0	1	0
EPI_ISL_427803	GISAID	2020-03-23	Oceania	Australia	1	New South Wales	29412	0	0	0	0	0	0	0	0	0	0	0	1	1	1	0	0	0	0	0	0	0	0	0	0	0	0	0	0	0	0	0	0	0	0	0	0	0	1	0	0	1	0
EPI_ISL_427691	GISAID	2020-03-22	Oceania	Australia	1	New South Wales	29412	0	0	0	0	0	0	0	0	0	0	0	1	1	1	0	0	0	0	0	0	0	0	0	0	0	0	0	0	0	0	0	0	0	0	0	0	0	1	0	0	1	0
EPI_ISL_427694	GISAID	2020-03-22	Oceania	Australia	1	New South Wales	29412	0	0	0	0	0	0	0	0	0	0	0	1	1	1	0	0	0	0	0	0	0	0	0	0	0	0	0	0	0	0	0	0	0	0	0	0	0	1	0	0	1	0
EPI_ISL_427740	GISAID	2020-03-21	Oceania	Australia	1	New South Wales	29412	0	0	0	0	0	0	0	0	0	0	0	1	1	1	0	0	0	0	0	0	0	0	0	0	0	0	0	0	0	0	0	0	0	0	0	0	0	1	0	0	1	0
EPI_ISL_417385	GISAID	2020-03-06	Oceania	Australia	1	New South Wales	29782	0	0	0	0	0	0	0	0	1	0	1	0	0	0	0	0	0	0	0	0	0	0	0	0	0	0	0	0	0	0	0	0	0	0	0	0	0	0	0	0	0	0
EPI_ISL_427736	GISAID	2020-03-20	Oceania	Australia	1	New South Wales	29412	0	0	0	0	0	0	0	0	0	0	0	1	1	1	0	0	0	0	0	0	0	0	0	0	0	0	0	0	0	0	0	0	0	0	0	0	0	1	0	0	1	0
EPI_ISL_427786	GISAID	2020-03-26	Oceania	Australia	1	New South Wales	29412	0	0	0	0	0	0	0	0	0	0	0	1	1	1	0	0	0	0	0	0	0	0	0	0	0	0	0	0	0	0	0	0	0	0	0	0	0	1	0	0	1	0
EPI_ISL_427797	GISAID	2020-03-25	Oceania	Australia	1	New South Wales	29412	0	0	0	0	0	0	0	0	0	0	0	1	1	1	0	0	0	0	0	0	0	0	0	0	0	0	0	0	0	0	0	0	0	0	0	0	0	1	0	0	1	0
EPI_ISL_427798	GISAID	2020-03-23	Oceania	Australia	1	New South Wales	29412	0	0	0	0	0	0	0	0	0	0	0	1	1	1	0	0	0	0	0	0	0	0	0	0	0	0	0	0	0	0	0	0	0	0	0	0	0	1	0	0	1	0
EPI_ISL_427763	GISAID	2020-03-22	Oceania	Australia	1	New South Wales	29412	0	0	0	0	0	0	0	0	0	0	0	1	1	1	0	0	0	0	0	0	0	0	0	0	0	0	0	0	0	0	0	0	0	0	0	0	0	1	0	0	1	0
EPI_ISL_427767	GISAID	2020-03-21	Oceania	Australia	1	New South Wales	29412	0	0	0	0	0	0	0	0	0	0	0	1	1	1	0	0	0	0	0	0	0	0	0	0	0	0	0	0	0	0	0	0	0	0	0	0	0	1	0	0	1	0
EPI_ISL_427806	GISAID	2020-03-23	Oceania	Australia	1	New South Wales	29412	0	0	0	0	0	0	0	0	0	0	0	1	1	1	0	0	0	0	0	0	0	0	0	0	0	0	0	0	0	0	0	0	0	0	0	0	0	1	0	0	1	0
EPI_ISL_427746	GISAID	2020-03-23	Oceania	Australia	1	New South Wales	29412	0	0	0	0	0	0	0	0	0	0	0	1	1	1	0	0	0	0	0	0	0	0	0	0	0	0	0	0	0	0	0	0	0	0	0	0	0	1	0	0	1	0
EPI_ISL_427707	GISAID	2020-03-23	Oceania	Australia	1	New South Wales	29412	0	0	0	0	0	0	0	0	0	0	0	1	1	1	0	0	0	0	0	0	0	0	0	0	0	0	0	0	0	0	0	0	0	0	0	0	0	1	0	0	1	0
EPI_ISL_427747	GISAID	2020-03-23	Oceania	Australia	1	New South Wales	29412	0	0	0	0	0	0	0	0	0	0	0	1	1	1	0	0	0	0	0	0	0	0	0	0	0	0	0	0	0	0	0	0	0	0	0	0	0	1	0	0	1	0
EPI_ISL_427684	GISAID	2020-03-23	Oceania	Australia	1	New South Wales	29412	0	0	0	0	0	0	0	0	0	0	0	1	1	1	0	0	0	0	0	0	0	0	0	0	0	0	0	0	0	0	0	0	0	0	0	0	0	1	0	0	1	0
EPI_ISL_500596	GISAID	2020-03-15	Oceania	Australia	1	New South Wales	29783	1	1	1	1	0	0	0	0	0	0	0	0	0	0	0	0	0	0	0	0	0	0	0	0	0	0	0	0	0	0	0	0	0	0	0	0	0	0	0	0	0	0
EPI_ISL_500597	GISAID	2020-03-14	Oceania	Australia	1	New South Wales	29783	1	1	1	1	0	0	0	0	0	0	0	0	0	0	0	0	0	0	0	0	0	0	0	0	0	0	0	0	0	0	0	0	0	0	0	0	0	0	0	0	0	0
EPI_ISL_427710	GISAID	2020-03-21	Oceania	Australia	1	New South Wales	29412	0	0	0	0	0	0	0	0	0	0	0	1	1	1	0	0	0	0	0	0	0	0	0	0	0	0	0	0	0	0	0	0	0	0	0	0	0	1	0	0	1	0
EPI_ISL_500598	GISAID	2020-03-13	Oceania	Australia	1	New South Wales	29783	0	0	0	0	0	0	0	0	0	0	1	0	0	0	0	0	0	0	0	0	0	0	0	0	0	0	0	0	0	0	0	0	0	0	0	0	0	0	0	0	0	0
EPI_ISL_500599	GISAID	2020-03-22	Oceania	Australia	1	New South Wales	29783	1	1	1	1	1	1	1	0	0	0	0	0	0	0	0	0	0	0	0	0	0	0	0	0	0	0	0	0	0	0	0	0	0	0	0	0	0	0	0	0	0	0
EPI_ISL_500600	GISAID	2020-03-22	Oceania	Australia	1	New South Wales	29783	1	1	1	1	0	0	0	0	0	0	0	0	0	0	0	0	0	0	0	0	0	1	0	0	0	0	0	0	0	0	0	0	0	0	0	0	0	0	0	0	0	0
EPI_ISL_500601	GISAID	2020-03-20	Oceania	Australia	1	New South Wales	29783	0	0	0	0	0	0	0	0	0	0	0	1	1	1	0	0	0	0	0	0	0	0	0	0	0	0	0	0	0	0	0	0	0	0	0	0	0	1	0	0	1	0
EPI_ISL_500602	GISAID	2020-03-21	Oceania	Australia	1	New South Wales	29783	0	0	0	0	0	0	0	0	0	0	0	1	1	1	0	0	0	0	0	0	0	0	0	0	0	0	0	0	0	0	0	0	0	0	0	0	0	1	0	0	1	0
EPI_ISL_427762	GISAID	2020-03-23	Oceania	Australia	1	New South Wales	29412	0	0	0	0	0	0	0	0	0	0	0	1	1	1	0	0	0	0	0	0	0	0	0	0	0	0	0	0	0	0	0	0	0	0	0	0	0	1	0	0	1	0
EPI_ISL_500603	GISAID	2020-03-21	Oceania	Australia	1	New South Wales	29783	0	0	0	0	0	0	0	0	0	0	0	1	1	1	0	0	0	0	0	0	0	0	0	0	0	0	0	0	0	0	0	0	0	0	0	0	0	1	0	0	1	0
EPI_ISL_500604	GISAID	2020-03-20	Oceania	Australia	1	New South Wales	29783	1	1	1	1	0	0	0	0	0	0	0	0	0	0	0	0	0	0	0	0	0	0	0	0	0	0	0	0	0	0	0	0	0	0	0	0	0	0	0	0	0	0
EPI_ISL_500605	GISAID	2020-03-20	Oceania	Australia	1	New South Wales	29783	0	0	0	0	0	0	0	0	0	0	0	1	1	1	0	0	0	0	0	0	0	0	0	0	0	0	0	0	0	0	0	0	0	0	0	0	0	1	0	0	1	0
EPI_ISL_500606	GISAID	2020-03-20	Oceania	Australia	1	New South Wales	29783	0	0	0	0	0	0	0	0	0	0	0	0	1	1	0	0	0	0	0	0	0	0	0	0	1	1	1	0	0	0	0	0	0	0	0	0	0	0	0	0	0	0
EPI_ISL_509492	GISAID	2020-03-20	Oceania	Australia	1	New South Wales	29783	0	0	0	0	0	0	0	0	0	0	1	1	0	0	1	0	0	0	0	0	0	0	0	0	0	0	0	0	0	0	0	0	0	0	0	0	0	0	0	0	0	0
EPI_ISL_427765	GISAID	2020-03-22	Oceania	Australia	1	New South Wales	29412	0	0	0	0	0	0	0	0	0	0	0	1	1	1	0	0	0	0	0	0	0	0	0	0	0	0	0	0	0	0	0	0	0	0	0	0	0	1	0	0	1	0
EPI_ISL_500607	GISAID	2020-03-21	Oceania	Australia	1	New South Wales	29783	0	0	0	0	0	0	0	0	0	0	1	1	0	0	1	0	0	0	0	0	0	0	0	0	0	0	0	0	0	0	0	0	0	0	0	0	0	0	0	0	0	0
EPI_ISL_500608	GISAID	2020-03-21	Oceania	Australia	1	New South Wales	29783	0	0	0	0	0	0	0	0	0	0	1	1	0	0	1	0	0	0	0	0	0	0	0	0	0	0	0	0	0	0	0	0	0	0	0	0	0	0	0	0	0	0
EPI_ISL_509493	GISAID	2020-03-22	Oceania	Australia	1	New South Wales	29783	0	0	0	0	0	0	0	0	0	0	1	1	0	0	1	0	0	0	0	0	0	0	0	0	0	0	0	0	0	0	0	0	0	0	0	0	0	0	0	0	0	0
EPI_ISL_500609	GISAID	2020-03-22	Oceania	Australia	1	New South Wales	29783	0	0	0	0	0	0	0	0	0	0	1	1	0	0	1	0	0	0	0	0	0	0	0	0	0	0	0	0	0	0	0	0	0	0	0	0	0	0	0	0	0	0
EPI_ISL_500610	GISAID	2020-03-22	Oceania	Australia	1	New South Wales	29783	0	0	0	0	0	0	0	0	0	0	1	1	0	0	1	0	0	0	0	0	0	0	0	0	0	0	0	0	0	0	0	0	0	0	0	0	0	0	0	0	0	0
EPI_ISL_500611	GISAID	2020-03-22	Oceania	Australia	1	New South Wales	29783	0	0	0	0	0	0	0	0	0	0	1	1	0	0	1	0	0	0	0	0	0	0	0	0	0	0	0	0	0	0	0	0	0	0	0	0	0	0	0	0	0	0
EPI_ISL_427792	GISAID	2020-03-23	Oceania	Australia	1	New South Wales	29412	0	0	0	0	0	0	0	0	0	0	0	1	1	1	0	0	0	0	0	0	0	0	0	0	0	0	0	0	0	0	0	0	0	0	0	0	0	1	0	0	1	0
EPI_ISL_500612	GISAID	2020-03-20	Oceania	Australia	1	New South Wales	29783	1	1	1	1	1	1	1	0	0	0	0	0	0	0	0	0	0	0	0	0	0	0	0	0	0	0	0	0	0	0	0	0	0	0	0	0	0	0	0	0	1	0
EPI_ISL_500613	GISAID	2020-03-20	Oceania	Australia	1	New South Wales	29783	0	0	0	0	0	0	0	0	0	0	0	1	1	1	0	0	0	0	0	0	0	0	0	0	0	0	0	0	0	0	0	0	0	0	0	0	0	1	0	0	1	0
EPI_ISL_500614	GISAID	2020-03-20	Oceania	Australia	1	New South Wales	29783	1	1	1	1	0	0	0	0	0	0	0	0	0	0	0	0	0	0	0	0	0	0	0	0	0	0	0	0	0	0	0	0	0	0	0	0	0	0	0	0	0	0
EPI_ISL_500615	GISAID	2020-03-20	Oceania	Australia	1	New South Wales	29783	0	0	0	0	0	0	0	0	0	0	0	1	1	1	0	0	0	0	0	0	0	0	0	0	0	0	0	0	0	0	0	0	0	0	0	0	0	1	0	0	1	0
EPI_ISL_500616	GISAID	2020-03-21	Oceania	Australia	1	New South Wales	29783	0	0	0	0	0	0	0	0	0	0	0	1	1	1	0	0	0	0	0	0	0	0	0	0	0	0	0	0	0	0	0	0	0	0	0	0	0	1	0	0	1	0
EPI_ISL_500617	GISAID	2020-03-20	Oceania	Australia	1	New South Wales	29783	0	0	0	0	0	0	0	0	0	0	0	1	0	0	1	0	0	0	0	0	0	0	0	0	0	0	0	0	0	0	0	0	0	0	0	0	0	0	0	0	0	0
EPI_ISL_500618	GISAID	2020-03-21	Oceania	Australia	1	New South Wales	29783	1	1	1	1	0	0	0	0	0	0	0	0	0	0	0	0	0	0	0	0	0	0	0	0	0	0	0	0	0	0	0	0	0	0	0	0	0	0	0	0	0	0
EPI_ISL_500619	GISAID	2020-03-21	Oceania	Australia	1	New South Wales	29783	1	0	1	1	1	1	1	0	0	0	0	0	0	0	0	0	0	0	0	0	0	0	0	0	0	0	0	0	0	0	0	0	0	0	0	0	0	0	0	0	0	0
EPI_ISL_427745	GISAID	2020-03-22	Oceania	Australia	1	New South Wales	29412	0	0	0	0	0	0	0	0	0	0	0	1	1	1	0	0	0	0	0	0	0	0	0	0	0	0	0	0	0	0	0	0	0	0	0	0	0	1	0	0	1	0
EPI_ISL_500620	GISAID	2020-03-22	Oceania	Australia	1	New South Wales	29783	0	0	0	0	0	0	0	0	0	0	0	0	1	1	0	0	0	0	0	0	0	0	0	0	1	1	1	0	0	0	0	0	0	0	0	0	0	0	0	0	0	0
EPI_ISL_509494	GISAID	2020-03-22	Oceania	Australia	1	New South Wales	29783	0	0	0	0	0	0	0	0	0	0	0	0	1	1	0	0	0	0	0	0	0	0	0	0	1	1	1	0	0	0	0	0	0	0	0	0	0	0	0	0	0	0
EPI_ISL_509495	GISAID	2020-03-19	Oceania	Australia	1	New South Wales	29783	0	0	0	0	0	0	0	0	0	0	0	1	1	1	0	0	0	0	0	0	0	0	0	0	0	0	0	0	0	0	0	0	0	0	0	0	0	1	0	0	1	0
EPI_ISL_427695	GISAID	2020-03-22	Oceania	Australia	1	New South Wales	29412	0	0	0	0	0	0	0	0	0	0	0	1	1	1	0	0	0	0	0	0	0	0	0	0	0	0	0	0	0	0	0	0	0	0	0	0	0	1	0	0	1	0
EPI_ISL_509496	GISAID	2020-03-19	Oceania	Australia	1	New South Wales	29783	0	0	0	0	0	0	0	0	0	0	0	0	1	1	0	0	0	0	0	0	0	0	0	0	0	0	0	0	0	0	0	0	0	0	0	0	0	0	0	0	0	0
EPI_ISL_427807	GISAID	2020-03-21	Oceania	Australia	1	New South Wales	29412	0	0	0	0	0	0	0	0	0	0	0	1	1	1	0	0	0	0	0	0	0	0	0	0	0	0	0	0	0	0	0	0	0	0	0	0	0	1	0	0	1	0
EPI_ISL_509497	GISAID	2020-03-20	Oceania	Australia	1	New South Wales	29783	0	0	0	0	0	0	0	0	0	0	0	1	1	1	0	0	0	0	0	0	0	0	0	0	0	0	0	0	0	0	0	0	0	0	0	0	0	1	0	0	1	0
EPI_ISL_427753	GISAID	2020-03-20	Oceania	Australia	1	New South Wales	29412	0	0	0	0	0	0	0	0	0	0	0	1	1	1	0	0	0	0	0	0	0	0	0	0	0	0	0	0	0	0	0	0	0	0	0	0	0	1	0	0	1	0
EPI_ISL_427755	GISAID	2020-03-20	Oceania	Australia	1	New South Wales	29412	0	0	0	0	0	0	0	0	0	0	0	1	1	1	0	0	0	0	0	0	0	0	0	0	0	0	0	0	0	0	0	0	0	0	0	0	0	1	0	0	1	0
EPI_ISL_417386	GISAID	2020-03-04	Oceania	Australia	1	New South Wales	29782	0	0	0	0	0	0	0	0	1	0	1	0	0	0	0	0	0	0	0	0	0	0	0	0	0	0	0	0	0	0	0	0	0	0	0	0	0	0	0	0	0	0
EPI_ISL_427766	GISAID	2020-03-25	Oceania	Australia	1	New South Wales	29412	0	0	0	0	0	0	0	0	0	0	0	1	1	1	0	0	0	0	0	0	0	0	0	0	0	0	0	0	0	0	0	0	0	0	0	0	0	0	0	0	1	0
EPI_ISL_427699	GISAID	2020-03-21	Oceania	Australia	1	New South Wales	29406	0	0	0	0	0	0	0	0	0	0	0	1	1	1	0	0	0	0	0	0	0	0	0	0	0	0	0	0	0	0	0	0	0	0	0	0	0	1	0	0	1	0
EPI_ISL_500621	GISAID	2020-04-26	Oceania	Australia	1	New South Wales	29783	1	1	1	1	0	0	0	0	0	0	0	0	0	0	0	0	0	0	0	0	0	0	0	0	0	0	0	0	0	0	0	0	0	0	0	0	0	0	0	0	0	0
EPI_ISL_500622	GISAID	2020-04-27	Oceania	Australia	1	New South Wales	29833	0	0	0	0	0	0	0	0	0	0	1	0	0	0	0	0	0	0	0	0	0	0	0	0	0	0	0	0	0	0	0	0	0	0	0	0	0	1	0	0	0	0
EPI_ISL_427671	GISAID	2020-03-21	Oceania	Australia	1	New South Wales	29406	0	0	0	0	0	0	0	0	0	0	0	1	1	1	0	0	0	0	0	0	0	0	0	0	0	0	0	0	0	0	0	0	0	0	0	0	0	1	0	0	1	0
EPI_ISL_509498	GISAID	2020-04-13	Oceania	Australia	1	New South Wales	29783	1	1	1	1	1	1	1	0	0	0	0	0	0	0	0	0	0	0	0	0	0	0	0	0	0	0	0	0	0	0	0	0	0	0	0	0	0	0	0	0	0	0
EPI_ISL_509499	GISAID	2020-04-28	Oceania	Australia	1	New South Wales	29783	1	1	1	1	0	0	0	1	0	1	0	0	0	0	0	0	0	0	0	0	0	0	0	0	0	0	0	0	0	0	0	0	0	0	0	0	0	0	0	0	0	0
EPI_ISL_509500	GISAID	2020-04-29	Oceania	Australia	1	New South Wales	29783	1	1	1	1	1	1	1	0	0	0	0	0	0	0	0	0	0	0	0	0	0	0	0	0	0	0	0	0	0	0	0	0	0	0	0	0	0	0	0	0	0	0
EPI_ISL_500623	GISAID	2020-04-30	Oceania	Australia	1	New South Wales	29783	1	1	1	1	0	0	0	1	0	1	0	0	0	0	0	0	0	0	0	0	0	0	0	0	0	0	0	0	0	0	0	0	0	0	0	0	0	0	0	0	0	0
EPI_ISL_427726	GISAID	2020-03-17	Oceania	Australia	1	New South Wales	29412	0	0	0	0	0	0	0	0	0	0	0	0	1	1	0	0	0	0	0	0	0	0	0	0	0	0	0	0	0	0	0	0	0	0	0	0	0	0	0	0	0	0
EPI_ISL_500624	GISAID	2020-04-05	Oceania	Australia	1	New South Wales	29783	1	1	1	1	0	0	0	1	0	1	0	0	0	0	0	0	0	0	0	0	0	0	0	0	0	0	0	0	0	0	0	0	0	0	0	0	0	0	0	0	0	0
EPI_ISL_500625	GISAID	2020-04-05	Oceania	Australia	1	New South Wales	29783	1	1	1	1	0	0	0	0	0	0	0	0	0	0	0	0	0	0	0	0	0	1	0	0	0	0	0	0	0	0	0	0	0	0	0	1	0	0	0	0	0	0
EPI_ISL_500626	GISAID	2020-03-09	Oceania	Australia	1	New South Wales	29783	0	0	0	0	0	0	0	0	0	0	0	0	1	1	0	0	0	0	0	0	0	0	0	0	1	1	1	0	0	0	0	0	0	0	0	0	0	0	0	0	0	0
EPI_ISL_500627	GISAID	2020-03-10	Oceania	Australia	1	New South Wales	29783	0	0	0	0	0	0	0	0	0	0	1	0	0	0	0	0	0	0	0	0	0	0	0	0	0	0	0	0	0	0	0	0	0	0	0	0	0	0	0	0	0	0
EPI_ISL_427727	GISAID	2020-03-17	Oceania	Australia	1	New South Wales	29412	0	0	0	0	0	0	0	0	0	0	0	0	1	1	0	0	0	0	0	0	0	0	0	0	0	0	0	0	0	0	0	0	0	0	0	0	0	0	0	0	0	0
EPI_ISL_509501	GISAID	2020-03-15	Oceania	Australia	1	New South Wales	29783	0	0	0	0	0	0	0	0	0	0	0	0	1	1	0	0	0	0	0	0	0	0	0	0	1	1	1	0	0	0	0	0	0	0	0	0	0	0	0	0	0	0
EPI_ISL_509502	GISAID	2020-03-15	Oceania	Australia	1	New South Wales	29783	0	0	0	0	0	0	0	0	0	0	0	0	1	1	0	0	0	0	0	0	0	0	0	0	1	1	1	0	0	0	0	0	0	0	0	0	0	0	0	0	0	0
EPI_ISL_509503	GISAID	2020-03-14	Oceania	Australia	1	New South Wales	29783	0	0	0	0	0	0	0	0	0	0	1	1	0	0	1	0	0	0	0	0	0	0	0	0	0	0	0	1	0	0	0	0	0	0	0	0	0	0	0	0	0	0
EPI_ISL_500628	GISAID	2020-03-13	Oceania	Australia	1	New South Wales	29783	1	1	1	1	0	0	0	0	0	0	0	0	0	0	0	0	0	0	0	0	0	0	0	0	0	0	0	0	0	0	0	0	1	0	0	0	0	0	0	0	0	0
EPI_ISL_500629	GISAID	2020-03-16	Oceania	Australia	1	New South Wales	29783	0	0	0	0	0	0	0	0	0	0	0	0	1	1	0	0	0	0	0	0	0	0	0	0	1	1	1	0	0	0	0	0	0	0	0	0	0	0	0	0	0	0
EPI_ISL_500630	GISAID	2020-03-16	Oceania	Australia	1	New South Wales	29783	1	1	1	1	1	1	1	0	0	0	0	0	0	0	0	0	0	0	0	0	0	0	0	0	0	0	0	0	0	0	0	0	0	0	0	0	0	0	0	0	0	0
EPI_ISL_427730	GISAID	2020-03-17	Oceania	Australia	1	New South Wales	29412	0	0	0	0	0	0	0	0	0	0	0	0	1	1	0	0	0	0	0	0	0	0	0	0	0	0	0	0	0	0	0	0	0	0	0	0	0	0	0	0	0	0
EPI_ISL_500631	GISAID	2020-03-16	Oceania	Australia	1	New South Wales	29783	0	0	0	0	0	0	0	0	0	0	0	0	0	0	1	0	0	0	0	0	0	0	0	0	0	0	0	0	0	0	0	0	0	0	0	0	0	0	0	0	0	0
EPI_ISL_509504	GISAID	2020-03-15	Oceania	Australia	1	New South Wales	29783	0	0	0	0	0	0	0	0	0	0	0	0	1	1	0	0	0	0	0	0	0	0	0	0	1	1	1	0	0	0	0	0	0	0	0	0	0	0	0	0	0	0
EPI_ISL_509505	GISAID	2020-01-25	Oceania	Australia	1	New South Wales	29783	1	1	1	1	0	0	0	0	0	0	0	0	0	0	0	0	0	0	0	0	0	1	0	0	0	0	0	0	0	0	0	0	0	0	0	0	0	0	0	0	0	0
EPI_ISL_500632	GISAID	2020-03-09	Oceania	Australia	1	New South Wales	29783	1	1	1	1	1	1	1	0	0	0	0	0	0	0	0	0	0	0	0	0	0	0	0	0	0	0	0	0	0	0	0	0	0	0	0	0	0	0	0	0	0	0
EPI_ISL_500633	GISAID	2020-03-09	Oceania	Australia	1	New South Wales	29783	0	0	0	0	0	0	0	0	0	0	1	0	0	0	0	0	0	0	0	0	0	0	0	0	0	0	0	0	0	0	0	0	0	0	0	0	0	0	0	0	0	0
EPI_ISL_500634	GISAID	2020-03-11	Oceania	Australia	1	New South Wales	29783	0	0	0	0	0	0	0	0	0	0	1	1	0	0	1	0	0	0	0	0	0	0	0	0	0	0	0	0	0	0	1	0	0	0	0	0	0	0	0	0	0	0
EPI_ISL_500635	GISAID	2020-03-11	Oceania	Australia	1	New South Wales	29783	0	0	0	0	0	0	0	0	0	0	0	0	1	1	0	0	0	0	0	0	0	0	0	0	1	1	1	0	0	0	0	0	0	0	0	0	0	0	0	0	0	0
EPI_ISL_500636	GISAID	2020-03-12	Oceania	Australia	1	New South Wales	29783	1	1	1	1	0	0	0	0	0	0	0	0	0	0	0	0	0	0	0	0	0	0	0	0	0	0	0	0	0	0	0	0	0	0	0	0	0	0	0	0	0	0
EPI_ISL_500637	GISAID	2020-03-10	Oceania	Australia	1	New South Wales	29783	1	1	1	1	0	0	0	0	0	0	0	0	0	0	0	0	0	0	0	0	0	0	0	0	0	0	0	0	0	0	0	0	0	0	0	0	0	0	0	0	0	0
EPI_ISL_427732	GISAID	2020-03-17	Oceania	Australia	1	New South Wales	29412	0	0	0	0	0	0	0	0	0	0	0	0	1	1	0	0	0	0	0	0	0	0	0	0	0	0	0	0	0	0	0	0	0	0	0	0	0	0	0	0	0	0
EPI_ISL_500638	GISAID	2020-03-19	Oceania	Australia	1	New South Wales	29783	0	0	0	0	0	0	0	0	0	0	0	0	1	1	0	0	0	0	0	0	0	0	0	0	1	1	1	0	0	0	0	0	0	0	0	0	0	0	0	0	0	0
EPI_ISL_509506	GISAID	2020-03-20	Oceania	Australia	1	New South Wales	29783	0	0	0	0	0	0	0	0	0	0	0	1	1	1	0	0	0	0	0	0	0	0	0	0	0	0	0	0	0	0	0	0	0	0	0	0	0	1	0	0	1	0
EPI_ISL_500639	GISAID	2020-03-19	Oceania	Australia	1	New South Wales	29783	0	0	0	0	0	0	0	0	0	0	1	0	0	0	0	0	0	0	0	0	0	0	0	0	0	0	0	0	0	0	0	0	0	0	0	0	0	1	0	0	0	0
EPI_ISL_500640	GISAID	2020-03-19	Oceania	Australia	1	New South Wales	29783	0	0	0	0	0	0	0	0	0	0	1	0	0	0	0	0	0	0	0	0	0	0	0	0	0	0	0	0	0	0	0	0	0	0	0	0	0	1	0	0	0	0
EPI_ISL_427644	GISAID	2020-03-02	Oceania	Australia	1	New South Wales	29412	0	0	0	0	0	0	0	0	0	0	1	0	0	0	0	0	0	0	0	0	0	0	0	0	0	0	0	0	0	0	0	0	0	0	0	0	0	0	0	0	0	0
EPI_ISL_500641	GISAID	2020-03-19	Oceania	Australia	1	New South Wales	29783	0	0	0	0	0	0	0	0	0	0	0	0	1	1	0	0	0	0	0	0	0	0	0	0	0	0	0	0	0	0	0	0	0	0	0	0	0	0	0	0	0	0
EPI_ISL_500642	GISAID	2020-03-20	Oceania	Australia	1	New South Wales	29783	1	1	1	1	0	0	0	1	0	1	0	0	0	0	0	0	0	0	0	0	0	0	0	0	0	0	0	0	0	0	0	0	0	0	0	0	0	0	0	0	0	0
EPI_ISL_500643	GISAID	2020-03-18	Oceania	Australia	1	New South Wales	29783	0	0	0	0	0	0	0	0	0	0	0	0	1	1	0	0	0	0	0	0	0	0	0	0	1	1	1	0	0	0	0	0	0	0	0	0	0	0	0	0	0	0
EPI_ISL_500644	GISAID	2020-03-18	Oceania	Australia	1	New South Wales	29783	1	1	1	1	1	1	1	0	0	0	0	0	0	0	0	0	0	0	0	0	0	0	0	0	0	0	0	0	0	0	0	0	0	0	0	0	0	0	0	0	0	0
EPI_ISL_500645	GISAID	2020-03-19	Oceania	Australia	1	New South Wales	29783	1	1	1	1	0	0	0	1	0	1	0	0	0	0	0	0	0	0	0	0	0	0	0	0	0	0	0	0	0	0	0	0	0	0	0	0	0	0	0	0	0	0
EPI_ISL_500646	GISAID	2020-03-18	Oceania	Australia	1	New South Wales	29783	1	1	1	1	1	1	1	0	0	0	0	0	0	0	0	0	0	0	0	0	0	0	0	0	0	0	0	0	0	0	0	0	0	0	0	0	0	0	0	0	0	0
EPI_ISL_500647	GISAID	2020-03-19	Oceania	Australia	1	New South Wales	29783	1	1	1	1	1	1	1	0	0	0	0	0	0	0	0	0	0	0	0	0	0	0	0	0	0	0	0	0	0	0	0	0	0	0	0	0	0	0	0	0	0	0
EPI_ISL_509507	GISAID	2020-03-20	Oceania	Australia	1	New South Wales	29783	1	1	1	1	0	0	0	1	0	1	0	0	0	0	0	0	0	0	0	0	0	0	0	0	0	0	0	0	0	0	0	0	0	0	0	0	0	0	0	0	0	0
EPI_ISL_427665	GISAID	2020-03-11	Oceania	Australia	1	New South Wales	29412	0	0	0	0	0	0	0	0	0	0	0	0	0	0	0	0	0	0	0	0	0	0	0	0	0	0	0	0	0	0	0	0	0	0	0	0	0	0	0	0	0	0
EPI_ISL_509508	GISAID	2020-03-19	Oceania	Australia	1	New South Wales	29783	0	0	0	0	0	0	0	0	0	0	1	1	0	0	1	0	0	0	0	0	0	0	0	0	0	0	0	1	1	0	0	0	0	0	0	0	0	0	0	0	0	0
EPI_ISL_500648	GISAID	2020-03-19	Oceania	Australia	1	New South Wales	29783	0	0	0	0	0	0	0	0	0	0	0	1	1	1	0	0	0	0	0	0	0	0	0	0	0	0	0	0	0	0	0	0	0	0	0	0	0	1	0	0	1	0
EPI_ISL_509509	GISAID	2020-03-20	Oceania	Australia	1	New South Wales	29783	0	0	0	0	0	0	0	0	0	0	0	1	1	0	0	0	0	0	0	0	0	0	0	0	0	0	0	0	0	0	0	0	0	0	0	0	0	1	0	0	1	0
EPI_ISL_509510	GISAID	2020-03-19	Oceania	Australia	1	New South Wales	29783	1	0	1	1	0	0	0	1	0	1	0	0	0	0	0	0	0	0	0	0	0	0	0	0	0	0	0	0	0	0	0	0	0	0	0	0	0	0	0	0	0	0
EPI_ISL_500649	GISAID	2020-03-21	Oceania	Australia	1	New South Wales	29783	0	0	0	0	0	0	0	0	0	0	0	1	1	1	0	0	0	0	0	0	0	0	0	0	0	0	0	0	0	0	0	0	0	0	0	0	0	1	0	0	1	0
EPI_ISL_500650	GISAID	2020-03-21	Oceania	Australia	1	New South Wales	29783	0	0	0	0	0	0	0	0	0	0	0	0	1	1	0	0	0	0	0	0	0	0	0	0	1	1	1	0	0	0	0	0	0	0	0	0	0	0	0	0	0	0
EPI_ISL_500651	GISAID	2020-03-20	Oceania	Australia	1	New South Wales	29783	0	0	0	0	0	0	0	0	0	0	0	1	1	1	0	0	0	0	0	0	0	0	0	0	0	0	0	0	0	0	0	0	0	0	0	0	0	1	0	0	1	0
EPI_ISL_500652	GISAID	2020-03-21	Oceania	Australia	1	New South Wales	29783	1	1	1	1	1	1	1	0	0	0	0	0	0	0	0	0	0	0	0	0	0	0	0	0	0	0	0	0	0	0	0	0	0	0	0	0	0	0	0	0	0	0
EPI_ISL_427643	GISAID	2020-02-28	Oceania	Australia	1	New South Wales	29412	0	0	0	0	0	0	0	0	0	0	0	0	0	0	0	0	0	0	0	0	0	0	0	0	0	0	0	0	0	0	0	0	0	0	0	0	0	0	0	0	0	0
EPI_ISL_500653	GISAID	2020-03-21	Oceania	Australia	1	New South Wales	29783	0	0	0	0	0	0	0	0	0	0	0	0	1	1	0	0	0	0	0	0	0	0	0	0	1	1	1	0	0	0	0	0	0	0	0	0	0	0	0	0	0	0
EPI_ISL_500654	GISAID	2020-03-20	Oceania	Australia	1	New South Wales	29774	0	0	0	0	0	0	0	0	0	0	0	0	1	1	0	0	0	0	0	0	0	0	0	0	1	1	1	0	0	0	0	0	0	0	0	0	0	0	0	0	0	0
EPI_ISL_500655	GISAID	2020-03-21	Oceania	Australia	1	New South Wales	29783	0	0	0	0	0	0	0	0	0	0	0	1	1	1	0	0	0	0	0	0	0	0	0	0	0	0	0	0	0	0	0	0	0	0	0	0	0	1	0	0	1	0
EPI_ISL_500656	GISAID	2020-03-21	Oceania	Australia	1	New South Wales	29783	0	0	0	0	0	0	0	0	0	0	0	1	1	1	0	0	0	0	0	0	0	0	0	0	0	0	0	0	0	0	0	0	0	0	0	0	0	1	0	0	1	0
EPI_ISL_500657	GISAID	2020-03-20	Oceania	Australia	1	New South Wales	29783	1	1	1	1	1	1	1	0	0	0	0	0	0	0	0	0	0	0	0	0	0	0	0	0	0	0	0	0	0	0	0	0	0	0	0	0	0	0	0	0	0	0
EPI_ISL_500658	GISAID	2020-03-20	Oceania	Australia	1	New South Wales	29783	1	1	1	1	0	0	0	1	0	1	0	0	0	0	0	0	0	0	0	0	0	0	0	0	0	0	0	0	0	0	0	0	0	0	0	0	0	0	0	0	0	0
EPI_ISL_500659	GISAID	2020-03-20	Oceania	Australia	1	New South Wales	29783	1	1	1	1	1	1	1	0	0	0	0	0	0	0	0	0	0	0	0	0	0	0	0	0	0	0	0	0	0	0	0	0	0	0	0	0	0	0	0	0	0	0
EPI_ISL_500660	GISAID	2020-03-20	Oceania	Australia	1	New South Wales	29783	1	1	1	1	0	0	0	0	0	0	0	0	0	0	0	0	0	0	0	0	0	1	0	0	0	0	0	0	0	0	0	0	0	0	0	1	0	0	0	0	0	0
EPI_ISL_427649	GISAID	2020-03-03	Oceania	Australia	1	New South Wales	29412	0	0	0	0	0	0	0	0	0	0	1	0	0	0	0	0	0	0	0	0	0	0	0	0	0	0	0	0	0	0	0	0	0	0	0	0	0	0	0	0	0	0
EPI_ISL_451486	GISAID	2020-03-26	Oceania	Australia	1	New South Wales	29408	0	0	0	0	0	0	0	0	0	0	1	1	0	0	1	0	0	0	0	0	0	0	0	0	0	0	0	0	0	0	1	0	0	0	0	0	0	0	0	0	0	0
EPI_ISL_500661	GISAID	2020-03-19	Oceania	Australia	1	New South Wales	29783	1	1	1	1	1	1	1	0	0	0	0	0	0	0	0	0	0	0	0	0	0	0	0	0	0	0	0	0	0	0	0	0	0	0	0	0	0	0	0	0	0	0
EPI_ISL_500662	GISAID	2020-03-22	Oceania	Australia	1	New South Wales	29783	0	0	0	0	0	0	0	0	0	0	0	1	1	1	0	0	0	0	0	0	0	0	0	0	0	0	0	0	0	0	0	0	0	0	0	0	0	1	0	0	1	0
EPI_ISL_500663	GISAID	2020-03-22	Oceania	Australia	1	New South Wales	29783	0	0	0	0	0	0	0	0	0	0	0	0	1	1	0	0	0	0	0	0	0	0	0	0	1	1	1	0	0	0	0	0	0	0	0	0	0	0	0	0	0	0
EPI_ISL_500664	GISAID	2020-03-21	Oceania	Australia	1	New South Wales	29783	0	0	0	0	0	0	0	0	0	0	0	0	1	1	0	0	0	0	0	0	0	0	0	0	1	1	1	0	0	0	0	0	0	0	0	0	0	0	0	0	0	0
EPI_ISL_500665	GISAID	2020-03-21	Oceania	Australia	1	New South Wales	29783	1	1	1	1	1	1	1	0	0	0	0	0	0	0	0	0	0	0	0	0	0	0	0	0	0	0	0	0	0	0	0	0	0	0	0	0	0	0	0	0	0	0
EPI_ISL_500666	GISAID	2020-03-21	Oceania	Australia	1	New South Wales	29783	1	1	1	1	0	0	0	1	0	1	0	0	0	0	0	0	0	0	0	0	0	0	0	0	0	0	0	0	0	0	0	0	0	0	0	0	0	0	0	0	0	0
EPI_ISL_451487	GISAID	2020-03-25	Oceania	Australia	1	New South Wales	29408	0	0	0	0	0	0	0	0	0	0	1	0	0	0	0	0	0	0	0	0	0	0	0	0	0	0	0	0	0	0	0	0	0	0	0	0	0	1	0	0	0	0
EPI_ISL_500667	GISAID	2020-03-21	Oceania	Australia	1	New South Wales	29783	0	0	0	0	0	0	0	0	0	0	0	0	1	1	0	0	0	0	0	0	0	0	0	0	1	1	1	0	0	0	0	0	0	0	0	0	0	0	0	0	0	0
EPI_ISL_500668	GISAID	2020-03-21	Oceania	Australia	1	New South Wales	29783	0	0	0	0	0	0	0	0	0	0	0	1	1	1	0	0	0	0	0	0	0	0	0	0	0	0	0	0	0	0	0	0	0	0	0	0	0	1	0	0	1	0
EPI_ISL_500669	GISAID	2020-03-20	Oceania	Australia	1	New South Wales	29783	0	0	0	0	0	0	0	0	0	0	0	0	1	1	0	0	0	0	0	0	0	0	0	0	1	1	1	0	0	0	0	0	0	0	0	0	0	0	0	0	0	0
EPI_ISL_500670	GISAID	2020-03-20	Oceania	Australia	1	New South Wales	29783	1	1	1	1	0	0	0	1	0	1	0	0	0	0	0	0	0	0	0	0	0	0	0	0	0	0	0	0	0	0	0	0	0	0	0	0	0	0	0	0	0	0
EPI_ISL_451488	GISAID	2020-03-25	Oceania	Australia	1	New South Wales	29408	0	0	0	0	0	0	0	0	0	0	1	0	0	0	0	0	0	0	0	0	0	0	0	0	0	0	0	0	0	0	0	0	0	0	0	0	0	1	0	0	0	0
EPI_ISL_500671	GISAID	2020-03-20	Oceania	Australia	1	New South Wales	29783	0	0	0	0	0	0	0	0	0	0	0	1	1	1	0	0	0	0	0	0	0	0	0	0	0	0	0	0	0	0	0	0	0	0	0	0	0	1	0	0	1	0
EPI_ISL_500672	GISAID	2020-03-20	Oceania	Australia	1	New South Wales	29783	0	0	0	0	0	0	0	0	0	0	0	1	1	1	0	0	0	0	0	0	0	0	0	0	0	0	0	0	0	0	0	0	0	0	0	0	0	1	0	0	1	0
EPI_ISL_500673	GISAID	2020-03-20	Oceania	Australia	1	New South Wales	29783	0	0	0	0	0	0	0	0	0	0	0	0	1	1	0	0	0	0	0	0	0	0	0	0	0	0	0	0	0	0	0	0	0	0	0	0	0	0	0	0	0	0
EPI_ISL_500674	GISAID	2020-03-20	Oceania	Australia	1	New South Wales	29783	1	1	1	1	1	1	1	0	0	0	0	0	0	0	0	0	0	0	0	0	0	0	0	0	0	0	0	0	0	0	0	0	0	0	0	0	0	0	0	0	0	0
EPI_ISL_500675	GISAID	2020-03-19	Oceania	Australia	1	New South Wales	29783	0	0	0	0	0	0	0	0	0	0	0	1	1	1	0	0	0	0	0	0	0	0	0	0	0	0	0	0	0	0	0	0	0	0	0	0	0	1	0	0	1	0
EPI_ISL_500676	GISAID	2020-03-18	Oceania	Australia	1	New South Wales	29783	0	0	0	0	0	0	0	0	0	0	0	0	1	1	0	0	0	0	0	0	0	0	0	0	1	1	1	0	0	0	0	0	0	0	0	0	0	0	0	0	0	0
EPI_ISL_500677	GISAID	2020-03-19	Oceania	Australia	1	New South Wales	29783	1	1	1	1	0	0	0	0	0	0	0	0	0	0	0	0	0	0	0	0	0	0	0	0	0	0	0	0	0	0	0	0	0	0	0	0	0	0	0	0	0	0
EPI_ISL_451489	GISAID	2020-03-26	Oceania	Australia	1	New South Wales	29408	0	0	0	0	0	0	0	0	0	0	0	1	1	1	0	0	0	0	0	0	0	0	0	0	0	0	0	0	0	0	0	0	0	0	0	0	0	1	0	0	1	0
EPI_ISL_500678	GISAID	2020-03-19	Oceania	Australia	1	New South Wales	29783	1	1	1	1	0	0	0	1	0	1	0	0	0	0	0	0	0	0	0	0	0	0	0	0	0	0	0	0	0	0	0	0	0	0	0	0	0	0	0	0	0	0
EPI_ISL_509511	GISAID	2020-03-20	Oceania	Australia	1	New South Wales	29783	0	0	0	0	0	0	0	0	0	0	0	0	1	1	0	0	0	0	0	0	0	0	0	0	1	1	1	0	0	0	0	0	0	0	0	0	0	0	0	0	0	0
EPI_ISL_509512	GISAID	2020-03-21	Oceania	Australia	1	New South Wales	29783	1	1	1	1	1	1	1	0	0	0	0	0	0	0	0	0	0	0	0	0	0	0	0	0	0	0	0	0	0	0	0	0	0	0	0	0	0	0	0	0	0	0
EPI_ISL_509513	GISAID	2020-03-21	Oceania	Australia	1	New South Wales	29783	0	0	0	0	0	0	0	0	0	0	1	0	0	0	0	0	0	0	0	0	0	0	0	0	0	0	0	0	0	0	0	0	0	0	0	0	0	0	0	0	0	0
EPI_ISL_509514	GISAID	2020-03-21	Oceania	Australia	1	New South Wales	29783	1	1	1	1	0	0	0	0	0	0	0	0	0	0	0	0	0	0	0	0	0	0	0	0	0	0	0	0	0	0	0	0	0	0	0	0	0	0	0	0	0	0
EPI_ISL_509515	GISAID	2020-03-22	Oceania	Australia	1	New South Wales	29783	0	0	0	0	0	0	0	0	0	0	0	0	1	1	0	0	0	0	0	0	0	0	0	0	1	1	1	0	0	0	0	0	0	0	0	0	0	0	0	0	0	0
EPI_ISL_500679	GISAID	2020-03-22	Oceania	Australia	1	New South Wales	29783	1	1	1	1	0	0	0	1	0	1	0	0	0	0	0	0	0	0	0	0	0	0	0	0	0	0	0	0	0	0	0	0	0	0	0	0	0	0	0	0	0	0
EPI_ISL_500680	GISAID	2020-03-22	Oceania	Australia	1	New South Wales	29783	1	1	1	1	0	0	0	1	0	1	0	0	0	0	0	0	0	0	0	0	0	0	0	0	0	0	0	0	0	0	0	0	0	0	0	0	0	0	0	0	0	0
EPI_ISL_500681	GISAID	2020-03-22	Oceania	Australia	1	New South Wales	29783	1	1	1	1	1	1	1	0	0	0	0	0	0	0	0	0	0	0	0	0	0	0	0	0	0	0	0	0	0	0	0	0	0	0	0	0	0	0	0	0	0	0
EPI_ISL_451490	GISAID	2020-03-29	Oceania	Australia	1	New South Wales	29408	1	1	1	0	0	0	0	1	0	0	0	0	0	0	0	0	0	0	0	0	0	0	0	0	0	0	0	0	0	1	0	0	0	0	0	0	0	0	0	0	0	0
EPI_ISL_509516	GISAID	2020-03-22	Oceania	Australia	1	New South Wales	29783	0	0	0	0	0	0	0	0	0	0	0	1	1	1	0	0	0	0	0	0	0	0	0	0	0	0	0	0	0	0	0	0	0	0	0	0	0	1	0	0	1	0
EPI_ISL_500682	GISAID	2020-03-22	Oceania	Australia	1	New South Wales	29783	1	1	1	1	0	0	0	1	0	1	0	0	0	0	0	0	0	0	0	0	0	0	0	0	0	0	0	0	0	0	0	0	0	0	0	0	0	0	0	0	0	0
EPI_ISL_500683	GISAID	2020-03-22	Oceania	Australia	1	New South Wales	29783	1	1	1	1	0	0	0	1	0	1	0	0	0	0	0	0	0	0	0	0	0	0	0	0	0	0	0	0	0	0	0	0	0	0	0	0	0	0	0	0	0	0
EPI_ISL_500684	GISAID	2020-03-22	Oceania	Australia	1	New South Wales	29783	1	1	1	1	0	0	0	1	0	1	0	0	0	0	0	0	0	0	0	0	0	0	0	0	0	0	0	0	0	0	0	0	0	0	0	0	0	0	0	0	0	0
EPI_ISL_500685	GISAID	2020-03-21	Oceania	Australia	1	New South Wales	29783	0	0	0	0	0	0	0	0	0	0	0	0	1	1	0	0	0	0	0	0	0	0	0	0	1	1	1	0	0	0	0	0	0	0	0	0	0	0	0	0	0	0
EPI_ISL_500686	GISAID	2020-03-22	Oceania	Australia	1	New South Wales	29783	0	0	0	0	0	0	0	0	0	0	0	1	1	1	0	0	0	0	0	0	0	0	0	0	0	0	0	0	0	0	0	0	0	0	0	0	0	1	0	0	1	0
EPI_ISL_500687	GISAID	2020-03-22	Oceania	Australia	1	New South Wales	29783	1	1	1	1	0	0	0	1	0	1	0	0	0	0	0	0	0	0	0	0	0	0	0	0	0	0	0	0	0	0	0	0	0	0	0	0	0	0	0	0	0	0
EPI_ISL_500688	GISAID	2020-03-23	Oceania	Australia	1	New South Wales	29783	1	1	1	1	1	1	1	0	0	0	0	0	0	0	0	0	0	0	0	0	0	0	0	0	0	0	0	0	0	0	0	0	0	0	0	0	0	0	0	0	0	0
EPI_ISL_451491	GISAID	2020-03-28	Oceania	Australia	1	New South Wales	29408	1	1	1	0	1	1	1	0	0	0	0	0	0	0	0	0	0	0	0	0	0	0	0	0	0	0	0	0	0	0	0	0	0	0	0	0	0	0	0	0	0	0
EPI_ISL_500689	GISAID	2020-03-23	Oceania	Australia	1	New South Wales	29783	0	0	0	0	0	0	0	0	0	0	0	0	1	1	0	0	0	0	0	0	0	0	0	0	1	1	1	0	0	0	0	0	0	0	0	0	0	0	0	0	0	0
EPI_ISL_500690	GISAID	2020-03-22	Oceania	Australia	1	New South Wales	29783	1	1	1	1	0	0	0	0	0	0	0	0	0	0	0	0	0	0	0	0	0	0	0	0	0	0	0	0	0	0	0	0	0	0	0	0	0	0	0	0	0	0
EPI_ISL_500691	GISAID	2020-03-22	Oceania	Australia	1	New South Wales	29783	1	1	1	1	0	0	0	1	0	0	0	0	0	0	0	0	0	0	0	0	0	0	0	0	0	0	0	0	0	0	0	0	0	0	0	0	0	0	0	0	0	0
EPI_ISL_500692	GISAID	2020-03-22	Oceania	Australia	1	New South Wales	29783	0	0	0	0	0	0	0	0	0	0	1	1	0	0	1	0	0	0	0	0	0	0	0	0	0	0	0	0	0	0	1	0	0	0	0	0	0	0	0	0	0	0
EPI_ISL_500693	GISAID	2020-03-23	Oceania	Australia	1	New South Wales	29783	1	1	1	1	0	0	0	1	0	1	0	0	0	0	0	0	0	0	0	0	0	0	0	0	0	0	0	0	0	0	0	0	0	0	0	0	0	0	0	0	0	0
EPI_ISL_500694	GISAID	2020-03-22	Oceania	Australia	1	New South Wales	29783	0	0	0	0	0	0	0	0	0	0	0	1	1	1	0	0	0	0	0	0	0	0	0	0	0	0	0	0	0	0	0	0	0	0	0	0	0	1	0	0	1	0
EPI_ISL_500695	GISAID	2020-03-21	Oceania	Australia	1	New South Wales	29783	1	1	1	1	1	1	1	0	0	0	0	0	0	0	0	0	0	0	0	0	0	0	0	0	0	0	0	0	0	0	0	0	0	0	0	0	0	0	0	0	0	0
EPI_ISL_500696	GISAID	2020-03-21	Oceania	Australia	1	New South Wales	29783	1	1	1	1	1	1	1	0	0	0	0	0	0	0	0	0	0	0	0	0	0	0	0	0	0	0	0	0	0	0	0	0	0	0	0	0	0	0	0	0	0	0
EPI_ISL_451492	GISAID	2020-03-28	Oceania	Australia	1	New South Wales	29408	1	1	1	0	0	0	0	1	0	1	0	0	0	0	0	0	0	0	0	0	0	0	0	0	0	0	0	0	0	0	0	0	0	0	0	0	0	0	0	0	0	0
EPI_ISL_500697	GISAID	2020-03-22	Oceania	Australia	1	New South Wales	29783	0	0	0	0	0	0	0	0	0	0	0	0	1	1	0	0	0	0	0	0	0	0	0	0	0	0	0	0	0	0	0	0	0	0	0	0	0	0	0	0	0	0
EPI_ISL_500698	GISAID	2020-03-22	Oceania	Australia	1	New South Wales	29783	0	0	0	0	0	0	0	0	0	0	0	1	1	1	0	0	0	0	0	0	0	0	0	0	0	0	0	0	0	0	0	0	0	0	0	0	0	0	0	0	1	0
EPI_ISL_500699	GISAID	2020-03-22	Oceania	Australia	1	New South Wales	29783	0	0	0	0	0	0	0	0	0	0	0	1	1	1	0	0	0	0	0	0	0	0	0	0	0	0	0	0	0	0	0	0	0	0	0	0	0	1	0	0	1	0
EPI_ISL_500700	GISAID	2020-03-22	Oceania	Australia	1	New South Wales	29774	1	1	1	1	0	0	0	1	0	1	0	0	0	0	0	0	0	0	0	0	0	0	0	0	0	0	0	0	0	0	0	1	0	0	0	0	0	0	0	0	0	0
EPI_ISL_500701	GISAID	2020-03-22	Oceania	Australia	1	New South Wales	29783	1	1	1	1	1	1	1	0	0	0	0	0	0	0	0	0	0	0	0	0	0	0	0	0	0	0	0	0	0	0	0	0	0	0	0	0	0	0	0	0	0	0
EPI_ISL_451493	GISAID	2020-03-28	Oceania	Australia	1	New South Wales	29408	1	1	1	0	0	0	0	0	0	0	0	0	0	0	0	0	0	0	0	0	0	0	0	0	0	0	0	0	0	0	0	0	0	0	0	0	0	0	0	0	0	0
EPI_ISL_509517	GISAID	2020-03-22	Oceania	Australia	1	New South Wales	29783	0	0	0	0	0	0	0	0	0	0	0	0	1	1	0	0	0	0	0	0	0	0	0	0	1	1	1	0	0	0	0	0	0	0	0	0	0	0	0	0	0	0
EPI_ISL_509518	GISAID	2020-03-22	Oceania	Australia	1	New South Wales	29783	0	0	0	0	0	0	0	0	0	0	0	0	1	1	0	0	0	0	0	0	0	0	0	0	1	1	1	0	0	0	0	0	0	0	0	0	0	0	0	0	0	0
EPI_ISL_451494	GISAID	2020-03-29	Oceania	Australia	1	New South Wales	29408	0	0	0	0	0	0	0	0	0	0	0	0	1	1	0	0	0	0	0	0	0	0	0	0	1	1	1	0	0	0	0	0	0	0	0	0	0	0	0	0	0	0
EPI_ISL_509519	GISAID	2020-04-03	Oceania	Australia	1	New South Wales	29783	0	0	0	0	0	0	0	0	0	0	0	1	1	1	0	0	0	0	0	0	0	0	0	0	0	0	0	0	0	0	0	0	0	0	0	0	0	1	0	0	1	0
EPI_ISL_500702	GISAID	2020-04-08	Oceania	Australia	1	New South Wales	29783	1	1	1	1	0	0	0	1	0	1	0	0	0	0	0	0	0	0	0	0	0	0	0	0	0	0	0	0	0	0	0	0	0	0	0	0	0	0	0	0	0	0
EPI_ISL_451495	GISAID	2020-03-28	Oceania	Australia	1	New South Wales	29408	0	0	0	0	0	0	0	0	0	0	1	0	0	0	0	0	0	0	0	0	0	0	0	0	0	0	0	0	0	0	0	0	0	0	0	0	0	0	0	0	0	0
EPI_ISL_500703	GISAID	2020-05-12	Oceania	Australia	1	New South Wales	29783	1	1	1	1	0	0	0	1	0	0	0	0	0	0	0	0	0	0	0	0	0	0	0	0	0	0	0	0	0	1	0	0	0	0	0	0	0	0	0	0	0	0
EPI_ISL_427650	GISAID	2020-03-04	Oceania	Australia	1	New South Wales	29412	0	0	0	0	0	0	0	0	0	0	1	0	0	0	0	0	0	0	0	0	0	0	0	0	0	0	0	0	0	0	0	0	0	0	0	0	0	0	0	0	0	0
EPI_ISL_451496	GISAID	2020-03-31	Oceania	Australia	1	New South Wales	29408	0	0	0	0	0	0	0	0	0	0	0	1	1	1	0	0	0	0	0	0	0	0	0	0	0	0	0	0	0	0	0	0	0	0	0	0	0	1	0	0	1	0
EPI_ISL_500704	GISAID	2020-05-20	Oceania	Australia	1	New South Wales	29783	1	1	1	1	0	0	0	1	0	0	1	0	0	0	0	0	0	0	0	0	0	0	0	0	0	0	0	0	0	0	0	0	0	0	0	0	0	0	0	0	0	0
EPI_ISL_451497	GISAID	2020-03-27	Oceania	Australia	1	New South Wales	29408	0	0	0	0	0	0	0	0	0	0	1	0	0	0	0	0	0	0	0	0	0	0	0	0	0	0	0	0	0	0	0	0	0	0	0	0	0	0	0	0	0	0
EPI_ISL_500705	GISAID	2020-03-27	Oceania	Australia	1	New South Wales	29783	0	0	0	0	0	0	0	0	0	0	0	1	1	1	0	0	0	0	0	0	0	0	0	0	0	0	0	0	0	0	0	0	0	0	0	0	0	1	0	0	1	0
EPI_ISL_500706	GISAID	2020-05-24	Oceania	Australia	1	New South Wales	29783	0	0	0	0	0	0	0	0	0	0	0	0	1	1	0	0	0	0	0	0	0	0	0	0	0	0	0	0	0	0	0	0	0	0	0	0	0	0	0	0	0	0
EPI_ISL_509520	GISAID	2020-03-20	Oceania	Australia	1	New South Wales	29783	0	0	0	0	0	0	0	0	0	0	0	0	1	1	0	0	0	0	0	0	0	0	0	0	1	1	1	0	0	0	0	0	0	0	0	0	0	0	0	0	0	0
EPI_ISL_451498	GISAID	2020-03-27	Oceania	Australia	1	New South Wales	29408	1	1	1	0	0	0	0	1	0	1	0	0	0	0	0	0	0	0	0	0	0	0	0	0	0	0	0	0	0	0	0	0	0	0	0	0	0	0	0	0	0	0
EPI_ISL_451499	GISAID	2020-03-27	Oceania	Australia	1	New South Wales	29408	1	1	1	0	0	0	0	0	0	0	0	0	0	0	0	0	0	0	0	0	0	1	0	0	0	0	0	0	0	0	0	0	0	0	0	0	0	0	0	0	0	0
EPI_ISL_451500	GISAID	2020-03-27	Oceania	Australia	1	New South Wales	29408	1	1	1	0	0	0	0	0	0	0	0	0	0	0	0	0	0	0	0	0	0	0	0	0	0	0	0	0	0	0	0	0	0	0	0	0	0	0	0	0	0	0
EPI_ISL_451501	GISAID	2020-03-26	Oceania	Australia	1	New South Wales	29408	1	1	1	0	0	0	0	1	0	1	0	0	0	0	0	0	0	0	0	0	0	0	0	0	0	0	0	0	0	0	0	0	0	0	0	0	0	0	0	0	0	0
EPI_ISL_451502	GISAID	2020-03-26	Oceania	Australia	1	New South Wales	29408	1	1	1	0	0	0	0	0	0	0	0	0	0	0	0	0	0	0	0	0	0	1	0	0	0	0	0	0	0	0	0	0	0	0	0	0	0	0	0	0	0	0
EPI_ISL_451503	GISAID	2020-03-29	Oceania	Australia	1	New South Wales	29408	1	1	1	0	0	0	0	0	0	0	0	0	0	0	0	0	0	0	0	0	0	0	0	0	0	0	0	0	0	0	0	0	0	0	0	0	0	0	0	0	0	0
EPI_ISL_451504	GISAID	2020-03-28	Oceania	Australia	1	New South Wales	29408	0	0	0	0	0	0	0	0	0	0	1	1	0	0	1	0	0	0	0	0	0	0	0	0	0	0	0	0	0	0	0	0	0	0	0	0	0	0	0	0	0	0
EPI_ISL_451505	GISAID	2020-03-25	Oceania	Australia	1	New South Wales	29408	1	1	1	0	1	1	1	0	0	0	0	0	0	0	0	0	0	0	0	0	0	0	0	0	0	0	0	0	0	0	0	0	0	0	0	0	0	0	0	0	0	0
EPI_ISL_417387	GISAID	2020-03-06	Oceania	Australia	1	New South Wales	29782	0	0	0	0	0	0	0	0	1	0	1	0	0	0	0	0	0	0	0	0	0	0	0	0	0	0	0	0	0	0	0	0	0	0	0	0	0	0	0	0	0	0
EPI_ISL_451506	GISAID	2020-03-25	Oceania	Australia	1	New South Wales	29408	0	0	0	0	0	0	0	0	0	0	0	1	1	1	0	0	0	0	0	0	0	0	0	0	0	0	0	0	0	0	0	0	0	0	0	0	0	1	0	0	1	0
EPI_ISL_451507	GISAID	2020-03-25	Oceania	Australia	1	New South Wales	29408	1	1	1	0	0	0	0	0	0	0	0	0	0	0	0	0	0	0	0	0	0	0	0	0	0	0	0	0	0	0	0	0	0	0	0	0	0	0	0	0	0	0
EPI_ISL_451508	GISAID	2020-03-25	Oceania	Australia	1	New South Wales	29408	1	1	1	0	1	1	1	0	0	0	0	0	0	0	0	0	0	0	0	0	0	0	0	0	0	0	0	0	0	0	0	0	0	0	0	0	0	0	0	0	0	0
EPI_ISL_451509	GISAID	2020-03-30	Oceania	Australia	1	New South Wales	29408	0	0	0	0	0	0	0	0	0	0	0	0	0	0	0	0	0	0	0	0	0	0	0	0	0	0	0	0	0	0	0	0	0	0	0	0	0	0	0	0	0	0
EPI_ISL_451510	GISAID	2020-03-30	Oceania	Australia	1	New South Wales	29408	1	1	1	0	0	0	0	1	0	1	0	0	0	0	0	0	0	0	0	0	0	0	0	0	0	0	0	0	0	0	0	0	0	0	0	0	0	0	0	0	0	0
EPI_ISL_451511	GISAID	2020-03-29	Oceania	Australia	1	New South Wales	29408	0	0	0	0	0	0	0	0	0	0	1	0	0	0	0	0	0	0	0	0	0	0	0	0	0	0	0	0	0	0	0	0	0	0	0	0	0	1	0	0	0	0
EPI_ISL_451512	GISAID	2020-03-28	Oceania	Australia	1	New South Wales	29408	1	1	1	0	0	0	0	0	0	0	0	0	0	0	0	0	0	0	0	0	0	1	0	0	0	0	0	0	0	0	0	0	0	0	0	0	0	0	0	0	0	0
EPI_ISL_451513	GISAID	2020-03-29	Oceania	Australia	1	New South Wales	29408	0	0	0	0	0	0	0	0	0	0	0	1	1	1	0	0	0	0	0	0	0	0	0	0	0	0	0	0	0	0	0	0	0	0	0	0	0	1	0	0	1	0
EPI_ISL_451514	GISAID	2020-03-29	Oceania	Australia	1	New South Wales	29408	1	1	1	0	1	1	1	0	0	0	0	0	0	0	0	0	0	0	0	0	0	0	0	0	0	0	0	0	0	0	0	0	0	0	0	0	0	0	0	0	0	0
EPI_ISL_417388	GISAID	2020-03-05	Oceania	Australia	1	New South Wales	29782	0	0	0	0	0	0	0	0	1	0	1	0	0	0	0	0	0	0	0	0	0	0	0	0	0	0	0	0	0	0	0	0	0	0	0	0	0	1	0	0	0	0
EPI_ISL_451515	GISAID	2020-03-29	Oceania	Australia	1	New South Wales	29408	0	0	0	0	0	0	0	0	0	0	1	0	1	1	0	0	0	0	0	0	0	0	0	0	1	1	1	0	0	0	0	0	0	0	0	0	0	0	0	0	0	0
EPI_ISL_451516	GISAID	2020-03-28	Oceania	Australia	1	New South Wales	29408	0	0	0	0	0	0	0	0	0	0	0	0	1	1	0	0	0	0	0	0	0	0	0	0	1	1	1	0	0	0	0	0	0	0	0	0	0	0	0	0	0	0
EPI_ISL_451517	GISAID	2020-03-08	Oceania	Australia	1	New South Wales	29411	0	0	0	0	0	0	0	0	0	0	1	0	0	0	0	0	0	0	0	0	0	0	0	0	0	0	0	0	0	0	0	0	0	0	0	0	0	0	0	0	0	0
EPI_ISL_509521	GISAID	2020-07-08	Oceania	Australia	1	New South Wales	29783	1	1	1	1	1	1	1	0	0	0	0	0	0	0	0	1	1	1	1	1	1	0	0	0	0	0	0	0	0	0	0	0	0	0	0	0	0	0	0	0	0	0
EPI_ISL_451518	GISAID	2020-03-19	Oceania	Australia	1	New South Wales	29408	1	1	1	0	0	0	0	1	0	1	0	0	0	0	0	0	0	0	0	0	0	0	0	0	0	0	0	0	0	0	0	0	0	0	0	0	0	0	0	0	0	0
EPI_ISL_509522	GISAID	2020-07-14	Oceania	Australia	1	New South Wales	29783	1	1	1	1	1	1	1	0	0	0	0	0	0	0	0	1	1	1	1	1	1	0	0	0	0	0	0	0	0	0	0	0	0	0	0	0	0	0	0	0	0	0
EPI_ISL_451519	GISAID	2020-03-12	Oceania	Australia	1	New South Wales	29408	0	0	0	0	0	0	0	0	0	0	1	0	0	0	0	0	0	0	0	0	0	0	0	0	0	0	0	0	0	0	0	0	0	0	0	0	0	0	0	0	0	0
EPI_ISL_451520	GISAID	2020-03-20	Oceania	Australia	1	New South Wales	29408	0	0	0	0	0	0	0	0	0	0	0	1	1	1	0	0	0	0	0	0	0	0	0	0	0	0	0	0	0	0	0	0	0	0	0	0	0	1	0	0	1	0
EPI_ISL_451521	GISAID	2020-03-14	Oceania	Australia	1	New South Wales	29408	0	0	0	0	0	0	0	0	0	0	1	0	0	0	0	0	0	0	0	0	0	0	0	0	0	0	0	0	0	0	0	0	0	0	0	0	0	0	0	0	0	0
EPI_ISL_451522	GISAID	2020-03-26	Oceania	Australia	1	New South Wales	29405	0	0	0	0	0	0	0	0	0	0	0	0	1	1	0	0	0	0	0	0	0	0	0	0	1	1	1	0	0	0	0	0	0	0	0	0	0	0	0	0	0	0
EPI_ISL_509523	GISAID	2020-07-16	Oceania	Australia	1	New South Wales	29783	1	1	1	1	1	1	1	0	0	0	0	0	0	0	0	1	0	1	1	1	1	0	0	0	0	0	0	0	0	0	0	0	0	0	0	0	0	0	0	0	0	0
EPI_ISL_451523	GISAID	2020-03-27	Oceania	Australia	1	New South Wales	29408	1	1	1	0	0	0	0	0	0	0	0	0	0	0	0	0	0	0	0	0	0	0	0	0	0	0	0	0	0	0	0	0	0	0	0	0	0	0	0	0	0	0
EPI_ISL_451524	GISAID	2020-03-28	Oceania	Australia	1	New South Wales	29408	1	1	1	0	0	0	0	0	0	0	0	0	0	0	0	0	0	0	0	0	0	0	0	0	0	0	0	0	0	0	0	0	0	0	0	0	0	0	0	0	0	0
EPI_ISL_417389	GISAID	2020-03-09	Oceania	Australia	1	New South Wales	29782	0	0	0	0	0	0	0	0	1	0	1	0	0	0	0	0	0	0	0	0	0	0	0	0	0	0	0	0	0	0	0	0	0	0	0	0	0	0	0	0	0	0
EPI_ISL_451525	GISAID	2020-03-26	Oceania	Australia	1	New South Wales	29408	0	0	0	0	0	0	0	0	0	0	1	1	0	0	1	0	0	0	0	0	0	0	0	0	0	0	0	0	0	0	0	0	0	0	0	0	0	0	0	0	0	0
EPI_ISL_500717	GISAID	2020-07-25	Oceania	Australia	1	New South Wales	29783	1	1	1	1	1	1	1	0	0	0	0	0	0	0	0	1	1	1	1	1	1	0	0	0	0	0	0	0	0	0	0	0	0	0	0	0	0	0	0	0	0	0
EPI_ISL_451526	GISAID	2020-03-27	Oceania	Australia	1	New South Wales	29408	1	1	1	0	1	1	1	0	0	0	0	0	0	0	0	0	0	0	0	0	0	0	0	0	0	0	0	0	0	0	0	0	0	0	0	0	0	0	0	0	0	0
EPI_ISL_451527	GISAID	2020-03-27	Oceania	Australia	1	New South Wales	29408	1	1	1	0	0	0	0	1	0	1	0	0	0	0	0	0	0	0	0	0	0	0	0	0	0	0	0	0	0	0	0	0	0	0	0	0	0	0	0	0	0	0
EPI_ISL_451528	GISAID	2020-03-27	Oceania	Australia	1	New South Wales	29408	1	1	1	0	0	0	0	0	0	0	0	0	0	0	0	0	0	0	0	0	0	0	0	0	0	0	0	0	0	0	0	0	0	0	0	0	0	0	0	0	0	0
EPI_ISL_451529	GISAID	2020-03-26	Oceania	Australia	1	New South Wales	29408	0	0	0	0	0	0	0	0	0	0	1	1	0	0	1	0	0	0	0	0	0	0	0	0	0	0	0	0	0	0	1	0	0	0	0	0	0	0	0	0	0	0
EPI_ISL_451530	GISAID	2020-03-28	Oceania	Australia	1	New South Wales	29408	0	0	0	0	0	0	0	0	0	0	1	1	0	0	1	0	0	0	0	0	0	0	0	0	0	0	0	0	0	0	0	0	0	0	0	0	0	0	0	0	0	0
EPI_ISL_451531	GISAID	2020-03-28	Oceania	Australia	1	New South Wales	29408	0	0	0	0	0	0	0	0	0	0	1	1	0	0	1	0	0	0	0	0	0	0	0	0	0	0	0	1	1	0	0	0	0	0	0	0	0	0	0	0	0	0
EPI_ISL_451532	GISAID	2020-04-05	Oceania	Australia	1	New South Wales	29408	0	0	0	0	0	0	0	0	0	0	0	1	1	1	0	0	0	0	0	0	0	0	0	0	0	0	0	0	0	0	0	0	0	0	0	0	0	1	0	0	1	0
EPI_ISL_451533	GISAID	2020-03-30	Oceania	Australia	1	New South Wales	29399	1	1	1	0	0	0	0	1	0	1	0	0	0	0	0	0	0	0	0	0	0	0	0	0	0	0	0	0	0	0	0	0	0	0	0	0	0	0	0	0	0	0
EPI_ISL_451534	GISAID	2020-04-03	Oceania	Australia	1	New South Wales	29408	1	1	1	0	0	0	0	1	0	1	0	0	0	0	0	0	0	0	0	0	0	0	0	0	0	0	0	0	0	0	0	0	0	0	0	0	0	0	0	0	0	0
EPI_ISL_417390	GISAID	2020-03-08	Oceania	Australia	1	New South Wales	29782	1	1	1	1	1	1	1	0	1	0	0	0	0	0	0	0	0	0	0	0	0	0	0	0	0	0	0	0	0	0	0	0	0	0	0	0	0	0	0	0	0	0
EPI_ISL_451535	GISAID	2020-04-02	Oceania	Australia	1	New South Wales	29408	0	0	0	0	0	0	0	0	0	0	0	0	0	0	0	0	0	0	0	0	0	0	0	0	0	0	0	0	0	0	0	0	0	0	0	0	0	0	0	0	0	0
EPI_ISL_451536	GISAID	2020-03-27	Oceania	Australia	1	New South Wales	29408	0	0	0	0	0	0	0	0	0	0	1	0	0	0	0	0	0	0	0	0	0	0	0	0	0	0	0	0	0	0	0	0	0	0	0	0	0	1	0	0	0	0
EPI_ISL_451537	GISAID	2020-04-04	Oceania	Australia	1	New South Wales	29408	0	0	0	0	0	0	0	0	0	0	0	1	1	1	0	0	0	0	0	0	0	0	0	0	0	0	0	0	0	0	0	0	0	0	0	0	0	1	0	0	1	0
EPI_ISL_451538	GISAID	2020-03-31	Oceania	Australia	1	New South Wales	29408	1	1	1	0	0	0	0	1	0	1	0	0	0	0	0	0	0	0	0	0	0	0	0	0	0	0	0	0	0	0	0	0	0	0	0	0	0	0	0	0	0	0
EPI_ISL_451539	GISAID	2020-04-05	Oceania	Australia	1	New South Wales	29408	0	0	0	0	0	0	0	0	0	0	1	0	0	0	0	0	0	0	0	0	0	0	0	0	0	0	0	0	0	0	0	0	0	0	0	0	0	1	0	0	0	0
EPI_ISL_451540	GISAID	2020-03-20	Oceania	Australia	1	New South Wales	29408	1	1	1	0	1	1	1	0	0	0	0	0	0	0	0	0	0	0	0	0	0	0	0	0	0	0	0	0	0	0	0	0	0	0	0	0	0	0	0	0	0	0
EPI_ISL_451541	GISAID	2020-04-02	Oceania	Australia	1	New South Wales	29408	1	1	1	0	1	1	1	0	0	0	0	0	0	0	0	0	0	0	0	0	0	0	0	0	0	0	0	0	0	0	0	0	0	0	0	0	0	0	0	0	0	0
EPI_ISL_451542	GISAID	2020-03-27	Oceania	Australia	1	New South Wales	29408	1	1	1	0	1	1	1	0	0	0	0	0	0	0	0	0	0	0	0	0	0	0	0	0	0	0	0	0	0	0	0	0	0	0	0	0	0	0	0	0	0	0
EPI_ISL_451543	GISAID	2020-03-28	Oceania	Australia	1	New South Wales	29408	1	1	1	0	0	0	0	1	0	1	0	0	0	0	0	0	0	0	0	0	0	0	0	0	0	0	0	0	0	0	0	0	0	0	0	0	0	0	0	0	0	0
EPI_ISL_417391	GISAID	2020-03-08	Oceania	Australia	1	New South Wales	29782	0	0	0	0	0	0	0	0	1	0	1	0	0	0	0	0	0	0	0	0	0	0	0	0	0	0	0	0	0	0	0	0	0	0	0	0	0	0	0	0	0	0
EPI_ISL_451544	GISAID	2020-03-24	Oceania	Australia	1	New South Wales	29408	1	1	1	0	0	0	0	1	0	1	0	0	0	0	0	0	0	0	0	0	0	0	0	0	0	0	0	0	0	0	0	0	0	0	0	0	0	0	0	0	0	0
EPI_ISL_451545	GISAID	2020-03-24	Oceania	Australia	1	New South Wales	29408	1	1	1	0	0	0	0	1	0	1	0	0	0	0	0	0	0	0	0	0	0	0	0	0	0	0	0	0	0	0	0	0	0	0	0	0	0	0	0	0	0	0
EPI_ISL_451546	GISAID	2020-04-01	Oceania	Australia	1	New South Wales	29408	1	1	1	0	0	0	0	0	0	0	0	0	0	0	0	0	0	0	0	0	0	0	0	0	0	0	0	0	0	0	0	0	0	0	0	0	0	0	0	0	0	0
EPI_ISL_451547	GISAID	2020-04-01	Oceania	Australia	1	New South Wales	29408	1	1	1	0	0	0	0	0	0	0	0	0	0	0	0	0	0	0	0	0	0	0	0	0	0	0	0	0	0	0	0	0	0	0	0	0	0	0	0	0	0	0
EPI_ISL_451548	GISAID	2020-04-02	Oceania	Australia	1	New South Wales	29408	1	1	1	0	0	0	0	0	0	0	0	0	0	0	0	0	0	0	0	0	0	0	0	0	0	0	0	0	0	0	0	0	0	0	0	0	0	0	0	0	0	0
EPI_ISL_451549	GISAID	2020-04-01	Oceania	Australia	1	New South Wales	29408	0	0	0	0	0	0	0	0	0	0	0	1	1	1	0	0	0	0	0	0	0	0	0	0	0	0	0	0	0	0	0	0	0	0	0	0	0	1	0	0	1	0
EPI_ISL_451550	GISAID	2020-04-03	Oceania	Australia	1	New South Wales	29408	1	1	1	0	0	0	0	0	0	0	0	0	0	0	0	0	0	0	0	0	0	0	0	0	0	0	0	0	0	0	0	0	0	0	0	0	0	0	0	0	0	0
EPI_ISL_451551	GISAID	2020-04-03	Oceania	Australia	1	New South Wales	29408	1	1	1	0	1	1	1	0	0	0	0	0	0	0	0	0	0	0	0	0	0	0	0	0	0	0	0	0	0	0	0	0	0	0	0	0	0	0	0	0	0	0
EPI_ISL_451552	GISAID	2020-03-30	Oceania	Australia	1	New South Wales	29408	0	0	0	0	0	0	0	0	0	0	0	1	1	1	0	0	0	0	0	0	0	0	0	0	0	0	0	0	0	0	0	0	0	0	0	0	0	1	0	0	1	0
EPI_ISL_451553	GISAID	2020-03-31	Oceania	Australia	1	New South Wales	29408	1	1	1	0	0	0	0	0	0	0	0	0	0	0	0	0	0	0	0	0	0	0	0	0	0	0	0	0	0	0	0	0	1	0	0	0	0	0	0	0	0	0
EPI_ISL_427651	GISAID	2020-03-08	Oceania	Australia	1	New South Wales	29412	0	0	0	0	0	0	0	0	0	0	1	1	0	0	1	0	0	0	0	0	0	0	0	0	0	0	0	0	0	0	1	0	0	0	0	0	0	0	0	0	0	0
EPI_ISL_451554	GISAID	2020-04-02	Oceania	Australia	1	New South Wales	29408	1	1	1	0	0	0	0	0	0	0	0	0	0	0	0	0	0	0	0	0	0	1	0	0	0	0	0	0	0	0	0	0	0	0	0	0	0	0	0	0	0	0
EPI_ISL_451555	GISAID	2020-04-03	Oceania	Australia	1	New South Wales	29408	1	1	1	0	1	1	1	0	0	0	0	0	0	0	0	0	0	0	0	0	0	0	0	0	0	0	0	0	0	0	0	0	0	0	0	0	0	0	0	0	0	0
EPI_ISL_451556	GISAID	2020-03-30	Oceania	Australia	1	New South Wales	29408	1	1	1	0	0	0	0	0	0	0	0	0	0	0	0	0	0	0	0	0	0	0	0	0	0	0	0	0	0	0	0	0	0	0	0	0	0	0	0	0	0	0
EPI_ISL_451557	GISAID	2020-03-31	Oceania	Australia	1	New South Wales	29408	0	0	0	0	0	0	0	0	0	0	0	0	1	1	0	0	0	0	0	0	0	0	0	0	0	0	0	0	0	0	0	0	0	0	0	0	0	0	0	0	0	0
EPI_ISL_451558	GISAID	2020-04-08	Oceania	Australia	1	New South Wales	29408	1	1	1	0	1	1	1	0	0	0	0	0	0	0	0	0	0	0	0	0	0	0	0	0	0	0	0	0	0	0	0	0	0	0	0	0	0	0	0	0	0	0
EPI_ISL_451559	GISAID	2020-04-04	Oceania	Australia	1	New South Wales	29408	0	0	0	0	0	0	0	0	0	0	1	0	0	0	0	0	0	0	0	0	0	0	0	0	0	0	0	0	0	0	0	0	0	0	0	0	0	0	0	0	0	0
EPI_ISL_451560	GISAID	2020-04-04	Oceania	Australia	1	New South Wales	29408	1	1	1	0	1	1	1	0	0	0	0	0	0	0	0	0	0	0	0	0	0	0	0	0	0	0	0	0	0	0	0	0	0	0	0	0	0	0	0	0	0	0
EPI_ISL_451561	GISAID	2020-04-02	Oceania	Australia	1	New South Wales	29408	0	0	0	0	0	0	0	0	0	0	1	1	0	0	1	0	0	0	0	0	0	0	0	0	0	0	0	0	0	0	0	0	0	0	0	0	0	0	0	0	0	0
EPI_ISL_451562	GISAID	2020-04-04	Oceania	Australia	1	New South Wales	29408	1	1	1	0	0	0	0	0	0	0	0	0	0	0	0	0	0	0	0	0	0	1	0	0	0	0	0	0	0	0	0	0	0	0	0	0	0	0	0	0	0	0
EPI_ISL_451563	GISAID	2020-03-25	Oceania	Australia	1	New South Wales	29408	1	1	1	0	0	0	0	0	0	0	0	0	0	0	0	0	0	0	0	0	0	0	0	0	0	0	0	0	0	0	0	0	0	0	0	0	0	0	0	0	0	0
EPI_ISL_451564	GISAID	2020-04-01	Oceania	Australia	1	New South Wales	29408	0	0	0	0	0	0	0	0	0	0	0	1	1	1	0	0	0	0	0	0	0	0	0	0	0	0	0	0	0	0	0	0	0	0	0	0	0	1	0	0	1	0
EPI_ISL_451565	GISAID	2020-04-03	Oceania	Australia	1	New South Wales	29408	0	0	0	0	0	0	0	0	0	0	1	0	0	0	0	0	0	0	0	0	0	0	0	0	0	0	0	0	0	0	0	0	0	0	0	0	0	0	0	0	0	0
EPI_ISL_451566	GISAID	2020-04-08	Oceania	Australia	1	New South Wales	29408	1	1	1	0	0	0	0	0	0	0	0	0	0	0	0	0	0	0	0	0	0	0	0	0	0	0	0	0	0	0	0	0	0	0	0	0	0	0	0	0	0	0
EPI_ISL_451567	GISAID	2020-03-30	Oceania	Australia	1	New South Wales	29408	1	1	1	0	1	1	1	0	0	0	0	0	0	0	0	0	0	0	0	0	0	0	0	0	0	0	0	0	0	0	0	0	0	0	0	0	0	0	0	1	0	0
EPI_ISL_451568	GISAID	2020-04-02	Oceania	Australia	1	New South Wales	29408	1	1	1	0	0	0	0	0	0	0	0	0	0	0	0	0	0	0	0	0	0	0	0	0	0	0	0	0	0	0	0	0	0	0	0	0	0	0	0	0	0	0
EPI_ISL_451569	GISAID	2020-03-27	Oceania	Australia	1	New South Wales	29408	1	1	1	0	0	0	0	1	0	1	0	0	0	0	0	0	0	0	0	0	0	0	0	0	0	0	0	0	0	0	0	0	0	0	0	0	0	0	0	0	0	0
EPI_ISL_451570	GISAID	2020-04-01	Oceania	Australia	1	New South Wales	29408	1	1	1	0	0	0	0	0	0	0	0	0	0	0	0	0	0	0	0	0	0	0	0	0	0	0	0	0	0	0	0	0	0	0	0	0	0	0	0	0	0	0
EPI_ISL_451571	GISAID	2020-04-02	Oceania	Australia	1	New South Wales	29408	0	0	0	0	0	0	0	0	0	0	0	1	1	1	0	0	0	0	0	0	0	0	0	0	0	0	0	0	0	0	0	0	0	0	0	0	0	1	0	0	1	0
EPI_ISL_451572	GISAID	2020-03-25	Oceania	Australia	1	New South Wales	29408	1	1	1	0	0	0	0	0	0	0	0	0	0	0	0	0	0	0	0	0	0	0	0	0	0	0	0	0	0	0	0	0	0	0	0	0	0	0	0	0	0	0
EPI_ISL_451573	GISAID	2020-04-04	Oceania	Australia	1	New South Wales	29408	1	1	1	0	0	0	0	0	0	0	0	0	0	0	0	0	0	0	0	0	0	1	0	0	0	0	0	0	0	0	0	0	0	0	0	0	0	0	0	0	0	0
EPI_ISL_417392	GISAID	2020-03-10	Oceania	Australia	1	New South Wales	29785	0	0	0	0	0	0	0	0	1	0	1	0	0	0	0	0	0	0	0	0	0	0	0	0	0	0	0	0	0	0	0	0	0	0	0	0	0	0	0	0	0	0
EPI_ISL_451574	GISAID	2020-03-26	Oceania	Australia	1	New South Wales	29408	0	0	0	0	0	0	0	0	0	0	1	0	0	0	0	0	0	0	0	0	0	0	0	0	0	0	0	0	0	0	0	0	0	0	0	0	0	0	0	0	0	0
EPI_ISL_451575	GISAID	2020-03-29	Oceania	Australia	1	New South Wales	29408	1	1	1	0	0	0	0	1	0	1	0	0	0	0	0	0	0	0	0	0	0	0	0	0	0	0	0	0	0	0	0	0	0	0	0	0	0	0	0	0	0	0
EPI_ISL_451576	GISAID	2020-03-27	Oceania	Australia	1	New South Wales	29408	0	0	0	0	0	0	0	0	0	0	1	0	0	0	0	0	0	0	0	0	0	0	0	0	0	0	0	0	0	0	0	0	0	0	0	0	0	0	0	0	0	0
EPI_ISL_451577	GISAID	2020-03-31	Oceania	Australia	1	New South Wales	29408	1	1	1	0	0	0	0	0	0	0	0	0	0	0	0	0	0	0	0	0	0	0	0	0	0	0	0	0	0	0	0	0	1	0	0	0	0	0	0	0	0	0
EPI_ISL_451578	GISAID	2020-03-27	Oceania	Australia	1	New South Wales	29408	0	0	0	0	0	0	0	0	0	0	1	0	0	0	0	0	0	0	0	0	0	0	0	0	0	0	0	0	0	0	0	0	0	0	0	0	0	1	0	0	0	0
EPI_ISL_451579	GISAID	2020-03-30	Oceania	Australia	1	New South Wales	29408	1	1	1	0	0	0	0	0	0	0	0	0	0	0	0	0	0	0	0	0	0	0	0	0	0	0	0	0	0	0	0	0	0	0	0	0	0	0	0	0	0	0
EPI_ISL_451580	GISAID	2020-03-31	Oceania	Australia	1	New South Wales	29408	0	0	0	0	0	0	0	0	0	0	0	1	1	1	0	0	0	0	0	0	0	0	0	0	0	0	0	0	0	0	0	0	0	0	0	0	0	1	0	0	1	0
EPI_ISL_451581	GISAID	2020-04-01	Oceania	Australia	1	New South Wales	29408	1	1	1	0	1	1	1	0	0	0	0	0	0	0	0	0	0	0	0	0	0	0	0	0	0	0	0	0	0	0	0	0	0	0	0	0	0	0	0	0	0	0
EPI_ISL_451582	GISAID	2020-04-01	Oceania	Australia	1	New South Wales	29408	1	1	1	0	0	0	0	1	0	1	0	0	0	0	0	0	0	0	0	0	0	0	0	0	0	0	0	0	0	0	0	0	0	0	0	0	0	0	0	0	0	0
EPI_ISL_451583	GISAID	2020-04-06	Oceania	Australia	1	New South Wales	29408	1	1	1	0	0	0	0	1	0	1	0	0	0	0	0	0	0	0	0	0	0	0	0	0	0	0	0	0	0	0	0	0	0	0	0	0	0	0	0	0	0	0
EPI_ISL_451584	GISAID	2020-03-28	Oceania	Australia	1	New South Wales	29408	1	1	1	0	0	0	0	1	0	1	0	0	0	0	0	0	0	0	0	0	0	0	0	0	0	0	0	0	0	0	0	0	0	0	0	0	0	0	0	0	0	0
EPI_ISL_451585	GISAID	2020-03-27	Oceania	Australia	1	New South Wales	29408	1	1	1	0	1	1	1	0	0	0	0	0	0	0	0	0	0	0	0	0	0	0	0	0	0	0	0	0	0	0	0	0	0	0	0	0	0	0	0	0	0	0
EPI_ISL_451586	GISAID	2020-03-26	Oceania	Australia	1	New South Wales	29408	1	1	1	0	1	1	1	0	0	0	0	0	0	0	0	0	0	0	0	0	0	0	0	0	0	0	0	0	0	0	0	0	0	0	0	0	0	0	0	1	0	0
EPI_ISL_451587	GISAID	2020-04-09	Oceania	Australia	1	New South Wales	29408	1	1	1	0	0	0	0	0	0	0	0	0	0	0	0	0	0	0	0	0	0	0	0	0	0	0	0	0	0	0	0	0	0	0	0	0	0	0	0	0	0	0
EPI_ISL_451588	GISAID	2020-03-23	Oceania	Australia	1	New South Wales	29408	1	1	1	0	0	0	0	1	0	1	0	0	0	0	0	0	0	0	0	0	0	0	0	0	0	0	0	0	0	0	0	0	0	0	0	0	0	0	0	0	0	0
EPI_ISL_451589	GISAID	2020-04-05	Oceania	Australia	1	New South Wales	29408	1	1	1	0	0	0	0	0	0	0	0	0	0	0	0	0	0	0	0	0	0	0	0	0	0	0	0	0	0	0	0	0	0	0	0	0	0	0	0	0	0	0
EPI_ISL_451590	GISAID	2020-03-30	Oceania	Australia	1	New South Wales	29408	0	0	0	0	0	0	0	0	0	0	0	1	1	1	0	0	0	0	0	0	0	0	0	0	0	0	0	0	0	0	0	0	0	0	0	0	0	1	0	0	1	0
EPI_ISL_451591	GISAID	2020-03-31	Oceania	Australia	1	New South Wales	29408	1	1	1	0	1	1	1	0	0	0	0	0	0	0	0	0	0	0	0	0	0	0	0	0	0	0	0	0	0	0	0	0	0	0	0	0	0	0	0	0	0	0
EPI_ISL_427654	GISAID	2020-03-06	Oceania	Australia	1	New South Wales	29412	0	0	0	0	0	0	0	0	0	0	1	0	0	0	0	0	0	0	0	0	0	0	0	0	0	0	0	0	0	0	0	0	0	0	0	0	0	0	0	0	0	0
EPI_ISL_451592	GISAID	2020-03-20	Oceania	Australia	1	New South Wales	29408	0	0	0	0	0	0	0	0	0	0	0	1	1	1	0	0	0	0	0	0	0	0	0	0	0	0	0	0	0	0	0	0	0	0	0	0	0	1	0	0	1	0
EPI_ISL_451593	GISAID	2020-03-25	Oceania	Australia	1	New South Wales	29408	0	0	0	0	0	0	0	0	0	0	0	0	1	1	0	0	0	0	0	0	0	0	0	0	1	1	1	0	0	0	0	0	0	0	0	0	0	0	0	0	0	0
EPI_ISL_451594	GISAID	2020-04-11	Oceania	Australia	1	New South Wales	29408	1	1	1	0	1	1	1	0	0	0	0	0	0	0	0	0	0	0	0	0	0	0	0	0	0	0	0	0	0	0	0	0	0	0	0	0	0	0	0	0	0	0
EPI_ISL_451595	GISAID	2020-03-23	Oceania	Australia	1	New South Wales	29408	0	0	0	0	0	0	0	0	0	0	1	0	0	0	0	0	0	0	0	0	0	0	0	0	0	0	0	0	0	0	0	0	0	0	0	0	0	0	0	0	0	0
EPI_ISL_451596	GISAID	2020-03-23	Oceania	Australia	1	New South Wales	29408	0	0	0	0	0	0	0	0	0	0	1	1	0	0	1	0	0	0	0	0	0	0	0	0	0	0	0	0	0	0	1	0	0	0	0	0	0	0	0	0	0	0
EPI_ISL_451597	GISAID	2020-04-08	Oceania	Australia	1	New South Wales	29408	0	0	0	0	0	0	0	0	0	0	0	0	1	1	0	0	0	0	0	0	0	0	0	0	1	1	1	0	0	0	0	0	0	0	0	0	0	0	0	0	0	0
EPI_ISL_451598	GISAID	2020-03-28	Oceania	Australia	1	New South Wales	29408	1	1	1	0	0	0	0	0	0	0	0	0	0	0	0	0	0	0	0	0	0	1	0	0	0	0	0	0	0	0	0	0	0	0	0	0	0	0	0	0	0	0
EPI_ISL_451599	GISAID	2020-03-31	Oceania	Australia	1	New South Wales	29408	0	0	0	0	0	0	0	0	0	0	1	0	0	0	0	0	0	0	0	0	0	0	0	0	0	0	0	0	0	0	0	0	0	0	0	0	0	0	0	0	0	0
EPI_ISL_451600	GISAID	2020-04-05	Oceania	Australia	1	New South Wales	29408	1	1	1	0	0	0	0	0	0	0	0	0	0	0	0	0	0	0	0	0	0	0	0	0	0	0	0	0	0	0	0	0	0	0	0	0	0	0	0	0	0	0
EPI_ISL_451601	GISAID	2020-03-25	Oceania	Australia	1	New South Wales	29408	1	1	1	0	0	0	0	0	0	0	0	0	0	0	0	0	0	0	0	0	0	0	0	0	0	0	0	0	0	0	0	0	0	0	0	0	0	0	0	0	0	0
EPI_ISL_427655	GISAID	2020-03-11	Oceania	Australia	1	New South Wales	29412	0	0	0	0	0	0	0	0	0	0	1	0	0	0	0	0	0	0	0	0	0	0	0	0	0	0	0	0	0	0	0	0	0	0	0	0	0	0	0	0	0	0
EPI_ISL_451602	GISAID	2020-03-24	Oceania	Australia	1	New South Wales	29408	1	1	1	0	0	0	0	0	0	0	1	0	0	0	0	0	0	0	0	0	0	0	0	0	0	0	0	0	0	0	0	0	0	0	0	0	0	0	0	0	0	0
EPI_ISL_451603	GISAID	2020-04-01	Oceania	Australia	1	New South Wales	29408	1	1	1	0	0	0	0	0	0	0	0	0	0	0	0	0	0	0	0	0	0	0	0	0	0	0	0	0	0	0	0	0	0	0	0	0	0	0	0	0	0	0
EPI_ISL_451604	GISAID	2020-03-29	Oceania	Australia	1	New South Wales	29408	1	1	1	0	0	0	0	0	0	0	0	0	0	0	0	0	0	0	0	0	0	0	0	0	0	0	0	0	0	0	0	0	1	0	0	0	0	0	0	0	0	0
EPI_ISL_451605	GISAID	2020-04-02	Oceania	Australia	1	New South Wales	29408	1	1	1	0	0	0	0	0	0	0	0	0	0	0	0	0	0	0	0	0	0	0	0	0	0	0	0	0	0	0	0	0	0	0	0	0	0	0	0	0	0	0
EPI_ISL_451606	GISAID	2020-04-01	Oceania	Australia	1	New South Wales	29408	1	1	1	0	0	0	0	0	0	0	0	0	0	0	0	0	0	0	0	0	0	0	0	0	0	0	0	0	0	0	0	0	0	0	0	0	0	0	0	0	0	0
EPI_ISL_451607	GISAID	2020-03-30	Oceania	Australia	1	New South Wales	29408	1	1	1	0	0	0	0	0	0	0	0	0	0	0	0	0	0	0	0	0	0	0	0	0	0	0	0	0	0	0	0	0	0	0	0	0	0	0	0	0	0	0
EPI_ISL_451608	GISAID	2020-03-27	Oceania	Australia	1	New South Wales	29408	0	0	0	0	0	0	0	0	0	0	0	0	1	1	0	0	0	0	0	0	0	0	0	0	0	0	0	0	0	0	0	0	0	0	0	0	0	0	0	0	0	0
EPI_ISL_451609	GISAID	2020-03-23	Oceania	Australia	1	New South Wales	29408	1	1	1	0	0	0	0	1	0	1	0	0	0	0	0	0	0	0	0	0	0	0	0	0	0	0	0	0	0	0	0	0	0	0	0	0	0	0	0	0	0	0
EPI_ISL_451610	GISAID	2020-04-02	Oceania	Australia	1	New South Wales	29399	1	1	1	0	0	0	0	1	0	1	0	0	0	0	0	0	0	0	0	0	0	0	0	0	0	0	0	0	0	0	0	0	0	0	0	0	0	0	0	0	0	0
EPI_ISL_417393	GISAID	2020-03-08	Oceania	Australia	1	New South Wales	29409	0	0	0	0	0	0	0	0	0	0	1	0	0	0	0	0	0	0	0	0	0	0	0	0	0	0	0	0	0	0	0	0	0	0	0	0	0	0	0	0	0	0
EPI_ISL_451611	GISAID	2020-03-24	Oceania	Australia	1	New South Wales	29408	0	0	0	0	0	0	0	0	0	0	0	0	1	1	0	0	0	0	0	0	0	0	0	0	1	1	1	0	0	0	0	0	0	0	0	0	0	0	0	0	0	0
EPI_ISL_451612	GISAID	2020-03-20	Oceania	Australia	1	New South Wales	29408	1	1	1	0	0	0	0	1	0	1	0	0	0	0	0	0	0	0	0	0	0	0	0	0	0	0	0	0	0	0	0	0	0	0	0	0	0	0	0	0	0	0
EPI_ISL_451613	GISAID	2020-04-08	Oceania	Australia	1	New South Wales	29408	1	1	1	0	0	0	0	0	0	0	0	0	0	0	0	0	0	0	0	0	0	0	0	0	0	0	0	0	0	0	0	0	0	0	0	0	0	0	0	0	0	0
EPI_ISL_451614	GISAID	2020-04-17	Oceania	Australia	1	New South Wales	29408	1	1	1	0	0	0	0	0	0	0	0	0	0	0	0	0	0	0	0	0	0	0	0	0	0	0	0	0	0	0	0	0	0	0	0	0	0	0	0	0	0	0
EPI_ISL_451615	GISAID	2020-04-17	Oceania	Australia	1	New South Wales	29408	1	1	1	0	0	0	0	0	0	0	0	0	0	0	0	0	0	0	0	0	0	0	0	0	0	0	0	0	0	0	0	0	0	0	0	0	0	0	0	0	0	0
EPI_ISL_451616	GISAID	2020-04-17	Oceania	Australia	1	New South Wales	29408	1	1	1	0	0	0	0	0	0	0	0	0	0	0	0	0	0	0	0	0	0	0	0	0	0	0	0	0	0	0	0	0	0	0	0	0	0	0	0	0	0	0
EPI_ISL_451617	GISAID	2020-04-14	Oceania	Australia	1	New South Wales	29408	1	1	1	0	0	0	0	0	0	0	0	0	0	0	0	0	0	0	0	0	0	0	0	0	0	0	0	0	0	0	0	0	0	0	0	0	0	0	0	0	0	0
EPI_ISL_451618	GISAID	2020-04-14	Oceania	Australia	1	New South Wales	29408	1	1	1	0	0	0	0	0	0	0	0	0	0	0	0	0	0	0	0	0	0	0	0	0	0	0	0	0	0	0	0	0	0	0	0	0	0	0	0	0	0	0
EPI_ISL_451619	GISAID	2020-04-14	Oceania	Australia	1	New South Wales	29408	1	1	1	0	0	0	0	0	0	0	0	0	0	0	0	0	0	0	0	0	0	0	0	0	0	0	0	0	0	0	0	0	0	0	0	0	0	0	0	0	0	0
EPI_ISL_451620	GISAID	2020-04-14	Oceania	Australia	1	New South Wales	29408	1	1	1	0	0	0	0	0	0	0	0	0	0	0	0	0	0	0	0	0	0	0	0	0	0	0	0	0	0	0	0	0	0	0	0	0	0	0	0	0	0	0
EPI_ISL_417394	GISAID	2020-03-10	Oceania	Australia	1	New South Wales	29409	0	0	0	0	0	0	0	0	0	0	1	1	0	0	1	0	0	0	0	0	0	0	0	0	0	0	0	1	1	0	0	0	0	0	0	0	0	0	0	0	0	0
EPI_ISL_451621	GISAID	2020-04-17	Oceania	Australia	1	New South Wales	29408	1	1	1	0	0	0	0	0	0	0	0	0	0	0	0	0	0	0	0	0	0	0	0	0	0	0	0	0	0	0	0	0	0	0	0	0	0	0	0	0	0	0
EPI_ISL_451622	GISAID	2020-04-17	Oceania	Australia	1	New South Wales	29408	1	1	1	0	0	0	0	0	0	0	0	0	0	0	0	0	0	0	0	0	0	0	0	0	0	0	0	0	0	0	0	0	0	0	0	0	0	0	0	0	0	0
EPI_ISL_451623	GISAID	2020-04-15	Oceania	Australia	1	New South Wales	29408	1	1	1	0	0	0	0	0	0	0	0	0	0	0	0	0	0	0	0	0	0	0	0	0	0	0	0	0	0	0	0	0	0	0	0	0	0	0	0	0	0	0
EPI_ISL_451624	GISAID	2020-04-19	Oceania	Australia	1	New South Wales	29408	1	1	1	0	0	0	0	0	0	0	0	0	0	0	0	0	0	0	0	0	0	0	0	0	0	0	0	0	0	0	0	0	0	0	0	0	0	0	0	0	0	0
EPI_ISL_451625	GISAID	2020-04-14	Oceania	Australia	1	New South Wales	29408	1	1	1	0	0	0	0	0	0	0	0	0	0	0	0	0	0	0	0	0	0	0	0	0	0	0	0	0	0	0	0	0	0	0	0	0	0	0	0	0	0	0
EPI_ISL_451626	GISAID	2020-04-14	Oceania	Australia	1	New South Wales	29408	1	1	1	0	0	0	0	0	0	0	0	0	0	0	0	0	0	0	0	0	0	0	0	0	0	0	0	0	0	0	0	0	0	0	0	0	0	0	0	0	0	0
EPI_ISL_451627	GISAID	2020-04-14	Oceania	Australia	1	New South Wales	29408	1	1	1	0	0	0	0	0	0	0	0	0	0	0	0	0	0	0	0	0	0	0	0	0	0	0	0	0	0	0	0	0	0	0	0	0	0	0	0	0	0	0
EPI_ISL_451628	GISAID	2020-04-14	Oceania	Australia	1	New South Wales	29408	1	1	1	0	0	0	0	0	0	0	0	0	0	0	0	0	0	0	0	0	0	0	0	0	0	0	0	0	0	0	0	0	0	0	0	0	0	0	0	0	0	0
EPI_ISL_451629	GISAID	2020-04-14	Oceania	Australia	1	New South Wales	29408	1	1	1	0	0	0	0	0	0	0	0	0	0	0	0	0	0	0	0	0	0	0	0	0	0	0	0	0	0	0	0	0	0	0	0	0	0	0	0	0	0	0
EPI_ISL_451630	GISAID	2020-04-20	Oceania	Australia	1	New South Wales	29408	1	1	1	0	0	0	0	0	0	0	0	0	0	0	0	0	0	0	0	0	0	0	0	0	0	0	0	0	0	0	0	0	0	0	0	0	0	0	0	0	0	0
EPI_ISL_417395	GISAID	2020-03-10	Oceania	Australia	1	New South Wales	29409	0	0	0	0	0	0	0	0	0	0	0	0	1	1	0	0	0	0	0	0	0	0	0	0	1	1	1	0	0	0	0	0	0	0	0	0	0	0	0	0	0	0
EPI_ISL_451631	GISAID	2020-03-26	Oceania	Australia	1	New South Wales	29408	0	0	0	0	0	0	0	0	0	0	1	0	0	0	0	0	0	0	0	0	0	0	0	0	0	0	0	0	0	0	0	0	0	0	0	0	0	0	0	0	0	0
EPI_ISL_451632	GISAID	2020-03-27	Oceania	Australia	1	New South Wales	29408	1	1	1	0	0	0	0	0	0	0	0	0	0	0	0	0	0	0	0	0	0	0	0	0	0	0	0	0	0	0	0	0	0	0	0	0	0	0	0	0	0	0
EPI_ISL_451633	GISAID	2020-03-22	Oceania	Australia	1	New South Wales	29408	1	1	1	0	0	0	0	1	0	1	0	0	0	0	0	0	0	0	0	0	0	0	0	0	0	0	0	0	0	0	0	0	0	0	0	0	0	0	0	0	0	0
EPI_ISL_451634	GISAID	2020-03-21	Oceania	Australia	1	New South Wales	29408	0	0	0	0	0	0	0	0	0	0	0	0	1	1	0	0	0	0	0	0	0	0	0	0	0	0	0	0	0	0	0	0	0	0	0	0	0	0	0	0	0	0
EPI_ISL_451635	GISAID	2020-03-08	Oceania	Australia	1	New South Wales	29408	0	0	0	0	0	0	0	0	0	0	1	0	0	0	0	0	0	0	0	0	0	0	0	0	0	0	0	0	0	0	0	0	0	0	0	0	0	0	0	0	0	0
EPI_ISL_451636	GISAID	2020-03-10	Oceania	Australia	1	New South Wales	29408	0	0	0	0	0	0	0	0	0	0	1	0	0	0	0	0	0	0	0	0	0	0	0	0	0	0	0	0	0	0	0	0	0	0	0	0	0	0	0	0	0	0
EPI_ISL_451637	GISAID	2020-04-13	Oceania	Australia	1	New South Wales	29408	1	1	1	0	0	0	0	0	0	0	0	0	0	0	0	0	0	0	0	0	0	0	0	0	0	0	0	0	0	0	0	0	0	0	0	0	0	0	0	0	0	0
EPI_ISL_451638	GISAID	2020-04-13	Oceania	Australia	1	New South Wales	29408	1	1	1	0	0	0	0	0	0	0	0	0	0	0	0	0	0	0	0	0	0	0	0	0	0	0	0	0	0	0	0	0	0	0	0	0	0	0	0	0	0	0
EPI_ISL_451639	GISAID	2020-04-13	Oceania	Australia	1	New South Wales	29408	1	1	1	0	0	0	0	0	0	0	0	0	0	0	0	0	0	0	0	0	0	0	0	0	0	0	0	0	0	0	0	0	0	0	0	0	0	0	0	0	0	0
EPI_ISL_417396	GISAID	2020-03-10	Oceania	Australia	1	New South Wales	29409	0	0	0	0	0	0	0	0	0	0	1	0	0	0	0	0	0	0	0	0	0	0	0	0	0	0	0	0	0	0	0	0	0	0	0	0	0	1	0	0	0	0
EPI_ISL_451640	GISAID	2020-04-13	Oceania	Australia	1	New South Wales	29408	1	1	1	0	0	0	0	0	0	0	0	0	0	0	0	0	0	0	0	0	0	0	0	0	0	0	0	0	0	0	0	0	0	0	0	0	0	0	0	0	0	0
EPI_ISL_451641	GISAID	2020-04-06	Oceania	Australia	1	New South Wales	29408	1	1	1	0	0	0	0	0	0	0	0	0	0	0	0	0	0	0	0	0	0	0	0	0	0	0	0	0	0	0	0	0	0	0	0	0	0	0	0	0	0	0
EPI_ISL_451642	GISAID	2020-04-21	Oceania	Australia	1	New South Wales	29408	1	1	1	0	0	0	0	0	0	0	0	0	0	0	0	0	0	0	0	0	0	1	0	0	0	0	0	0	0	0	0	0	0	0	0	0	0	0	0	0	0	0
EPI_ISL_451643	GISAID	2020-04-07	Oceania	Australia	1	New South Wales	29408	1	1	1	0	0	0	0	0	0	0	0	0	0	0	0	0	0	0	0	0	0	1	0	0	0	0	0	0	0	0	0	0	0	0	0	0	0	0	0	0	0	0
EPI_ISL_417397	GISAID	2020-03-11	Oceania	Australia	1	New South Wales	29409	1	1	1	0	0	0	0	0	0	0	0	0	0	0	0	0	0	0	0	0	0	0	0	0	0	0	0	0	0	0	0	0	0	0	0	0	0	0	0	0	0	0
EPI_ISL_417398	GISAID	2020-03-11	Oceania	Australia	1	New South Wales	29409	0	0	0	0	0	0	0	0	0	0	1	0	0	0	0	0	0	0	0	0	0	0	0	0	0	0	0	0	0	0	0	0	0	0	0	0	0	0	0	0	0	0
EPI_ISL_417399	GISAID	2020-03-10	Oceania	Australia	1	New South Wales	29409	0	0	0	0	0	0	0	0	0	0	1	1	0	0	1	0	0	0	0	0	0	0	0	0	0	0	0	1	0	0	0	0	0	0	0	0	0	0	0	0	0	0
EPI_ISL_417400	GISAID	2020-03-10	Oceania	Australia	1	New South Wales	29409	0	0	0	0	0	0	0	0	0	0	1	0	0	0	0	0	0	0	0	0	0	0	0	0	0	0	0	0	0	0	0	0	0	0	0	0	0	1	0	0	0	0
EPI_ISL_417401	GISAID	2020-03-13	Oceania	Australia	1	New South Wales	29409	0	0	0	0	0	0	0	0	0	0	1	0	0	0	0	0	0	0	0	0	0	0	0	0	0	0	0	0	0	0	0	0	0	0	0	0	0	1	0	0	0	0
EPI_ISL_427658	GISAID	2020-03-10	Oceania	Australia	1	New South Wales	29403	0	0	0	0	0	0	0	0	0	0	0	0	0	0	0	0	0	0	0	0	0	0	0	0	0	0	0	0	0	0	0	0	0	0	0	0	0	0	0	0	0	0
EPI_ISL_417402	GISAID	2020-03-13	Oceania	Australia	1	New South Wales	29409	1	1	1	0	0	0	0	0	0	0	0	0	0	0	0	0	0	0	0	0	0	1	0	0	0	0	0	0	0	0	0	0	0	0	0	0	0	0	0	0	0	0
EPI_ISL_417403	GISAID	2020-03-14	Oceania	Australia	1	New South Wales	29409	0	0	0	0	0	0	0	0	0	0	1	0	0	0	0	0	0	0	0	0	0	0	0	0	0	0	0	0	0	0	0	0	0	0	0	0	0	1	0	0	0	0
EPI_ISL_455028	GISAID	2020-04-22	Oceania	Australia	1	New South Wales	29408	1	1	1	0	0	0	0	0	0	0	0	0	0	0	0	0	0	0	0	0	0	0	0	0	0	0	0	0	0	0	0	0	0	0	0	0	0	0	0	0	0	0
EPI_ISL_455029	GISAID	2020-04-23	Oceania	Australia	1	New South Wales	29408	1	1	1	0	0	0	0	0	0	0	0	0	0	0	0	0	0	0	0	0	0	0	0	0	0	0	0	0	0	0	0	0	0	0	0	0	0	0	0	0	0	0
EPI_ISL_427659	GISAID	2020-03-10	Oceania	Australia	1	New South Wales	29412	0	0	0	0	0	0	0	0	0	0	1	0	0	0	0	0	0	0	0	0	0	0	0	0	0	0	0	0	0	0	0	0	0	0	0	0	0	1	0	0	0	0
EPI_ISL_455030	GISAID	2020-04-23	Oceania	Australia	1	New South Wales	29408	1	1	1	0	0	0	0	0	0	0	0	0	0	0	0	0	0	0	0	0	0	0	0	0	0	0	0	0	0	0	0	0	0	0	0	0	0	0	0	0	0	0
EPI_ISL_455031	GISAID	2020-04-23	Oceania	Australia	1	New South Wales	29408	1	1	1	0	0	0	0	0	0	0	0	0	0	0	0	0	0	0	0	0	0	0	0	0	0	0	0	0	0	0	0	0	0	0	0	0	0	0	0	0	0	0
EPI_ISL_455032	GISAID	2020-04-23	Oceania	Australia	1	New South Wales	29408	1	1	1	0	0	0	0	0	0	0	0	0	0	0	0	0	0	0	0	0	0	0	0	0	0	0	0	0	0	0	0	0	0	0	0	0	0	0	0	0	0	0
EPI_ISL_455033	GISAID	2020-04-23	Oceania	Australia	1	New South Wales	29408	1	1	1	0	0	0	0	0	0	0	0	0	0	0	0	0	0	0	0	0	0	0	0	0	0	0	0	0	0	0	0	0	0	0	0	0	0	0	0	0	0	0
EPI_ISL_455034	GISAID	2020-04-11	Oceania	Australia	1	New South Wales	29408	1	1	1	0	0	0	0	0	0	0	0	0	0	0	0	0	0	0	0	0	0	0	0	0	0	0	0	0	0	0	0	0	0	0	0	0	0	0	0	0	0	0
EPI_ISL_455035	GISAID	2020-04-26	Oceania	Australia	1	New South Wales	29408	1	1	1	0	0	0	0	0	0	0	0	0	0	0	0	0	0	0	0	0	0	0	0	0	0	0	0	0	0	0	0	0	0	0	0	0	0	0	0	0	0	0
EPI_ISL_455036	GISAID	2020-03-31	Oceania	Australia	1	New South Wales	29408	1	1	1	0	0	0	0	0	0	0	0	0	0	0	0	0	0	0	0	0	0	0	0	0	0	0	0	0	0	0	0	0	0	0	0	0	0	0	0	0	0	0
EPI_ISL_455037	GISAID	2020-04-07	Oceania	Australia	1	New South Wales	29408	1	1	1	0	0	0	0	0	0	0	0	0	0	0	0	0	0	0	0	0	0	1	0	0	0	0	0	0	0	0	0	0	0	0	0	0	0	0	0	0	0	0
EPI_ISL_455038	GISAID	2020-04-14	Oceania	Australia	1	New South Wales	29408	1	1	1	0	0	0	0	0	0	0	0	0	0	0	0	0	0	0	0	0	0	0	0	0	0	0	0	0	0	0	0	0	0	0	0	0	0	0	0	0	0	0
EPI_ISL_455039	GISAID	2020-04-14	Oceania	Australia	1	New South Wales	29408	1	1	1	0	0	0	0	0	0	0	0	0	0	0	0	0	0	0	0	0	0	0	0	0	0	0	0	0	0	0	0	0	0	0	0	0	0	0	0	0	0	0
EPI_ISL_417404	GISAID	2020-03-12	Oceania	Australia	1	New South Wales	29409	1	1	1	0	1	1	1	0	0	0	0	0	0	0	0	0	0	0	0	0	0	0	0	0	0	0	0	0	0	0	0	0	0	0	0	0	0	0	0	1	0	0
EPI_ISL_455040	GISAID	2020-04-14	Oceania	Australia	1	New South Wales	29408	1	1	1	0	0	0	0	0	0	0	0	0	0	0	0	0	0	0	0	0	0	0	0	0	0	0	0	0	0	0	0	0	0	0	0	0	0	0	0	0	0	0
EPI_ISL_455041	GISAID	2020-03-23	Oceania	Australia	1	New South Wales	29408	0	0	0	0	0	0	0	0	0	0	0	0	1	1	0	0	0	0	0	0	0	0	0	0	1	1	1	0	0	0	0	0	0	0	0	0	0	0	0	0	0	0
EPI_ISL_455042	GISAID	2020-03-20	Oceania	Australia	1	New South Wales	29408	0	0	0	0	0	0	0	0	0	0	0	1	1	1	0	0	0	0	0	0	0	0	0	0	0	0	0	0	0	0	0	0	0	0	0	0	0	1	0	0	1	0
EPI_ISL_455043	GISAID	2020-03-24	Oceania	Australia	1	New South Wales	29408	0	0	0	0	0	0	0	0	0	0	1	1	0	0	1	0	0	0	0	0	0	0	0	0	0	0	0	0	0	0	0	0	0	0	0	0	0	0	0	0	0	0
EPI_ISL_455044	GISAID	2020-03-28	Oceania	Australia	1	New South Wales	29408	0	0	0	0	0	0	0	0	0	0	0	1	1	1	0	0	0	0	0	0	0	0	0	0	0	0	0	0	0	0	0	0	0	0	0	0	0	1	0	0	1	0
EPI_ISL_455045	GISAID	2020-03-27	Oceania	Australia	1	New South Wales	29408	0	0	0	0	0	0	0	0	0	0	0	1	1	1	0	0	0	0	0	0	0	0	0	0	0	0	0	0	0	0	0	0	0	0	0	0	0	1	0	0	1	0
EPI_ISL_455046	GISAID	2020-03-29	Oceania	Australia	1	New South Wales	29408	1	1	1	0	0	0	0	0	0	0	0	0	0	0	0	0	0	0	0	0	0	0	0	0	0	0	0	0	0	0	0	0	0	0	0	0	0	0	0	0	0	0
EPI_ISL_455047	GISAID	2020-04-06	Oceania	Australia	1	New South Wales	29408	1	1	1	0	0	0	0	0	0	0	0	0	0	0	0	0	0	0	0	0	0	0	0	0	0	0	0	0	0	0	0	0	0	0	0	0	0	0	0	0	0	0
EPI_ISL_455048	GISAID	2020-03-24	Oceania	Australia	1	New South Wales	29408	0	0	0	0	0	0	0	0	0	0	1	0	0	0	0	0	0	0	0	0	0	0	0	0	0	0	0	0	0	0	0	0	0	0	0	0	0	1	0	0	0	0
EPI_ISL_455049	GISAID	2020-04-17	Oceania	Australia	1	New South Wales	29408	1	1	1	0	0	0	0	0	0	0	0	0	0	0	0	0	0	0	0	0	0	0	0	0	0	0	0	0	0	0	0	0	0	0	0	0	0	0	0	0	0	0
EPI_ISL_427660	GISAID	2020-03-10	Oceania	Australia	1	New South Wales	29412	0	0	0	0	0	0	0	0	0	0	1	1	0	0	1	0	0	0	0	0	0	0	0	0	0	0	0	1	0	0	0	0	0	0	0	0	0	0	0	0	0	0
EPI_ISL_455050	GISAID	2020-03-26	Oceania	Australia	1	New South Wales	29408	0	0	0	0	0	0	0	0	0	0	1	0	0	0	0	0	0	0	0	0	0	0	0	0	0	0	0	0	0	0	0	0	0	0	0	0	0	0	0	0	0	0
EPI_ISL_455051	GISAID	2020-03-28	Oceania	Australia	1	New South Wales	29408	1	1	1	0	0	0	0	0	0	0	0	0	0	0	0	0	0	0	0	0	0	0	0	0	0	0	0	0	0	0	0	0	0	0	0	0	0	0	0	0	0	0
EPI_ISL_455052	GISAID	2020-03-31	Oceania	Australia	1	New South Wales	29408	1	1	1	0	0	0	0	0	0	0	0	0	0	0	0	0	0	0	0	0	0	0	0	0	0	0	0	0	0	0	0	0	0	0	0	0	0	0	0	0	0	0
EPI_ISL_455053	GISAID	2020-03-28	Oceania	Australia	1	New South Wales	29408	1	1	1	0	0	0	0	0	0	0	0	0	0	0	0	0	0	0	0	0	0	0	0	0	0	0	0	0	0	0	0	0	0	0	0	0	0	0	0	0	0	0
EPI_ISL_455054	GISAID	2020-04-01	Oceania	Australia	1	New South Wales	29408	0	0	0	0	0	0	0	0	0	0	0	1	1	1	0	0	0	0	0	0	0	0	0	0	0	0	0	0	0	0	0	0	0	0	0	0	0	1	0	0	1	0
EPI_ISL_455055	GISAID	2020-04-30	Oceania	Australia	1	New South Wales	29408	1	1	1	0	0	0	0	0	0	0	0	0	0	0	0	0	0	0	0	0	0	0	0	0	0	0	0	0	0	0	0	0	0	0	0	0	0	0	0	0	0	0
EPI_ISL_455056	GISAID	2020-04-14	Oceania	Australia	1	New South Wales	29408	1	1	1	0	0	0	0	0	0	0	0	0	0	0	0	0	0	0	0	0	0	0	0	0	0	0	0	0	0	0	0	0	0	0	0	0	0	0	0	0	0	0
EPI_ISL_455057	GISAID	2020-05-01	Oceania	Australia	1	New South Wales	29408	1	1	1	0	0	0	0	0	0	0	0	0	0	0	0	0	0	0	0	0	0	0	0	0	0	0	0	0	0	0	0	0	0	0	0	0	0	0	0	0	0	0
EPI_ISL_455058	GISAID	2020-05-05	Oceania	Australia	1	New South Wales	29408	1	1	1	0	0	0	0	0	0	0	0	0	0	0	0	0	0	0	0	0	0	0	0	0	0	0	0	0	0	0	0	0	0	0	0	0	0	0	0	0	0	0
EPI_ISL_455059	GISAID	2020-04-17	Oceania	Australia	1	New South Wales	29408	1	1	1	0	0	0	0	0	0	0	0	0	0	0	0	0	0	0	0	0	0	0	0	0	0	0	0	0	0	0	0	0	0	0	0	0	0	0	0	0	0	0
EPI_ISL_417405	GISAID	2020-03-11	Oceania	Australia	1	New South Wales	29409	0	0	0	0	0	0	0	0	0	0	1	1	0	0	1	0	0	0	0	0	0	0	0	0	0	0	0	0	0	0	1	0	0	0	0	0	0	0	0	0	0	0
EPI_ISL_455060	GISAID	2020-05-04	Oceania	Australia	1	New South Wales	29408	1	1	1	0	0	0	0	0	0	0	0	0	0	0	0	0	0	0	0	0	0	0	0	0	0	0	0	0	0	0	0	0	0	0	0	0	0	0	0	0	0	0
EPI_ISL_455061	GISAID	2020-05-03	Oceania	Australia	1	New South Wales	29408	1	1	1	0	0	0	0	0	0	0	0	0	0	0	0	0	0	0	0	0	0	0	0	0	0	0	0	0	0	0	0	0	0	0	0	0	0	0	0	0	0	0
EPI_ISL_455062	GISAID	2020-04-30	Oceania	Australia	1	New South Wales	29408	0	0	0	0	0	0	0	0	0	0	1	1	0	0	1	0	0	0	0	0	0	0	0	0	0	0	0	0	0	0	0	0	0	0	0	0	0	0	0	0	0	0
EPI_ISL_455063	GISAID	2020-03-26	Oceania	Australia	1	New South Wales	29408	1	1	1	0	0	0	0	1	0	1	0	0	0	0	0	0	0	0	0	0	0	0	0	0	0	0	0	0	0	0	0	0	0	0	0	0	0	0	0	0	0	0
EPI_ISL_455064	GISAID	2020-03-26	Oceania	Australia	1	New South Wales	29408	1	1	1	0	0	0	0	0	0	0	0	0	0	0	0	0	0	0	0	0	0	0	0	0	0	0	0	0	0	0	0	0	0	0	0	0	0	0	0	0	0	0
EPI_ISL_455065	GISAID	2020-03-31	Oceania	Australia	1	New South Wales	29408	1	1	1	0	0	0	0	0	0	0	0	0	0	0	0	0	0	0	0	0	0	0	0	0	0	0	0	0	0	0	0	0	0	0	0	0	0	0	0	0	0	0
EPI_ISL_455066	GISAID	2020-05-01	Oceania	Australia	1	New South Wales	29408	1	1	1	0	0	0	0	0	0	0	0	0	0	0	0	0	0	0	0	0	0	0	0	0	0	0	0	0	0	0	0	0	0	0	0	0	0	0	0	0	0	0
EPI_ISL_455067	GISAID	2020-03-19	Oceania	Australia	1	New South Wales	29408	1	1	1	0	0	0	0	0	0	0	0	0	0	0	0	0	0	0	0	0	0	1	0	0	0	0	0	0	0	0	0	0	0	0	0	0	0	0	0	0	0	0
EPI_ISL_455068	GISAID	2020-05-05	Oceania	Australia	1	New South Wales	29408	1	1	1	0	0	0	0	0	0	0	0	0	0	0	0	0	0	0	0	0	0	0	0	0	0	0	0	0	0	0	0	0	0	0	0	0	0	0	0	0	0	0
EPI_ISL_417406	GISAID	2020-03-11	Oceania	Australia	1	New South Wales	29409	0	0	0	0	0	0	0	0	0	0	1	0	0	0	0	0	0	0	0	0	0	0	0	0	0	0	0	0	0	0	0	0	0	0	0	0	0	0	0	0	0	0
EPI_ISL_455069	GISAID	2020-05-07	Oceania	Australia	1	New South Wales	29408	1	1	1	0	0	0	0	0	0	0	0	0	0	0	0	0	0	0	0	0	0	0	0	0	0	0	0	0	0	0	0	0	0	0	0	0	0	0	0	0	0	0
EPI_ISL_455070	GISAID	2020-05-06	Oceania	Australia	1	New South Wales	29408	1	1	1	0	0	0	0	0	0	0	0	0	0	0	0	0	0	0	0	0	0	0	0	0	0	0	0	0	0	0	0	0	0	0	0	0	0	0	0	0	0	0
EPI_ISL_455071	GISAID	2020-05-08	Oceania	Australia	1	New South Wales	29408	1	1	1	0	0	0	0	0	0	0	0	0	0	0	0	0	0	0	0	0	0	0	0	0	0	0	0	0	0	0	0	0	0	0	0	0	0	0	0	0	0	0
EPI_ISL_455072	GISAID	2020-05-07	Oceania	Australia	1	New South Wales	29408	1	1	1	0	0	0	0	0	0	0	0	0	0	0	0	0	0	0	0	0	0	0	0	0	0	0	0	0	0	0	0	0	0	0	0	0	0	0	0	0	0	0
EPI_ISL_455073	GISAID	2020-05-07	Oceania	Australia	1	New South Wales	29408	1	1	1	0	0	0	0	0	0	0	0	0	0	0	0	0	0	0	0	0	0	0	0	0	0	0	0	0	0	0	0	0	0	0	0	0	0	0	0	0	0	0
EPI_ISL_455074	GISAID	2020-05-13	Oceania	Australia	1	New South Wales	29408	1	1	1	0	1	1	1	0	0	0	0	0	0	0	0	0	0	0	0	0	0	0	0	0	0	0	0	0	0	0	0	0	0	0	0	0	0	0	0	0	0	0
EPI_ISL_455075	GISAID	2020-03-25	Oceania	Australia	1	New South Wales	29408	1	1	1	0	0	0	0	1	0	1	0	0	0	0	0	0	0	0	0	0	0	0	0	0	0	0	0	0	0	0	0	0	0	0	0	0	0	0	0	0	0	0
EPI_ISL_455076	GISAID	2020-03-26	Oceania	Australia	1	New South Wales	29408	0	0	0	0	0	0	0	0	0	0	1	1	0	0	1	0	0	0	0	0	0	0	0	0	0	0	0	0	0	0	0	0	0	0	0	0	0	0	0	0	0	0
EPI_ISL_455077	GISAID	2020-03-28	Oceania	Australia	1	New South Wales	29408	1	1	1	0	0	0	0	1	0	1	0	0	0	0	0	0	0	0	0	0	0	0	0	0	0	0	0	0	0	0	0	0	0	0	0	0	0	0	0	0	0	0
EPI_ISL_455078	GISAID	2020-03-25	Oceania	Australia	1	New South Wales	29408	0	0	0	0	0	0	0	0	0	0	0	1	1	1	0	0	0	0	0	0	0	0	0	0	0	0	0	0	0	0	0	0	0	0	0	0	0	1	0	0	1	0
EPI_ISL_417407	GISAID	2020-03-14	Oceania	Australia	1	New South Wales	29409	1	1	1	0	1	1	1	0	0	0	0	0	0	0	0	0	0	0	0	0	0	0	0	0	0	0	0	0	0	0	0	0	0	0	0	0	0	0	0	0	0	0
EPI_ISL_455079	GISAID	2020-03-22	Oceania	Australia	1	New South Wales	29408	0	0	0	0	0	0	0	0	0	0	0	0	1	1	0	0	0	0	0	0	0	0	0	0	1	1	1	0	0	0	0	0	0	0	0	0	0	0	0	0	0	0
EPI_ISL_455080	GISAID	2020-03-22	Oceania	Australia	1	New South Wales	29408	0	0	0	0	0	0	0	0	0	0	0	0	1	1	0	0	0	0	0	0	0	0	0	0	1	1	1	0	0	0	0	0	0	0	0	0	0	0	0	0	0	0
EPI_ISL_455081	GISAID	2020-03-31	Oceania	Australia	1	New South Wales	29408	1	1	1	0	0	0	0	1	0	1	0	0	0	0	0	0	0	0	0	0	0	0	0	0	0	0	0	0	0	0	0	0	0	0	0	0	0	0	0	0	0	0
EPI_ISL_455082	GISAID	2020-03-31	Oceania	Australia	1	New South Wales	29408	0	0	0	0	0	0	0	0	0	0	0	0	1	1	0	0	0	0	0	0	0	0	0	0	1	1	1	0	0	0	0	0	0	0	0	0	0	0	0	0	0	0
EPI_ISL_455083	GISAID	2020-04-06	Oceania	Australia	1	New South Wales	29408	1	1	1	0	0	0	0	0	0	0	0	0	0	0	0	0	0	0	0	0	0	1	0	0	0	0	0	0	0	0	0	0	0	0	0	0	0	0	0	0	0	0
EPI_ISL_455084	GISAID	2020-04-05	Oceania	Australia	1	New South Wales	29408	1	1	1	0	0	0	0	1	0	1	0	0	0	0	0	0	0	0	0	0	0	0	0	0	0	0	0	0	0	0	0	0	0	0	0	0	0	0	0	0	0	0
EPI_ISL_455085	GISAID	2020-04-12	Oceania	Australia	1	New South Wales	29408	1	1	1	0	0	0	0	1	0	1	0	0	0	0	0	0	0	0	0	0	0	0	0	0	0	0	0	0	0	0	0	0	0	0	0	0	0	0	0	0	0	0
EPI_ISL_455086	GISAID	2020-04-03	Oceania	Australia	1	New South Wales	29408	0	0	0	0	0	0	0	0	0	0	0	1	1	1	0	0	0	0	0	0	0	0	0	0	0	0	0	0	0	0	0	0	0	0	0	0	0	1	0	0	1	0
EPI_ISL_455087	GISAID	2020-03-23	Oceania	Australia	1	New South Wales	29408	1	1	1	0	0	0	0	0	0	0	0	0	0	0	0	0	0	0	0	0	0	0	0	0	0	0	0	0	0	0	0	0	0	0	0	0	0	0	0	0	0	0
EPI_ISL_455088	GISAID	2020-03-21	Oceania	Australia	1	New South Wales	29408	0	0	0	0	0	0	0	0	0	0	0	0	1	1	0	0	0	0	0	0	0	0	0	0	1	1	1	0	0	0	0	0	0	0	0	0	0	0	0	0	0	0
EPI_ISL_455089	GISAID	2020-03-20	Oceania	Australia	1	New South Wales	29408	0	0	0	0	0	0	0	0	0	0	0	1	1	1	0	0	0	0	0	0	0	0	0	0	0	0	0	0	0	0	0	0	0	0	0	0	0	1	0	0	1	0
EPI_ISL_455090	GISAID	2020-05-12	Oceania	Australia	1	New South Wales	29408	1	1	1	0	0	0	0	1	0	0	0	0	0	0	0	0	0	0	0	0	0	0	0	0	0	0	0	0	0	1	0	0	0	0	0	0	0	0	0	0	0	0
EPI_ISL_455091	GISAID	2020-05-13	Oceania	Australia	1	New South Wales	29408	1	1	1	0	0	0	0	0	0	0	0	0	0	0	0	0	0	0	0	0	0	1	0	0	0	0	0	0	0	0	0	0	0	0	0	1	0	0	0	0	0	0
EPI_ISL_455092	GISAID	2020-05-18	Oceania	Australia	1	New South Wales	29408	1	1	1	0	0	0	0	1	0	0	1	0	0	0	0	0	0	0	0	0	0	0	0	0	0	0	0	0	0	0	0	0	0	0	0	0	0	0	0	0	0	0
EPI_ISL_455093	GISAID	2020-05-20	Oceania	Australia	1	New South Wales	29408	1	1	1	0	0	0	0	1	0	0	1	0	0	0	0	0	0	0	0	0	0	0	0	0	0	0	0	0	0	0	0	0	0	0	0	0	0	0	0	0	0	0
EPI_ISL_455094	GISAID	2020-03-29	Oceania	Australia	1	New South Wales	29408	1	1	1	0	0	0	0	0	0	0	0	0	0	0	0	0	0	0	0	0	0	1	0	0	0	0	0	0	0	0	0	0	0	0	0	1	0	0	0	0	0	0
EPI_ISL_455095	GISAID	2020-04-14	Oceania	Australia	1	New South Wales	29408	1	1	1	0	0	0	0	0	0	0	0	0	0	0	0	0	0	0	0	0	0	0	0	0	0	0	0	0	0	0	0	0	0	0	0	0	0	0	0	0	0	0
EPI_ISL_455096	GISAID	2020-03-27	Oceania	Australia	1	New South Wales	29408	0	0	0	0	0	0	0	0	0	0	0	1	1	1	0	0	0	0	0	0	0	0	0	0	0	0	0	0	0	0	0	0	0	0	0	0	0	1	0	0	1	0
EPI_ISL_455097	GISAID	2020-04-17	Oceania	Australia	1	New South Wales	29408	1	1	1	0	0	0	0	1	0	1	0	0	0	0	0	0	0	0	0	0	0	0	0	0	0	0	0	0	0	0	0	0	0	0	0	0	0	0	0	0	0	0
EPI_ISL_455098	GISAID	2020-03-22	Oceania	Australia	1	New South Wales	29408	0	0	0	0	0	0	0	0	0	0	0	0	1	1	0	0	0	0	0	0	0	0	0	0	1	1	1	0	0	0	0	0	0	0	0	0	0	0	0	0	0	0
EPI_ISL_417408	GISAID	2020-03-17	Oceania	Australia	1	New South Wales	29409	0	0	0	0	0	0	0	0	0	0	1	1	0	0	1	0	0	0	0	0	0	0	0	0	0	0	0	0	0	0	1	0	0	0	0	0	0	0	0	0	0	0
EPI_ISL_455099	GISAID	2020-05-24	Oceania	Australia	1	New South Wales	29408	0	0	0	0	0	0	0	0	0	0	0	0	1	1	0	0	0	0	0	0	0	0	0	0	0	0	0	0	0	0	0	0	0	0	0	0	0	0	0	0	0	0
EPI_ISL_478673	GISAID	2020-03-31	Oceania	Australia	1	New South Wales	29408	1	1	1	0	1	1	1	0	0	0	0	0	0	0	0	0	0	0	0	0	0	0	0	0	0	0	0	0	0	0	0	0	0	0	0	0	0	0	0	0	0	0
EPI_ISL_478674	GISAID	2020-03-30	Oceania	Australia	1	New South Wales	29408	1	1	1	0	0	0	0	1	0	1	0	0	0	0	0	0	0	0	0	0	0	0	0	0	0	0	0	0	0	0	0	0	0	0	0	0	0	0	0	0	0	0
EPI_ISL_478675	GISAID	2020-03-23	Oceania	Australia	1	New South Wales	29408	1	1	1	0	1	1	1	0	0	0	0	0	0	0	0	0	0	0	0	0	0	0	0	0	0	0	0	0	0	0	0	0	0	0	0	0	0	0	0	0	0	0
EPI_ISL_478676	GISAID	2020-03-24	Oceania	Australia	1	New South Wales	29408	0	0	0	0	0	0	0	0	0	0	0	1	1	1	0	0	0	0	0	0	0	0	0	0	0	0	0	0	0	0	0	0	0	0	0	0	0	1	0	0	1	0
EPI_ISL_478677	GISAID	2020-03-24	Oceania	Australia	1	New South Wales	29408	0	0	0	0	0	0	0	0	0	0	0	1	1	1	0	0	0	0	0	0	0	0	0	0	0	0	0	0	0	0	0	0	0	0	0	0	0	1	0	0	1	0
EPI_ISL_478678	GISAID	2020-03-24	Oceania	Australia	1	New South Wales	29408	0	0	0	0	0	0	0	0	0	0	0	1	1	1	0	0	0	0	0	0	0	0	0	0	0	0	0	0	0	0	0	0	0	0	0	0	0	1	0	0	1	0
EPI_ISL_478679	GISAID	2020-03-25	Oceania	Australia	1	New South Wales	29408	0	0	0	0	0	0	0	0	0	0	1	0	0	0	0	0	0	0	0	0	0	0	0	0	0	0	0	0	0	0	0	0	0	0	0	0	0	1	0	0	0	0
EPI_ISL_478680	GISAID	2020-03-25	Oceania	Australia	1	New South Wales	29408	0	0	0	0	0	0	0	0	0	0	0	0	1	1	0	0	0	0	0	0	0	0	0	0	1	1	1	0	0	0	0	0	0	0	0	0	0	0	0	0	0	0
EPI_ISL_478681	GISAID	2020-03-26	Oceania	Australia	1	New South Wales	29408	0	0	0	0	0	0	0	0	0	0	1	1	0	0	1	0	0	0	0	0	0	0	0	0	0	0	0	0	0	0	0	0	0	0	0	0	0	0	0	0	0	0
EPI_ISL_417409	GISAID	2020-03-16	Oceania	Australia	1	New South Wales	29409	0	0	0	0	0	0	0	0	0	0	1	1	0	0	1	0	0	0	0	0	0	0	0	0	0	0	0	1	1	0	0	0	0	0	0	0	0	0	0	0	0	0
EPI_ISL_478682	GISAID	2020-03-23	Oceania	Australia	1	New South Wales	29408	0	0	0	0	0	0	0	0	0	0	0	1	1	1	0	0	0	0	0	0	0	0	0	0	0	0	0	0	0	0	0	0	0	0	0	0	0	1	0	0	1	0
EPI_ISL_478683	GISAID	2020-03-20	Oceania	Australia	1	New South Wales	29408	0	0	0	0	0	0	0	0	0	0	0	0	1	1	0	0	0	0	0	0	0	0	0	0	1	1	1	0	0	0	0	0	0	0	0	0	0	0	0	0	0	0
EPI_ISL_478684	GISAID	2020-03-20	Oceania	Australia	1	New South Wales	29408	0	0	0	0	0	0	0	0	0	0	0	0	1	1	0	0	0	0	0	0	0	0	0	0	1	1	1	0	0	0	0	0	0	0	0	0	0	0	0	0	0	0
EPI_ISL_478685	GISAID	2020-03-20	Oceania	Australia	1	New South Wales	29408	0	0	0	0	0	0	0	0	0	0	0	0	1	1	0	0	0	0	0	0	0	0	0	0	1	1	1	0	0	0	0	0	0	0	0	0	0	0	0	0	0	0
EPI_ISL_478686	GISAID	2020-03-20	Oceania	Australia	1	New South Wales	29408	0	0	0	0	0	0	0	0	0	0	0	0	1	1	0	0	0	0	0	0	0	0	0	0	1	1	1	0	0	0	0	0	0	0	0	0	0	0	0	0	0	0
EPI_ISL_478687	GISAID	2020-03-20	Oceania	Australia	1	New South Wales	29408	0	0	0	0	0	0	0	0	0	0	0	0	1	1	0	0	0	0	0	0	0	0	0	0	1	1	1	0	0	0	0	0	0	0	0	0	0	0	0	0	0	0
EPI_ISL_478688	GISAID	2020-03-20	Oceania	Australia	1	New South Wales	29408	0	0	0	0	0	0	0	0	0	0	0	0	1	1	0	0	0	0	0	0	0	0	0	0	1	1	1	0	0	0	0	0	0	0	0	0	0	0	0	0	0	0
EPI_ISL_478689	GISAID	2020-03-20	Oceania	Australia	1	New South Wales	29408	0	0	0	0	0	0	0	0	0	0	0	0	1	1	0	0	0	0	0	0	0	0	0	0	1	1	1	0	0	0	0	0	0	0	0	0	0	0	0	0	0	0
EPI_ISL_478690	GISAID	2020-03-21	Oceania	Australia	1	New South Wales	29408	0	0	0	0	0	0	0	0	0	0	0	0	1	1	0	0	0	0	0	0	0	0	0	0	1	1	1	0	0	0	0	0	0	0	0	0	0	0	0	0	0	0
EPI_ISL_478691	GISAID	2020-03-22	Oceania	Australia	1	New South Wales	29408	0	0	0	0	0	0	0	0	0	0	0	0	1	1	0	0	0	0	0	0	0	0	0	0	1	1	1	0	0	0	0	0	0	0	0	0	0	0	0	0	0	0
EPI_ISL_417410	GISAID	2020-03-16	Oceania	Australia	1	New South Wales	29409	0	0	0	0	0	0	0	0	0	0	1	1	0	0	1	0	0	0	0	0	0	0	0	0	0	0	0	1	1	0	0	0	0	0	0	0	0	0	0	0	0	0
EPI_ISL_478692	GISAID	2020-03-22	Oceania	Australia	1	New South Wales	29408	0	0	0	0	0	0	0	0	0	0	0	0	1	1	0	0	0	0	0	0	0	0	0	0	1	1	1	0	0	0	0	0	0	0	0	0	0	0	0	0	0	0
EPI_ISL_478693	GISAID	2020-03-30	Oceania	Australia	1	New South Wales	29408	1	1	1	0	0	0	0	1	0	1	0	0	0	0	0	0	0	0	0	0	0	0	0	0	0	0	0	0	0	0	0	0	0	0	0	0	0	0	0	0	0	0
EPI_ISL_478694	GISAID	2020-03-14	Oceania	Australia	1	New South Wales	29408	0	0	0	0	0	0	0	0	0	0	1	1	0	0	1	0	0	0	0	0	0	0	0	0	0	0	0	1	0	0	0	0	0	0	0	0	0	0	0	0	0	0
EPI_ISL_478695	GISAID	2020-03-14	Oceania	Australia	1	New South Wales	29408	0	0	0	0	0	0	0	0	0	0	1	1	0	0	1	0	0	0	0	0	0	0	0	0	0	0	0	1	0	0	0	0	0	0	0	0	0	0	0	0	0	0
EPI_ISL_478696	GISAID	2020-03-16	Oceania	Australia	1	New South Wales	29408	0	0	0	0	0	0	0	0	0	0	1	1	0	0	1	0	0	0	0	0	0	0	0	0	0	0	0	1	0	0	0	0	0	0	0	0	0	0	0	0	0	0
EPI_ISL_478697	GISAID	2020-03-16	Oceania	Australia	1	New South Wales	29408	0	0	0	0	0	0	0	0	0	0	1	1	0	0	1	0	0	0	0	0	0	0	0	0	0	0	0	1	0	0	0	0	0	0	0	0	0	0	0	0	0	0
EPI_ISL_478698	GISAID	2020-03-16	Oceania	Australia	1	New South Wales	29408	0	0	0	0	0	0	0	0	0	0	1	1	0	0	1	0	0	0	0	0	0	0	0	0	0	0	0	1	0	0	0	0	0	0	0	0	0	0	0	0	0	0
EPI_ISL_478699	GISAID	2020-03-14	Oceania	Australia	1	New South Wales	29408	0	0	0	0	0	0	0	0	0	0	1	1	0	0	1	0	0	0	0	0	0	0	0	0	0	0	0	1	0	0	0	0	0	0	0	0	0	0	0	0	0	0
EPI_ISL_478700	GISAID	2020-03-31	Oceania	Australia	1	New South Wales	29408	1	1	1	0	0	0	0	1	0	1	0	0	0	0	0	0	0	0	0	0	0	0	0	0	0	0	0	0	0	0	0	0	0	0	0	0	0	0	0	0	0	0
EPI_ISL_478701	GISAID	2020-04-01	Oceania	Australia	1	New South Wales	29408	1	1	1	0	0	0	0	1	0	1	0	0	0	0	0	0	0	0	0	0	0	0	0	0	0	0	0	0	0	0	0	0	0	0	0	0	0	0	0	0	0	0
EPI_ISL_427662	GISAID	2020-03-16	Oceania	Australia	1	New South Wales	29412	0	0	0	0	0	0	0	0	0	0	1	0	0	0	0	0	0	0	0	0	0	0	0	0	0	0	0	0	0	0	0	0	0	0	0	0	0	1	0	0	0	0
EPI_ISL_478702	GISAID	2020-03-26	Oceania	Australia	1	New South Wales	29408	0	0	0	0	0	0	0	0	0	0	0	0	0	0	0	0	0	0	0	0	0	0	0	0	0	0	0	0	0	0	0	0	0	0	0	0	0	0	0	0	0	0
EPI_ISL_478703	GISAID	2020-03-19	Oceania	Australia	1	New South Wales	29408	1	1	1	0	0	0	0	0	0	0	0	0	0	0	0	0	0	0	0	0	0	0	0	0	0	0	0	0	0	0	0	0	0	0	0	0	0	0	0	0	0	0
EPI_ISL_478704	GISAID	2020-03-13	Oceania	Australia	1	New South Wales	29408	1	1	1	0	0	0	0	0	0	0	0	0	0	0	0	0	0	0	0	0	0	0	0	0	0	0	0	0	0	0	0	0	0	0	0	0	0	0	0	0	0	0
EPI_ISL_478705	GISAID	2020-04-20	Oceania	Australia	1	New South Wales	29408	1	1	1	0	0	0	0	1	0	1	0	0	0	0	0	0	0	0	0	0	0	0	0	0	0	0	0	0	0	0	0	0	0	0	0	0	0	0	0	0	0	0
EPI_ISL_478706	GISAID	2020-03-28	Oceania	Australia	1	New South Wales	29408	1	1	1	0	0	0	0	1	0	1	0	0	0	0	0	0	0	0	0	0	0	0	0	0	0	0	0	0	0	0	0	0	0	0	0	0	0	0	0	0	0	0
EPI_ISL_478707	GISAID	2020-04-08	Oceania	Australia	1	New South Wales	29408	1	1	1	0	1	1	1	0	0	0	0	0	0	0	0	0	0	0	0	0	0	0	0	0	0	0	0	0	0	0	0	0	0	0	0	0	0	0	0	0	0	0
EPI_ISL_478708	GISAID	2020-03-27	Oceania	Australia	1	New South Wales	29408	0	0	0	0	0	0	0	0	0	0	0	1	1	1	0	0	0	0	0	0	0	0	0	0	0	0	0	0	0	0	0	0	0	0	0	0	0	1	0	0	1	0
EPI_ISL_478709	GISAID	2020-06-08	Oceania	Australia	1	New South Wales	29408	0	0	0	0	0	0	0	0	0	0	1	0	0	0	0	0	0	0	0	0	0	0	0	0	0	0	0	0	0	0	0	0	0	0	0	0	0	0	0	0	0	0
EPI_ISL_478710	GISAID	2020-06-08	Oceania	Australia	1	New South Wales	29408	1	1	1	0	0	0	0	1	0	0	0	0	0	0	0	0	0	0	0	0	0	0	0	0	0	0	0	0	0	1	0	0	0	0	0	0	0	0	0	0	0	0
EPI_ISL_478711	GISAID	2020-06-12	Oceania	Australia	1	New South Wales	29408	1	1	1	0	0	0	0	1	0	1	0	0	0	0	0	0	0	0	0	0	0	0	0	0	0	0	0	0	0	0	0	0	0	0	0	0	0	0	0	0	0	0
EPI_ISL_427663	GISAID	2020-03-16	Oceania	Australia	1	New South Wales	29412	0	0	0	0	0	0	0	0	0	0	1	1	0	0	1	0	0	0	0	0	0	0	0	0	0	0	0	0	0	0	1	0	0	0	0	0	0	0	0	0	0	0
EPI_ISL_478712	GISAID	2020-04-17	Oceania	Australia	1	New South Wales	29408	1	1	1	0	0	0	0	1	0	1	0	0	0	0	0	0	0	0	0	0	0	0	0	0	0	0	0	0	0	0	0	0	0	0	0	0	0	0	0	0	0	0
EPI_ISL_478713	GISAID	2020-04-13	Oceania	Australia	1	New South Wales	29408	1	1	1	0	0	0	0	1	0	1	0	0	0	0	0	0	0	0	0	0	0	0	0	0	0	0	0	0	0	0	0	0	0	0	0	0	0	0	0	0	0	0
EPI_ISL_478714	GISAID	2020-04-09	Oceania	Australia	1	New South Wales	29408	1	1	1	0	0	0	0	1	0	1	0	0	0	0	0	0	0	0	0	0	0	0	0	0	0	0	0	0	0	0	0	0	0	0	0	0	0	0	0	0	0	0
EPI_ISL_478715	GISAID	2020-04-08	Oceania	Australia	1	New South Wales	29408	1	1	1	0	0	0	0	1	0	1	0	0	0	0	0	0	0	0	0	0	0	0	0	0	0	0	0	0	0	0	0	0	0	0	0	0	0	0	0	0	0	0
EPI_ISL_478716	GISAID	2020-04-07	Oceania	Australia	1	New South Wales	29408	1	1	1	0	0	0	0	1	0	1	0	0	0	0	0	0	0	0	0	0	0	0	0	0	0	0	0	0	0	0	0	0	0	0	0	0	0	0	0	0	0	0
EPI_ISL_478717	GISAID	2020-06-19	Oceania	Australia	1	New South Wales	29408	1	1	1	0	0	0	0	1	0	1	0	0	0	0	0	0	0	0	0	0	0	0	0	0	0	0	0	0	0	0	0	0	0	0	0	0	0	0	0	0	0	0
EPI_ISL_478718	GISAID	2020-06-19	Oceania	Australia	1	New South Wales	29408	1	1	1	0	1	1	1	0	0	0	0	0	0	0	0	0	0	0	0	0	0	0	0	0	0	0	0	0	0	0	0	0	0	0	0	0	0	0	0	0	0	0
EPI_ISL_490017	GISAID	2020-03-13	Oceania	Australia	1	New South Wales	29408	0	0	0	0	0	0	0	0	0	0	1	1	0	0	1	0	0	0	0	0	0	0	0	0	0	0	0	1	0	0	0	0	0	0	0	0	0	0	0	0	0	0
EPI_ISL_490018	GISAID	2020-03-16	Oceania	Australia	1	New South Wales	29408	0	0	0	0	0	0	0	0	0	0	1	1	0	0	1	0	0	0	0	0	0	0	0	0	0	0	0	1	0	0	0	0	0	0	0	0	0	0	0	0	0	0
EPI_ISL_490105	GISAID	2020-04-01	Oceania	Australia	1	New South Wales	29407	0	0	0	0	0	0	0	0	0	0	0	1	1	1	0	0	0	0	0	0	0	0	0	0	0	0	0	0	0	0	0	0	0	0	0	0	0	1	0	0	1	0
EPI_ISL_417411	GISAID	2020-03-17	Oceania	Australia	1	New South Wales	29409	1	1	1	0	0	0	0	1	0	0	0	0	0	0	0	0	0	0	0	0	0	0	0	0	0	0	0	0	0	0	0	0	0	0	0	0	0	0	0	0	0	0
EPI_ISL_490019	GISAID	2020-04-14	Oceania	Australia	1	New South Wales	29408	1	1	1	0	1	1	1	0	0	0	0	0	0	0	0	0	0	0	0	0	0	0	0	0	0	0	0	0	0	0	0	0	0	0	0	0	0	0	0	0	0	0
EPI_ISL_490020	GISAID	2020-04-08	Oceania	Australia	1	New South Wales	29408	0	0	0	0	0	0	0	0	0	0	0	1	1	1	0	0	0	0	0	0	0	0	0	0	0	0	0	0	0	0	0	0	0	0	0	0	0	1	0	0	1	0
EPI_ISL_490021	GISAID	2020-06-10	Oceania	Australia	1	New South Wales	29408	1	1	1	0	1	1	1	0	0	0	0	0	0	0	0	0	0	0	0	0	0	0	1	1	0	0	0	0	0	0	0	0	0	0	0	0	0	0	0	0	0	0
EPI_ISL_490022	GISAID	2020-06-07	Oceania	Australia	1	New South Wales	29408	1	1	1	0	1	1	1	0	0	0	1	0	0	0	0	0	0	0	0	0	0	0	0	0	0	0	0	0	0	0	0	0	0	0	0	0	0	1	0	1	0	0
EPI_ISL_490023	GISAID	2020-06-13	Oceania	Australia	1	New South Wales	29402	1	1	1	0	0	0	0	1	0	0	1	0	0	0	0	0	0	0	0	0	0	0	0	0	0	0	0	0	0	0	0	0	0	0	0	0	0	0	0	0	0	0
EPI_ISL_490024	GISAID	2020-05-27	Oceania	Australia	1	New South Wales	29408	1	1	1	0	0	0	0	1	0	0	0	0	0	0	0	0	0	0	0	0	0	0	0	0	0	0	0	0	0	1	0	0	0	0	0	1	0	0	0	0	0	0
EPI_ISL_490025	GISAID	2020-06-16	Oceania	Australia	1	New South Wales	29408	1	1	1	0	0	0	0	1	0	1	0	0	0	0	0	0	0	0	0	0	0	0	0	0	0	0	0	0	0	0	0	0	0	0	0	0	0	0	0	0	0	0
EPI_ISL_490026	GISAID	2020-06-12	Oceania	Australia	1	New South Wales	29408	1	1	1	0	1	1	1	0	0	0	0	0	0	0	0	0	0	0	0	0	0	0	0	0	0	0	0	0	0	0	0	0	0	0	0	0	0	0	0	0	0	0
EPI_ISL_490027	GISAID	2020-06-19	Oceania	Australia	1	New South Wales	29408	1	1	1	0	0	0	0	1	0	0	1	0	0	0	0	0	0	0	0	0	0	0	0	0	0	0	0	0	0	0	0	0	0	0	0	0	0	0	0	0	0	0
EPI_ISL_490028	GISAID	2020-06-19	Oceania	Australia	1	New South Wales	29408	1	1	1	0	1	1	1	0	0	0	0	0	0	0	0	0	0	0	0	0	0	0	1	1	0	0	0	0	0	0	0	0	0	0	0	0	0	0	0	0	0	0
EPI_ISL_417412	GISAID	2020-03-17	Oceania	Australia	1	New South Wales	29409	0	0	0	0	0	0	0	0	0	0	0	0	0	0	0	0	0	0	0	0	0	0	0	0	0	0	0	0	0	0	0	0	0	0	0	0	0	0	0	0	0	0
EPI_ISL_490029	GISAID	2020-06-19	Oceania	Australia	1	New South Wales	29408	1	1	1	0	0	0	0	1	0	0	1	0	0	0	0	0	0	0	0	0	0	0	0	0	0	0	0	0	0	0	0	0	0	0	0	0	0	0	0	0	0	0
EPI_ISL_490030	GISAID	2020-05-31	Oceania	Australia	1	New South Wales	29408	1	1	1	0	1	1	1	0	0	0	0	0	0	0	0	0	0	0	0	0	0	0	1	1	0	0	0	0	0	0	0	0	0	0	0	0	0	0	0	0	0	0
EPI_ISL_490031	GISAID	2020-04-01	Oceania	Australia	1	New South Wales	29408	0	0	0	0	0	0	0	0	0	0	0	1	1	1	0	0	0	0	0	0	0	0	0	0	0	0	0	0	0	0	0	0	0	0	0	0	0	1	0	0	1	0
EPI_ISL_490032	GISAID	2020-03-25	Oceania	Australia	1	New South Wales	29408	0	0	0	0	0	0	0	0	0	0	0	1	1	1	0	0	0	0	0	0	0	0	0	0	0	0	0	0	0	0	0	0	0	0	0	0	0	1	0	0	1	0
EPI_ISL_490033	GISAID	2020-04-02	Oceania	Australia	1	New South Wales	29408	1	1	1	0	1	1	1	0	0	0	0	0	0	0	0	0	0	0	0	0	0	0	0	0	0	0	0	0	0	0	0	0	0	0	0	0	0	0	0	0	0	0
EPI_ISL_490034	GISAID	2020-03-25	Oceania	Australia	1	New South Wales	29408	0	0	0	0	0	0	0	0	0	0	0	1	1	1	0	0	0	0	0	0	0	0	0	0	0	0	0	0	0	0	0	0	0	0	0	0	0	1	0	0	1	0
EPI_ISL_490035	GISAID	2020-03-30	Oceania	Australia	1	New South Wales	29408	0	0	0	0	0	0	0	0	0	0	0	0	1	1	0	0	0	0	0	0	0	0	0	0	1	1	1	0	0	0	0	0	0	0	0	0	0	0	0	0	0	0
EPI_ISL_490036	GISAID	2020-06-24	Oceania	Australia	1	New South Wales	29408	1	1	1	0	0	0	0	0	0	0	0	0	0	0	0	0	0	0	0	0	0	0	0	0	0	0	0	0	0	0	0	0	0	0	0	0	0	0	0	0	0	0
EPI_ISL_490037	GISAID	2020-03-19	Oceania	Australia	1	New South Wales	29408	1	1	1	0	1	1	1	0	0	0	0	0	0	0	0	0	0	0	0	0	0	0	0	0	0	0	0	0	0	0	0	0	0	0	0	0	0	0	0	0	0	0
EPI_ISL_490038	GISAID	2020-07-07	Oceania	Australia	1	New South Wales	29408	1	1	1	0	1	1	1	0	0	0	0	0	0	0	0	1	1	1	1	1	1	0	0	0	0	0	0	0	0	0	0	0	0	0	0	0	0	0	0	0	0	0
EPI_ISL_427664	GISAID	2020-03-10	Oceania	Australia	1	New South Wales	29409	0	0	0	0	0	0	0	0	0	0	0	0	0	0	0	0	0	0	0	0	0	0	0	0	0	0	0	0	0	0	0	0	0	1	0	0	0	0	0	0	0	0
EPI_ISL_490039	GISAID	2020-07-07	Oceania	Australia	1	New South Wales	29408	1	1	1	0	1	1	1	0	0	0	0	0	0	0	0	1	1	1	1	1	1	0	0	0	0	0	0	0	0	0	0	0	0	0	0	0	0	0	0	0	0	0
EPI_ISL_490040	GISAID	2020-06-09	Oceania	Australia	1	New South Wales	29408	1	1	1	0	1	1	1	0	0	0	0	0	0	0	0	0	0	0	0	0	0	0	0	0	0	0	0	0	0	0	0	0	0	0	0	0	0	0	0	0	0	0
EPI_ISL_490041	GISAID	2020-06-16	Oceania	Australia	1	New South Wales	29408	1	1	1	0	0	0	0	1	0	0	1	0	0	0	0	0	0	0	0	0	0	0	0	0	0	0	0	0	0	0	0	0	0	0	0	0	0	0	0	0	0	0
EPI_ISL_490042	GISAID	2020-07-01	Oceania	Australia	1	New South Wales	29408	1	1	1	0	0	0	0	1	0	0	0	0	0	0	0	0	0	0	0	0	0	0	0	0	0	0	0	0	0	1	0	0	0	0	0	1	0	0	0	0	0	0
EPI_ISL_490043	GISAID	2020-07-05	Oceania	Australia	1	New South Wales	29408	1	1	1	0	1	1	1	0	0	0	0	0	0	0	0	0	0	0	0	0	0	0	0	0	0	0	0	0	0	0	0	0	0	0	0	0	0	0	0	0	0	0
EPI_ISL_490044	GISAID	2020-07-08	Oceania	Australia	1	New South Wales	29408	1	1	1	0	1	1	1	0	0	0	0	0	0	0	0	1	1	1	1	1	1	0	0	0	0	0	0	0	0	0	0	0	0	0	0	0	0	0	0	0	0	0
EPI_ISL_490045	GISAID	2020-07-05	Oceania	Australia	1	New South Wales	29408	0	0	0	0	0	0	0	0	0	0	0	0	1	1	0	0	0	0	0	0	0	0	0	0	0	0	0	0	0	0	0	0	0	0	0	0	0	0	0	0	0	0
EPI_ISL_490046	GISAID	2020-07-10	Oceania	Australia	1	New South Wales	29408	1	1	1	0	1	1	1	0	0	0	0	0	0	0	0	1	1	1	1	1	1	0	0	0	0	0	0	0	0	0	0	0	0	0	0	0	0	0	0	0	0	0
EPI_ISL_498748	GISAID	2020-03-24	Oceania	Australia	1	New South Wales	29408	0	0	0	0	0	0	0	0	0	0	0	1	1	1	0	0	0	0	0	0	0	0	0	0	0	0	0	0	0	0	0	0	0	0	0	0	0	1	0	0	1	0
EPI_ISL_498749	GISAID	2020-03-24	Oceania	Australia	1	New South Wales	29408	0	0	0	0	0	0	0	0	0	0	0	1	1	1	0	0	0	0	0	0	0	0	0	0	0	0	0	0	0	0	0	0	0	0	0	0	0	1	0	0	1	0
EPI_ISL_427773	GISAID	2020-03-20	Oceania	Australia	1	New South Wales	29412	0	0	0	0	0	0	0	0	0	0	1	0	0	0	0	0	0	0	0	0	0	0	0	0	0	0	0	0	0	0	0	0	0	0	0	0	0	0	0	0	0	0
EPI_ISL_498750	GISAID	2020-03-26	Oceania	Australia	1	New South Wales	29408	1	1	1	0	0	0	0	0	0	0	0	0	0	0	0	0	0	0	0	0	0	0	0	0	0	0	0	0	0	0	0	0	0	0	0	0	0	0	0	0	0	0
EPI_ISL_498751	GISAID	2020-03-20	Oceania	Australia	1	New South Wales	29408	0	0	0	0	0	0	0	0	0	0	0	0	1	1	0	0	0	0	0	0	0	0	0	0	1	1	1	0	0	0	0	0	0	0	0	0	0	0	0	0	0	0
EPI_ISL_498761	GISAID	2020-07-10	Oceania	Australia	1	New South Wales	29408	1	1	1	0	1	1	1	0	0	0	0	0	0	0	0	1	1	1	1	1	1	0	0	0	0	0	0	0	0	0	0	0	0	0	0	0	0	0	0	0	0	0
EPI_ISL_498762	GISAID	2020-07-10	Oceania	Australia	1	New South Wales	29408	1	1	1	0	1	1	1	0	0	0	0	0	0	0	0	1	1	1	1	1	1	0	0	0	0	0	0	0	0	0	0	0	0	0	0	0	0	0	0	0	0	0
EPI_ISL_498763	GISAID	2020-07-10	Oceania	Australia	1	New South Wales	29408	1	1	1	0	1	1	1	0	0	0	0	0	0	0	0	1	1	1	1	1	1	0	0	0	0	0	0	0	0	0	0	0	0	0	0	0	0	0	0	0	0	0
EPI_ISL_498764	GISAID	2020-07-12	Oceania	Australia	1	New South Wales	29408	1	1	1	0	1	1	1	0	0	0	0	0	0	0	0	1	1	1	1	1	1	0	0	0	0	0	0	0	0	0	0	0	0	0	0	0	0	0	0	0	0	0
EPI_ISL_498765	GISAID	2020-07-01	Oceania	Australia	1	New South Wales	29408	1	1	1	0	1	1	1	0	0	0	0	0	0	0	0	1	1	1	1	1	1	0	0	0	0	0	0	0	0	0	0	0	0	0	0	0	0	0	0	0	0	0
EPI_ISL_498766	GISAID	2020-07-12	Oceania	Australia	1	New South Wales	29408	1	1	1	0	1	1	1	0	0	0	0	0	0	0	0	1	1	1	1	1	1	0	0	0	0	0	0	0	0	0	0	0	0	0	0	0	0	0	0	0	0	0
EPI_ISL_498767	GISAID	2020-07-12	Oceania	Australia	1	New South Wales	29408	1	1	1	0	1	1	1	0	0	0	0	0	0	0	0	1	1	1	1	1	1	0	0	0	0	0	0	0	0	0	0	0	0	0	0	0	0	0	0	0	0	0
EPI_ISL_498768	GISAID	2020-07-12	Oceania	Australia	1	New South Wales	29408	1	1	1	0	1	1	1	0	0	0	0	0	0	0	0	1	1	1	1	1	1	0	0	0	0	0	0	0	0	0	0	0	0	0	0	0	0	0	0	0	0	0
EPI_ISL_427645	GISAID	2020-03-04	Oceania	Australia	1	New South Wales	29415	0	0	0	0	0	0	0	0	0	0	1	0	0	0	0	0	0	0	0	0	0	0	0	0	0	0	0	0	0	0	0	0	0	0	0	0	0	0	0	0	0	0
EPI_ISL_498769	GISAID	2020-07-11	Oceania	Australia	1	New South Wales	29408	1	1	1	0	1	1	1	0	0	0	0	0	0	0	0	1	1	1	1	1	1	0	0	0	0	0	0	0	0	0	0	0	0	0	0	0	0	0	0	0	0	0
EPI_ISL_498770	GISAID	2020-07-11	Oceania	Australia	1	New South Wales	29408	1	1	1	0	1	1	1	0	0	0	0	0	0	0	0	1	1	1	1	1	1	0	0	0	0	0	0	0	0	0	0	0	0	0	0	0	0	0	0	0	0	0
EPI_ISL_498771	GISAID	2020-07-11	Oceania	Australia	1	New South Wales	29408	1	1	1	0	1	1	1	0	0	0	0	0	0	0	0	1	1	1	1	1	1	0	0	0	0	0	0	0	0	0	0	0	0	0	0	0	0	0	0	0	0	0
EPI_ISL_498772	GISAID	2020-07-11	Oceania	Australia	1	New South Wales	29408	1	1	1	0	1	1	1	0	0	0	0	0	0	0	0	1	1	1	1	1	1	0	0	0	0	0	0	0	0	0	0	0	0	0	0	0	0	0	0	0	0	0
EPI_ISL_498773	GISAID	2020-07-11	Oceania	Australia	1	New South Wales	29408	1	1	1	0	1	1	1	0	0	0	0	0	0	0	0	1	1	1	1	1	1	0	0	0	0	0	0	0	0	0	0	0	0	0	0	0	0	0	0	0	0	0
EPI_ISL_498774	GISAID	2020-07-12	Oceania	Australia	1	New South Wales	29408	1	1	1	0	1	1	1	0	0	0	0	0	0	0	0	1	1	1	1	1	1	0	0	0	0	0	0	0	0	0	0	0	0	0	0	0	0	0	0	0	0	0
EPI_ISL_498775	GISAID	2020-07-12	Oceania	Australia	1	New South Wales	29408	1	1	1	0	1	1	1	0	0	0	0	0	0	0	0	1	1	1	1	1	1	0	0	0	0	0	0	0	0	0	0	0	0	0	0	0	0	0	0	0	0	0
EPI_ISL_498776	GISAID	2020-07-19	Oceania	Australia	1	New South Wales	29408	1	1	1	0	1	1	1	0	0	0	0	0	0	0	0	1	1	1	1	1	1	0	0	0	0	0	0	0	0	0	0	0	0	0	0	0	0	0	0	0	0	0
EPI_ISL_498777	GISAID	2020-07-13	Oceania	Australia	1	New South Wales	29408	1	1	1	0	1	1	1	0	0	0	0	0	0	0	0	1	1	1	1	1	1	0	0	0	0	0	0	0	0	0	0	0	0	0	0	0	0	0	0	0	0	0
EPI_ISL_498778	GISAID	2020-07-16	Oceania	Australia	1	New South Wales	29408	1	1	1	0	1	1	1	0	0	0	0	0	0	0	0	1	1	1	1	1	1	0	0	0	0	0	0	0	0	0	0	0	0	0	0	0	0	0	0	0	0	0
EPI_ISL_427646	GISAID	2020-03-05	Oceania	Australia	1	New South Wales	29415	0	0	0	0	0	0	0	0	0	0	1	0	0	0	0	0	0	0	0	0	0	0	0	0	0	0	0	0	0	0	0	0	0	0	0	0	0	0	0	0	0	0
EPI_ISL_498779	GISAID	2020-07-18	Oceania	Australia	1	New South Wales	29408	1	1	1	0	1	1	1	0	0	0	0	0	0	0	0	1	1	1	1	1	1	0	0	0	0	0	0	0	0	0	0	0	0	0	0	0	0	0	0	0	0	0
EPI_ISL_498780	GISAID	2020-07-12	Oceania	Australia	1	New South Wales	29408	1	1	1	0	1	1	1	0	0	0	0	0	0	0	0	1	1	1	1	1	1	0	0	0	0	0	0	0	0	0	0	0	0	0	0	0	0	0	0	0	0	0
EPI_ISL_498781	GISAID	2020-07-13	Oceania	Australia	1	New South Wales	29408	1	1	1	0	1	1	1	0	0	0	0	0	0	0	0	1	1	1	1	1	1	0	0	0	0	0	0	0	0	0	0	0	0	0	0	0	0	0	0	0	0	0
EPI_ISL_498782	GISAID	2020-07-14	Oceania	Australia	1	New South Wales	29408	1	1	1	0	1	1	1	0	0	0	0	0	0	0	0	1	1	1	1	1	1	0	0	0	0	0	0	0	0	0	0	0	0	0	0	0	0	0	0	0	0	0
EPI_ISL_427733	GISAID	2020-03-18	Oceania	Australia	1	New South Wales	29412	0	0	0	0	0	0	0	0	0	0	1	0	0	0	0	0	0	0	0	0	0	0	0	0	0	0	0	0	0	0	0	0	0	0	0	0	0	1	0	0	0	0
EPI_ISL_513315	GISAID	2020-04-02	Oceania	Australia	1	New South Wales	29408	1	1	1	0	1	1	1	0	0	0	0	0	0	0	0	0	0	0	0	0	0	0	0	0	0	0	0	0	0	0	0	0	0	0	0	0	0	0	0	0	0	0
EPI_ISL_513316	GISAID	2020-04-09	Oceania	Australia	1	New South Wales	29408	1	1	1	0	1	1	1	0	0	0	0	0	0	0	0	0	0	0	0	0	0	0	0	0	0	0	0	0	0	0	0	0	0	0	0	0	0	0	0	0	0	0
EPI_ISL_513317	GISAID	2020-03-26	Oceania	Australia	1	New South Wales	29408	0	0	0	0	0	0	0	0	0	0	1	0	0	0	0	0	0	0	0	0	0	0	0	0	0	0	0	0	0	0	0	0	0	0	0	0	0	1	0	0	0	0
EPI_ISL_513318	GISAID	2020-07-12	Oceania	Australia	1	New South Wales	29408	1	1	1	0	1	1	1	0	0	0	0	0	0	0	0	1	1	1	1	1	1	0	0	0	0	0	0	0	0	0	0	0	0	0	0	0	0	0	0	0	0	0
EPI_ISL_513319	GISAID	2020-07-12	Oceania	Australia	1	New South Wales	29408	1	1	1	0	1	1	1	0	0	0	0	0	0	0	0	1	1	1	1	1	1	0	0	0	0	0	0	0	0	0	0	0	0	0	0	0	0	0	0	0	0	0
EPI_ISL_513320	GISAID	2020-07-16	Oceania	Australia	1	New South Wales	29408	1	1	1	0	1	1	1	0	0	0	0	0	0	0	0	1	1	1	1	1	1	0	0	0	0	0	0	0	0	0	0	0	0	0	0	0	0	0	0	0	0	0
EPI_ISL_513321	GISAID	2020-07-18	Oceania	Australia	1	New South Wales	29408	1	1	1	0	1	1	1	0	0	0	0	0	0	0	0	1	1	1	1	1	1	0	0	0	0	0	0	0	0	0	0	0	0	0	0	0	0	0	0	0	0	0
EPI_ISL_513322	GISAID	2020-07-17	Oceania	Australia	1	New South Wales	29408	1	1	1	0	1	1	1	0	0	0	0	0	0	0	0	1	1	1	1	1	1	0	0	0	0	0	0	0	0	0	0	0	0	0	0	0	0	0	0	0	0	0
EPI_ISL_427751	GISAID	2020-03-24	Oceania	Australia	1	New South Wales	29412	0	0	0	0	0	0	0	0	0	0	1	0	0	0	0	0	0	0	0	0	0	0	0	0	0	0	0	0	0	0	0	0	0	0	0	0	0	1	0	0	0	0
EPI_ISL_513323	GISAID	2020-07-16	Oceania	Australia	1	New South Wales	29408	1	1	1	0	1	1	1	0	0	0	0	0	0	0	0	1	1	1	1	1	1	0	0	0	0	0	0	0	0	0	0	0	0	0	0	0	0	0	0	0	0	0
EPI_ISL_513324	GISAID	2020-07-15	Oceania	Australia	1	New South Wales	29408	1	1	1	0	1	1	1	0	0	0	0	0	0	0	0	1	1	1	1	1	1	0	0	0	0	0	0	0	0	0	0	0	0	0	0	0	0	0	0	0	0	0
EPI_ISL_513325	GISAID	2020-07-17	Oceania	Australia	1	New South Wales	29408	1	1	1	0	1	1	1	0	0	0	0	0	0	0	0	1	1	1	1	1	1	0	0	0	0	0	0	0	0	0	0	0	0	0	0	0	0	0	0	0	0	0
EPI_ISL_513326	GISAID	2020-07-18	Oceania	Australia	1	New South Wales	29408	1	1	1	0	1	1	1	0	0	0	0	0	0	0	0	1	1	1	1	1	1	0	0	0	0	0	0	0	0	0	0	0	0	0	0	0	0	0	0	0	0	0
EPI_ISL_513327	GISAID	2020-07-18	Oceania	Australia	1	New South Wales	29408	1	1	1	0	1	1	1	0	0	0	0	0	0	0	0	1	1	1	1	1	1	0	0	0	0	0	0	0	0	0	0	0	0	0	0	0	0	0	0	0	0	0
EPI_ISL_513328	GISAID	2020-07-17	Oceania	Australia	1	New South Wales	29408	1	1	1	0	1	1	1	0	0	0	0	0	0	0	0	1	1	1	1	1	1	0	0	0	0	0	0	0	0	0	0	0	0	0	0	0	0	0	0	0	0	0
EPI_ISL_513329	GISAID	2020-07-15	Oceania	Australia	1	New South Wales	29408	1	1	1	0	1	1	1	0	0	0	0	0	0	0	0	1	1	1	1	1	1	0	0	0	0	0	0	0	0	0	0	0	0	0	0	0	0	0	0	0	0	0
EPI_ISL_513330	GISAID	2020-07-13	Oceania	Australia	1	New South Wales	29408	1	1	1	0	1	1	1	0	0	0	0	0	0	0	0	1	1	1	1	1	1	0	0	0	0	0	0	0	0	0	0	0	0	0	0	0	0	0	0	0	0	0
EPI_ISL_513331	GISAID	2020-07-18	Oceania	Australia	1	New South Wales	29408	1	1	1	0	1	1	1	0	0	0	0	0	0	0	0	1	1	1	1	1	1	0	0	0	0	0	0	0	0	0	0	0	0	0	0	0	0	0	0	0	0	0
EPI_ISL_513332	GISAID	2020-07-18	Oceania	Australia	1	New South Wales	29408	1	1	1	0	1	1	1	0	0	0	0	0	0	0	0	1	1	1	1	1	1	0	0	0	0	0	0	0	0	0	0	0	0	0	0	0	0	0	0	0	0	0
EPI_ISL_427705	GISAID	2020-03-20	Oceania	Australia	1	New South Wales	29412	0	0	0	0	0	0	0	0	0	0	1	0	0	0	0	0	0	0	0	0	0	0	0	0	0	0	0	0	0	0	0	0	0	0	0	0	0	1	0	0	0	0
EPI_ISL_513333	GISAID	2020-07-20	Oceania	Australia	1	New South Wales	29408	1	1	1	0	1	1	1	0	0	0	0	0	0	0	0	1	1	1	1	1	1	0	0	0	0	0	0	0	0	0	0	0	0	0	0	0	0	0	0	0	0	0
EPI_ISL_513334	GISAID	2020-07-20	Oceania	Australia	1	New South Wales	29408	1	1	1	0	1	1	1	0	0	0	0	0	0	0	0	1	1	1	1	1	1	0	0	0	0	0	0	0	0	0	0	0	0	0	0	0	0	0	0	0	0	0
EPI_ISL_513335	GISAID	2020-07-20	Oceania	Australia	1	New South Wales	29408	1	1	1	0	1	1	1	0	0	0	0	0	0	0	0	1	1	1	1	1	1	0	0	0	0	0	0	0	0	0	0	0	0	0	0	0	0	0	0	0	0	0
EPI_ISL_513336	GISAID	2020-07-20	Oceania	Australia	1	New South Wales	29408	1	1	1	0	1	1	1	0	0	0	0	0	0	0	0	1	1	1	1	1	1	0	0	0	0	0	0	0	0	0	0	0	0	0	0	0	0	0	0	0	0	0
EPI_ISL_513337	GISAID	2020-07-20	Oceania	Australia	1	New South Wales	29408	1	1	1	0	1	1	1	0	0	0	0	0	0	0	0	1	1	1	1	1	1	0	0	0	0	0	0	0	0	0	0	0	0	0	0	0	0	0	0	0	0	0
EPI_ISL_513338	GISAID	2020-07-20	Oceania	Australia	1	New South Wales	29408	1	1	1	0	1	1	1	0	0	0	0	0	0	0	0	1	1	1	1	1	1	0	0	0	0	0	0	0	0	0	0	0	0	0	0	0	0	0	0	0	0	0
EPI_ISL_513339	GISAID	2020-07-21	Oceania	Australia	1	New South Wales	29408	1	1	1	0	1	1	1	0	0	0	0	0	0	0	0	1	1	1	1	1	1	0	0	0	0	0	0	0	0	0	0	0	0	0	0	0	0	0	0	0	0	0
EPI_ISL_513340	GISAID	2020-07-22	Oceania	Australia	1	New South Wales	29408	1	1	1	0	1	1	1	0	0	0	0	0	0	0	0	1	1	1	1	1	1	0	0	0	0	0	0	0	0	0	0	0	0	0	0	0	0	0	0	0	0	0
EPI_ISL_513341	GISAID	2020-07-22	Oceania	Australia	1	New South Wales	29408	1	1	1	0	1	1	1	0	0	0	0	0	0	0	0	1	1	1	1	1	1	0	0	0	0	0	0	0	0	0	0	0	0	0	0	0	0	0	0	0	0	0
EPI_ISL_513342	GISAID	2020-07-22	Oceania	Australia	1	New South Wales	29408	1	1	1	0	1	1	1	0	0	0	0	0	0	0	0	1	1	1	1	1	1	0	0	0	0	0	0	0	0	0	0	0	0	0	0	0	0	0	0	0	0	0
EPI_ISL_427757	GISAID	2020-03-22	Oceania	Australia	1	New South Wales	29412	0	0	0	0	0	0	0	0	0	0	1	0	0	0	0	0	0	0	0	0	0	0	0	0	0	0	0	0	0	0	0	0	0	0	0	0	0	1	0	0	0	0
EPI_ISL_513343	GISAID	2020-07-24	Oceania	Australia	1	New South Wales	29408	1	1	1	0	1	1	1	0	0	0	0	0	0	0	0	1	1	1	1	1	1	0	0	0	0	0	0	0	0	0	0	0	0	0	0	0	0	0	0	0	0	0
EPI_ISL_513344	GISAID	2020-07-24	Oceania	Australia	1	New South Wales	29408	1	1	1	0	1	1	1	0	0	0	0	0	0	0	0	1	1	1	1	1	1	0	0	0	0	0	0	0	0	0	0	0	0	0	0	0	0	0	0	0	0	0
EPI_ISL_513345	GISAID	2020-07-25	Oceania	Australia	1	New South Wales	29408	1	1	1	0	1	1	1	0	0	0	0	0	0	0	0	1	1	1	1	1	1	0	0	0	0	0	0	0	0	0	0	0	0	0	0	0	0	0	0	0	0	0
EPI_ISL_513346	GISAID	2020-07-25	Oceania	Australia	1	New South Wales	29408	1	1	1	0	1	1	1	0	0	0	0	0	0	0	0	1	1	1	1	1	1	0	0	0	0	0	0	0	0	0	0	0	0	0	0	0	0	0	0	0	0	0
EPI_ISL_513347	GISAID	2020-07-21	Oceania	Australia	1	New South Wales	29408	1	1	1	0	1	1	1	0	0	0	0	0	0	0	0	1	1	1	1	1	1	0	0	0	0	0	0	0	0	0	0	0	0	0	0	0	0	0	0	0	0	0
EPI_ISL_513348	GISAID	2020-07-25	Oceania	Australia	1	New South Wales	29408	1	1	1	0	1	1	1	0	0	0	0	0	0	0	0	1	1	1	1	1	1	0	0	0	0	0	0	0	0	0	0	0	0	0	0	0	0	0	0	0	0	0
EPI_ISL_513349	GISAID	2020-07-25	Oceania	Australia	1	New South Wales	29408	1	1	1	0	1	1	1	0	0	0	0	0	0	0	0	1	1	1	1	1	1	0	0	0	0	0	0	0	0	0	0	0	0	0	0	0	0	0	0	0	0	0
EPI_ISL_513350	GISAID	2020-07-25	Oceania	Australia	1	New South Wales	29408	1	1	1	0	1	1	1	0	0	0	0	0	0	0	0	1	1	1	1	1	1	0	0	0	0	0	0	0	0	0	0	0	0	0	0	0	0	0	0	0	0	0
EPI_ISL_513351	GISAID	2020-07-25	Oceania	Australia	1	New South Wales	29408	1	1	1	0	1	1	1	0	0	0	0	0	0	0	0	1	1	1	1	1	1	0	0	0	0	0	0	0	0	0	0	0	0	0	0	0	0	0	0	0	0	0
EPI_ISL_513352	GISAID	2020-07-25	Oceania	Australia	1	New South Wales	29408	1	1	1	0	1	1	1	0	0	0	0	0	0	0	0	1	1	1	1	1	1	0	0	0	0	0	0	0	0	0	0	0	0	0	0	0	0	0	0	0	0	0
EPI_ISL_427759	GISAID	2020-03-22	Oceania	Australia	1	New South Wales	29412	0	0	0	0	0	0	0	0	0	0	1	0	0	0	0	0	0	0	0	0	0	0	0	0	0	0	0	0	0	0	0	0	0	0	0	0	0	1	0	0	0	0
EPI_ISL_513353	GISAID	2020-07-26	Oceania	Australia	1	New South Wales	29408	1	1	1	0	1	1	1	0	0	0	0	0	0	0	0	1	1	1	1	1	1	0	0	0	0	0	0	0	0	0	0	0	0	0	0	0	0	0	0	0	0	0
EPI_ISL_513354	GISAID	2020-07-26	Oceania	Australia	1	New South Wales	29408	1	1	1	0	1	1	1	0	0	0	0	0	0	0	0	1	1	1	1	1	1	0	0	0	0	0	0	0	0	0	0	0	0	0	0	0	0	0	0	0	0	0
EPI_ISL_513355	GISAID	2020-07-26	Oceania	Australia	1	New South Wales	29408	1	1	1	0	1	1	1	0	0	0	0	0	0	0	0	1	1	1	1	1	1	0	0	0	0	0	0	0	0	0	0	0	0	0	0	0	0	0	0	0	0	0
EPI_ISL_513356	GISAID	2020-07-26	Oceania	Australia	1	New South Wales	29408	1	1	1	0	1	1	1	0	0	0	0	0	0	0	0	1	1	1	1	1	1	0	0	0	0	0	0	0	0	0	0	0	0	0	0	0	0	0	0	0	0	0
EPI_ISL_513357	GISAID	2020-07-30	Oceania	Australia	1	New South Wales	29408	1	1	1	0	1	1	1	0	0	0	0	0	0	0	0	1	1	1	1	1	1	0	0	0	0	0	0	0	0	0	0	0	0	0	0	0	0	0	0	0	0	0
EPI_ISL_513358	GISAID	2020-07-28	Oceania	Australia	1	New South Wales	29408	1	1	1	0	1	1	1	0	0	0	0	0	0	0	0	1	1	1	1	1	1	0	0	0	0	0	0	0	0	0	0	0	0	0	0	0	0	0	0	0	0	0
EPI_ISL_513359	GISAID	2020-07-28	Oceania	Australia	1	New South Wales	29408	1	1	1	0	1	1	1	0	0	0	0	0	0	0	0	1	1	1	1	1	1	0	0	0	0	0	0	0	0	0	0	0	0	0	0	0	0	0	0	0	0	0
EPI_ISL_513360	GISAID	2020-07-27	Oceania	Australia	1	New South Wales	29408	1	1	1	0	1	1	1	0	0	0	0	0	0	0	0	1	1	1	1	1	1	0	0	0	0	0	0	0	0	0	0	0	0	0	0	0	0	0	0	0	0	0
EPI_ISL_513361	GISAID	2020-07-27	Oceania	Australia	1	New South Wales	29408	1	1	1	0	1	1	1	0	0	0	0	0	0	0	0	1	1	1	1	1	1	0	0	0	0	0	0	0	0	0	0	0	0	0	0	0	0	0	0	0	0	0
EPI_ISL_513362	GISAID	2020-07-27	Oceania	Australia	1	New South Wales	29408	1	1	1	0	1	1	1	0	0	0	0	0	0	0	0	1	1	1	1	1	1	0	0	0	0	0	0	0	0	0	0	0	0	0	0	0	0	0	0	0	0	0
EPI_ISL_427744	GISAID	2020-03-22	Oceania	Australia	1	New South Wales	29412	0	0	0	0	0	0	0	0	0	0	1	0	0	0	0	0	0	0	0	0	0	0	0	0	0	0	0	0	0	0	0	0	0	0	0	0	0	1	0	0	0	0
EPI_ISL_513363	GISAID	2020-07-27	Oceania	Australia	1	New South Wales	29408	1	1	1	0	1	1	1	0	0	0	0	0	0	0	0	1	1	1	1	1	1	0	0	0	0	0	0	0	0	0	0	0	0	0	0	0	0	0	0	0	0	0
EPI_ISL_513364	GISAID	2020-07-27	Oceania	Australia	1	New South Wales	29408	1	1	1	0	1	1	1	0	0	0	0	0	0	0	0	1	1	1	1	1	1	0	0	0	0	0	0	0	0	0	0	0	0	0	0	0	0	0	0	0	0	0
EPI_ISL_513365	GISAID	2020-07-27	Oceania	Australia	1	New South Wales	29408	1	1	1	0	1	1	1	0	0	0	0	0	0	0	0	1	1	1	1	1	1	0	0	0	0	0	0	0	0	0	0	0	0	0	0	0	0	0	0	0	0	0
EPI_ISL_513366	GISAID	2020-07-24	Oceania	Australia	1	New South Wales	29408	1	1	1	0	1	1	1	0	0	0	0	0	0	0	0	1	1	1	1	1	1	0	0	0	0	0	0	0	0	0	0	0	0	0	0	0	0	0	0	0	0	0
EPI_ISL_513367	GISAID	2020-07-24	Oceania	Australia	1	New South Wales	29408	1	1	1	0	1	1	1	0	0	0	0	0	0	0	0	1	1	1	1	1	1	0	0	0	0	0	0	0	0	0	0	0	0	0	0	0	0	0	0	0	0	0
EPI_ISL_513368	GISAID	2020-07-27	Oceania	Australia	1	New South Wales	29408	1	1	1	0	1	1	1	0	0	0	0	0	0	0	0	1	1	1	1	1	1	0	0	0	0	0	0	0	0	0	0	0	0	0	0	0	0	0	0	0	0	0
EPI_ISL_513369	GISAID	2020-07-29	Oceania	Australia	1	New South Wales	29408	1	1	1	0	1	1	1	0	0	0	0	0	0	0	0	1	1	1	1	1	1	0	0	0	0	0	0	0	0	0	0	0	0	0	0	0	0	0	0	0	0	0
EPI_ISL_513370	GISAID	2020-07-29	Oceania	Australia	1	New South Wales	29408	1	1	1	0	1	1	1	0	0	0	0	0	0	0	0	1	1	1	1	1	1	0	0	0	0	0	0	0	0	0	0	0	0	0	0	0	0	0	0	0	0	0
EPI_ISL_513371	GISAID	2020-07-29	Oceania	Australia	1	New South Wales	29408	1	1	1	0	1	1	1	0	0	0	0	0	0	0	0	1	1	1	1	1	1	0	0	0	0	0	0	0	0	0	0	0	0	0	0	0	0	0	0	0	0	0
EPI_ISL_513372	GISAID	2020-07-29	Oceania	Australia	1	New South Wales	29408	1	1	1	0	1	1	1	0	0	0	0	0	0	0	0	1	1	1	1	1	1	0	0	0	0	0	0	0	0	0	0	0	0	0	0	0	0	0	0	0	0	0
EPI_ISL_427750	GISAID	2020-03-24	Oceania	Australia	1	New South Wales	29412	0	0	0	0	0	0	0	0	0	0	1	0	0	0	0	0	0	0	0	0	0	0	0	0	0	0	0	0	0	0	0	0	0	0	0	0	0	1	0	0	0	0
EPI_ISL_513373	GISAID	2020-07-27	Oceania	Australia	1	New South Wales	29408	1	1	1	0	1	1	1	0	0	0	0	0	0	0	0	1	1	1	1	1	1	0	0	0	0	0	0	0	0	0	0	0	0	0	0	0	0	0	0	0	0	0
EPI_ISL_513374	GISAID	2020-07-27	Oceania	Australia	1	New South Wales	29408	1	1	1	0	1	1	1	0	0	0	0	0	0	0	0	1	1	1	1	1	1	0	0	0	0	0	0	0	0	0	0	0	0	0	0	0	0	0	0	0	0	0
EPI_ISL_513375	GISAID	2020-07-29	Oceania	Australia	1	New South Wales	29408	1	1	1	0	1	1	1	0	0	0	0	0	0	0	0	1	1	1	1	1	1	0	0	0	0	0	0	0	0	0	0	0	0	0	0	0	0	0	0	0	0	0
EPI_ISL_513376	GISAID	2020-07-28	Oceania	Australia	1	New South Wales	29408	1	1	1	0	1	1	1	0	0	0	0	0	0	0	0	1	1	1	1	1	1	0	0	0	0	0	0	0	0	0	0	0	0	0	0	0	0	0	0	0	0	0
EPI_ISL_513377	GISAID	2020-07-27	Oceania	Australia	1	New South Wales	29408	1	1	1	0	1	1	1	0	0	0	0	0	0	0	0	1	1	1	1	1	1	0	0	0	0	0	0	0	0	0	0	0	0	0	0	0	0	0	0	0	0	0
EPI_ISL_513378	GISAID	2020-07-25	Oceania	Australia	1	New South Wales	29408	1	1	1	0	1	1	1	0	0	0	0	0	0	0	0	1	1	1	1	1	1	0	0	0	0	0	0	0	0	0	0	0	0	0	0	0	0	0	0	0	0	0
EPI_ISL_513379	GISAID	2020-07-29	Oceania	Australia	1	New South Wales	29408	1	1	1	0	1	1	1	0	0	0	0	0	0	0	0	1	1	1	1	1	1	0	0	0	0	0	0	0	0	0	0	0	0	0	0	0	0	0	0	0	0	0
EPI_ISL_513380	GISAID	2020-07-30	Oceania	Australia	1	New South Wales	29408	1	1	1	0	1	1	1	0	0	0	0	0	0	0	0	1	1	1	1	1	1	0	0	0	0	0	0	0	0	0	0	0	0	0	0	0	0	0	0	0	0	0
EPI_ISL_513381	GISAID	2020-07-29	Oceania	Australia	1	New South Wales	29408	1	1	1	0	1	1	1	0	0	0	0	0	0	0	0	1	1	1	1	1	1	0	0	0	0	0	0	0	0	0	0	0	0	0	0	0	0	0	0	0	0	0
EPI_ISL_513382	GISAID	2020-07-29	Oceania	Australia	1	New South Wales	29408	1	1	1	0	1	1	1	0	0	0	0	0	0	0	0	1	1	1	1	1	1	0	0	0	0	0	0	0	0	0	0	0	0	0	0	0	0	0	0	0	0	0
EPI_ISL_427706	GISAID	2020-03-19	Oceania	Australia	1	New South Wales	29412	0	0	0	0	0	0	0	0	0	0	1	0	0	0	0	0	0	0	0	0	0	0	0	0	0	0	0	0	0	0	0	0	0	0	0	0	0	1	0	0	0	0
EPI_ISL_513383	GISAID	2020-07-30	Oceania	Australia	1	New South Wales	29408	1	1	1	0	1	1	1	0	0	0	0	0	0	0	0	1	1	1	1	1	1	0	0	0	0	0	0	0	0	0	0	0	0	0	0	0	0	0	0	0	0	0
EPI_ISL_513384	GISAID	2020-07-30	Oceania	Australia	1	New South Wales	29408	1	1	1	0	1	1	1	0	0	0	0	0	0	0	0	1	1	1	1	1	1	0	0	0	0	0	0	0	0	0	0	0	0	0	0	0	0	0	0	0	0	0
EPI_ISL_513385	GISAID	2020-07-30	Oceania	Australia	1	New South Wales	29408	1	1	1	0	1	1	1	0	0	0	0	0	0	0	0	1	1	1	1	1	1	0	0	0	0	0	0	0	0	0	0	0	0	0	0	0	0	0	0	0	0	0
EPI_ISL_513386	GISAID	2020-07-24	Oceania	Australia	1	New South Wales	29408	1	1	1	0	1	1	1	0	0	0	0	0	0	0	0	1	1	1	1	1	1	0	0	0	0	0	0	0	0	0	0	0	0	0	0	0	0	0	0	0	0	0
EPI_ISL_513387	GISAID	2020-07-24	Oceania	Australia	1	New South Wales	29408	1	1	1	0	1	1	1	0	0	0	0	0	0	0	0	1	1	1	1	1	1	0	0	0	0	0	0	0	0	0	0	0	0	0	0	0	0	0	0	0	0	0
EPI_ISL_513388	GISAID	2020-07-28	Oceania	Australia	1	New South Wales	29408	1	1	1	0	1	1	1	0	0	0	0	0	0	0	0	1	1	1	1	1	1	0	0	0	0	0	0	0	0	0	0	0	0	0	0	0	0	0	0	0	0	0
EPI_ISL_513389	GISAID	2020-07-20	Oceania	Australia	1	New South Wales	29408	1	1	1	0	1	1	1	0	0	0	0	0	0	0	0	1	1	1	1	1	1	0	0	0	0	0	0	0	0	0	0	0	0	0	0	0	0	0	0	0	0	0
EPI_ISL_513390	GISAID	2020-07-31	Oceania	Australia	1	New South Wales	29408	1	1	1	0	1	1	1	0	0	0	0	0	0	0	0	1	1	1	1	1	1	0	0	0	0	0	0	0	0	0	0	0	0	0	0	0	0	0	0	0	0	0
EPI_ISL_513391	GISAID	2020-07-31	Oceania	Australia	1	New South Wales	29408	1	1	1	0	1	1	1	0	0	0	0	0	0	0	0	1	1	1	1	1	1	0	0	0	0	0	0	0	0	0	0	0	0	0	0	0	0	0	0	0	0	0
EPI_ISL_427703	GISAID	2020-03-16	Oceania	Australia	1	New South Wales	29412	0	0	0	0	0	0	0	0	0	0	1	1	0	0	1	0	0	0	0	0	0	0	0	0	0	0	0	1	0	0	0	0	0	0	0	0	0	0	0	0	0	0
EPI_ISL_513392	GISAID	2020-07-30	Oceania	Australia	1	New South Wales	29408	1	1	1	0	1	1	1	0	0	0	0	0	0	0	0	1	1	1	1	1	1	0	0	0	0	0	0	0	0	0	0	0	0	0	0	0	0	0	0	0	0	0
EPI_ISL_513393	GISAID	2020-08-01	Oceania	Australia	1	New South Wales	29408	1	1	1	0	1	1	1	0	0	0	0	0	0	0	0	1	1	1	1	1	1	0	0	0	0	0	0	0	0	0	0	0	0	0	0	0	0	0	0	0	0	0
EPI_ISL_513394	GISAID	2020-07-30	Oceania	Australia	1	New South Wales	29408	1	1	1	0	1	1	1	0	0	0	0	0	0	0	0	1	1	1	1	1	1	0	0	0	0	0	0	0	0	0	0	0	0	0	0	0	0	0	0	0	0	0
EPI_ISL_513395	GISAID	2020-07-31	Oceania	Australia	1	New South Wales	29408	1	1	1	0	1	1	1	0	0	0	0	0	0	0	0	1	1	1	1	1	1	0	0	0	0	0	0	0	0	0	0	0	0	0	0	0	0	0	0	0	0	0
EPI_ISL_513396	GISAID	2020-07-22	Oceania	Australia	1	New South Wales	29408	1	1	1	0	1	1	1	0	0	0	0	0	0	0	0	1	1	1	1	1	1	0	0	0	0	0	0	0	0	0	0	0	0	0	0	0	0	0	0	0	0	0
EPI_ISL_513397	GISAID	2020-07-20	Oceania	Australia	1	New South Wales	29408	1	1	1	0	1	1	1	0	0	0	0	0	0	0	0	1	1	1	1	1	1	0	0	0	0	0	0	0	0	0	0	0	0	0	0	0	0	0	0	0	0	0
EPI_ISL_513398	GISAID	2020-07-20	Oceania	Australia	1	New South Wales	29408	1	1	1	0	1	1	1	0	0	0	0	0	0	0	0	1	1	1	1	1	1	0	0	0	0	0	0	0	0	0	0	0	0	0	0	0	0	0	0	0	0	0
EPI_ISL_513399	GISAID	2020-07-19	Oceania	Australia	1	New South Wales	29408	1	1	1	0	1	1	1	0	0	0	0	0	0	0	0	1	1	1	1	1	1	0	0	0	0	0	0	0	0	0	0	0	0	0	0	0	0	0	0	0	0	0
EPI_ISL_513400	GISAID	2020-07-28	Oceania	Australia	1	New South Wales	29408	1	1	1	0	1	1	1	0	0	0	0	0	0	0	0	1	1	1	1	1	1	0	0	0	0	0	0	0	0	0	0	0	0	0	0	0	0	0	0	0	0	0
EPI_ISL_513401	GISAID	2020-07-28	Oceania	Australia	1	New South Wales	29408	1	1	1	0	1	1	1	0	0	0	0	0	0	0	0	1	1	1	1	1	1	0	0	0	0	0	0	0	0	0	0	0	0	0	0	0	0	0	0	0	0	0
EPI_ISL_427704	GISAID	2020-03-19	Oceania	Australia	1	New South Wales	29411	0	0	0	0	0	0	0	0	0	0	1	1	0	0	1	0	0	0	0	0	0	0	0	0	0	0	0	1	0	0	0	0	0	0	0	0	0	0	0	0	0	0
EPI_ISL_513402	GISAID	2020-08-03	Oceania	Australia	1	New South Wales	29408	1	1	1	0	1	1	1	0	0	0	0	0	0	0	0	1	1	1	1	1	1	0	0	0	0	0	0	0	0	0	0	0	0	0	0	0	0	0	0	0	0	0
EPI_ISL_513403	GISAID	2020-07-20	Oceania	Australia	1	New South Wales	29408	1	1	1	0	1	1	1	0	0	0	0	0	0	0	0	1	1	1	1	1	1	0	0	0	0	0	0	0	0	0	0	0	0	0	0	0	0	0	0	0	0	0
EPI_ISL_513404	GISAID	2020-07-21	Oceania	Australia	1	New South Wales	29408	1	1	1	0	1	1	1	0	0	0	0	0	0	0	0	1	1	1	1	1	1	0	0	0	0	0	0	0	0	0	0	0	0	0	0	0	0	0	0	0	0	0
EPI_ISL_513405	GISAID	2020-07-21	Oceania	Australia	1	New South Wales	29408	1	1	1	0	1	1	1	0	0	0	0	0	0	0	0	1	1	1	1	1	1	0	0	0	0	0	0	0	0	0	0	0	0	0	0	0	0	0	0	0	0	0
EPI_ISL_513406	GISAID	2020-07-21	Oceania	Australia	1	New South Wales	29408	1	1	1	0	1	1	1	0	0	0	0	0	0	0	0	1	1	1	1	1	1	0	0	0	0	0	0	0	0	0	0	0	0	0	0	0	0	0	0	0	0	0
EPI_ISL_513407	GISAID	2020-07-21	Oceania	Australia	1	New South Wales	29408	1	1	1	0	1	1	1	0	0	0	0	0	0	0	0	1	1	1	1	1	1	0	0	0	0	0	0	0	0	0	0	0	0	0	0	0	0	0	0	0	0	0
EPI_ISL_513408	GISAID	2020-07-28	Oceania	Australia	1	New South Wales	29408	1	1	1	0	1	1	1	0	0	0	0	0	0	0	0	1	1	1	1	1	1	0	0	0	0	0	0	0	0	0	0	0	0	0	0	0	0	0	0	0	0	0
EPI_ISL_513409	GISAID	2020-07-31	Oceania	Australia	1	New South Wales	29408	1	1	1	0	1	1	1	0	0	0	0	0	0	0	0	1	1	1	1	1	1	0	0	0	0	0	0	0	0	0	0	0	0	0	0	0	0	0	0	0	0	0
EPI_ISL_513410	GISAID	2020-07-31	Oceania	Australia	1	New South Wales	29408	1	1	1	0	1	1	1	0	0	0	0	0	0	0	0	1	1	1	1	1	1	0	0	0	0	0	0	0	0	0	0	0	0	0	0	0	0	0	0	0	0	0
EPI_ISL_513411	GISAID	2020-08-02	Oceania	Australia	1	New South Wales	29408	1	1	1	0	1	1	1	0	0	0	0	0	0	0	0	1	1	1	1	1	1	0	0	0	0	0	0	0	0	0	0	0	0	0	0	0	0	0	0	0	0	0
EPI_ISL_427729	GISAID	2020-03-17	Oceania	Australia	1	New South Wales	29412	0	0	0	0	0	0	0	0	0	0	1	1	0	0	1	0	0	0	0	0	0	0	0	0	0	0	0	1	1	0	0	0	0	0	0	0	0	0	0	0	0	0
EPI_ISL_513412	GISAID	2020-08-02	Oceania	Australia	1	New South Wales	29408	1	1	1	0	1	1	1	0	0	0	0	0	0	0	0	1	1	1	1	1	1	0	0	0	0	0	0	0	0	0	0	0	0	0	0	0	0	0	0	0	0	0
EPI_ISL_513413	GISAID	2020-07-30	Oceania	Australia	1	New South Wales	29408	1	1	1	0	1	1	1	0	0	0	0	0	0	0	0	1	1	1	1	1	1	0	0	0	0	0	0	0	0	0	0	0	0	0	0	0	0	0	0	0	0	0
EPI_ISL_427770	GISAID	2020-03-23	Oceania	Australia	1	New South Wales	29412	0	0	0	0	0	0	0	0	0	0	1	1	0	0	1	0	0	0	0	0	0	0	0	0	0	0	0	1	1	0	0	0	0	0	0	0	0	0	0	0	0	0
EPI_ISL_427790	GISAID	2020-03-23	Oceania	Australia	1	New South Wales	29412	0	0	0	0	0	0	0	0	0	0	1	1	0	0	1	0	0	0	0	0	0	0	0	0	0	0	0	1	1	0	0	0	0	0	0	0	0	0	0	0	0	0
EPI_ISL_427690	GISAID	2020-03-21	Oceania	Australia	1	New South Wales	29412	0	0	0	0	0	0	0	0	0	0	1	1	0	0	1	0	0	0	0	0	0	0	0	0	0	0	0	1	0	0	0	0	0	0	0	0	0	0	0	0	0	0
EPI_ISL_427720	GISAID	2020-03-19	Oceania	Australia	1	New South Wales	29412	0	0	0	0	0	0	0	0	0	0	1	1	0	0	1	0	0	0	0	0	0	0	0	0	0	0	0	1	1	0	0	0	0	0	0	0	0	0	0	0	0	0
EPI_ISL_427805	GISAID	2020-03-20	Oceania	Australia	1	New South Wales	29412	0	0	0	0	0	0	0	0	0	0	1	1	0	0	1	0	0	0	0	0	0	0	0	0	0	0	0	1	1	0	0	0	0	0	0	0	0	0	0	0	0	0
EPI_ISL_427711	GISAID	2020-03-20	Oceania	Australia	1	New South Wales	29412	0	0	0	0	0	0	0	0	0	0	1	1	0	0	1	0	0	0	0	0	0	0	0	0	0	0	0	0	0	0	1	0	0	0	0	0	0	0	0	0	0	0
EPI_ISL_427723	GISAID	2020-03-19	Oceania	Australia	1	New South Wales	29412	0	0	0	0	0	0	0	0	0	0	1	1	0	0	1	0	0	0	0	0	0	0	0	0	0	0	0	0	0	0	1	0	0	0	0	0	0	0	0	0	0	0
EPI_ISL_427718	GISAID	2020-03-21	Oceania	Australia	1	New South Wales	29412	0	0	0	0	0	0	0	0	0	0	1	1	0	0	1	0	0	0	0	0	0	0	0	0	0	0	0	0	0	0	1	0	0	0	0	0	0	0	0	0	0	0
EPI_ISL_427725	GISAID	2020-03-19	Oceania	Australia	1	New South Wales	29412	0	0	0	0	0	0	0	0	0	0	1	1	0	0	1	0	0	0	0	0	0	0	0	0	0	0	0	0	0	0	1	0	0	0	0	0	0	0	0	0	0	0
EPI_ISL_427800	GISAID	2020-03-24	Oceania	Australia	1	New South Wales	29412	0	0	0	0	0	0	0	0	0	0	1	1	0	0	1	0	0	0	0	0	0	0	0	0	0	0	0	0	0	0	1	0	0	0	0	0	0	0	0	0	0	0
EPI_ISL_427702	GISAID	2020-03-16	Oceania	Australia	1	New South Wales	29412	0	0	0	0	0	0	0	0	0	0	1	1	0	0	1	0	0	0	0	0	0	0	0	0	0	0	0	1	0	0	0	0	0	0	0	0	0	0	0	0	0	0
EPI_ISL_427776	GISAID	2020-03-23	Oceania	Australia	1	New South Wales	29412	0	0	0	0	0	0	0	0	0	0	1	1	0	0	1	0	0	0	0	0	0	0	0	0	0	0	0	1	1	0	0	0	0	0	0	0	0	0	0	0	0	0
EPI_ISL_427680	GISAID	2020-03-22	Oceania	Australia	1	New South Wales	29412	0	0	0	0	0	0	0	0	0	0	1	1	0	0	1	0	0	0	0	0	0	0	0	0	0	0	0	0	0	0	0	0	0	0	0	0	0	0	0	0	0	0
EPI_ISL_427712	GISAID	2020-03-21	Oceania	Australia	1	New South Wales	29412	0	0	0	0	0	0	0	0	0	0	1	1	0	0	1	0	0	0	0	0	0	0	0	0	0	0	0	0	0	0	1	0	0	0	0	0	0	0	0	0	0	0
EPI_ISL_427675	GISAID	2020-03-17	Oceania	Australia	1	New South Wales	29412	0	0	0	0	0	0	0	0	0	0	0	0	1	1	0	0	0	0	0	0	0	0	0	0	0	0	0	0	0	0	0	0	0	0	0	0	0	0	0	0	0	0
EPI_ISL_427681	GISAID	2020-03-19	Oceania	Australia	1	New South Wales	29412	0	0	0	0	0	0	0	0	0	0	0	0	1	1	0	0	0	0	0	0	0	0	0	0	0	0	0	0	0	0	0	0	0	0	0	0	0	0	0	0	0	0
EPI_ISL_427716	GISAID	2020-03-17	Oceania	Australia	1	New South Wales	29412	0	0	0	0	0	0	0	0	0	0	0	0	1	1	0	0	0	0	0	0	0	0	0	0	1	1	1	0	0	0	0	0	0	0	0	0	0	0	0	0	0	0
EPI_ISL_427672	GISAID	2020-03-23	Oceania	Australia	1	New South Wales	29412	0	0	0	0	0	0	0	0	0	0	0	0	1	1	0	0	0	0	0	0	0	0	0	0	1	1	1	0	0	0	0	0	0	0	0	0	0	0	0	0	0	0
EPI_ISL_427678	GISAID	2020-03-23	Oceania	Australia	1	New South Wales	29412	0	0	0	0	0	0	0	0	0	0	0	0	1	1	0	0	0	0	0	0	0	0	0	0	1	1	1	0	0	0	0	0	0	0	0	0	0	0	0	0	0	0
EPI_ISL_427769	GISAID	2020-03-22	Oceania	Australia	1	New South Wales	29412	0	0	0	0	0	0	0	0	0	0	0	0	1	1	0	0	0	0	0	0	0	0	0	0	1	1	1	0	0	0	0	0	0	0	0	0	0	0	0	0	0	0
EPI_ISL_427774	GISAID	2020-03-25	Oceania	Australia	1	New South Wales	29412	0	0	0	0	0	0	0	0	0	0	0	0	1	1	0	0	0	0	0	0	0	0	0	0	1	1	1	0	0	0	0	0	0	0	0	0	0	0	0	0	0	0
EPI_ISL_427777	GISAID	2020-03-25	Oceania	Australia	1	New South Wales	29412	0	0	0	0	0	0	0	0	0	0	0	0	1	1	0	0	0	0	0	0	0	0	0	0	1	1	1	0	0	0	0	0	0	0	0	0	0	0	0	0	0	0
EPI_ISL_421636	GISAID	2020-03-26	Oceania	Australia	1	New South Wales	29842	1	1	1	1	0	0	0	1	0	1	0	0	0	0	0	0	0	0	0	0	0	0	0	0	0	0	0	0	0	0	0	0	0	0	0	0	0	0	0	0	0	0
EPI_ISL_521860	GISAID	2020-07-02	Oceania	Australia	1	Northern Territory	29892	1	1	1	1	1	1	1	0	0	0	0	0	0	0	0	1	1	1	1	1	1	0	0	0	0	0	0	0	0	0	0	0	0	0	0	0	0	0	0	0	0	0
EPI_ISL_521861	GISAID	2020-07-08	Oceania	Australia	1	Northern Territory	29856	1	1	1	1	0	0	0	1	0	1	0	0	0	0	0	0	0	0	0	0	0	0	0	0	0	0	0	0	0	0	0	1	0	0	0	0	0	0	0	0	0	0
EPI_ISL_521862	GISAID	2020-06-30	Oceania	Australia	1	Northern Territory	29893	1	1	1	1	1	1	1	0	0	0	0	0	0	0	0	1	1	1	1	1	1	0	0	0	0	0	0	0	0	0	0	0	0	0	0	0	0	0	0	0	0	0
EPI_ISL_407894	GISAID	2020-01-28	Oceania	Australia	1	Queensland	29842	0	0	0	0	0	0	0	0	0	0	0	0	1	1	0	0	0	0	0	0	0	0	0	0	0	0	0	0	0	0	0	0	0	0	0	0	0	0	0	0	0	0
EPI_ISL_407896	GISAID	2020-01-30	Oceania	Australia	1	Queensland	29864	0	0	0	0	0	0	0	0	0	0	0	0	1	1	0	0	0	0	0	0	0	0	0	0	0	0	0	0	0	0	0	0	0	0	0	0	0	0	0	0	0	0
EPI_ISL_410717	GISAID	2020-02-05	Oceania	Australia	1	Queensland	29865	0	0	0	0	0	0	0	0	0	0	0	0	1	1	0	0	0	0	0	0	0	0	0	0	0	0	0	0	0	0	0	0	0	0	0	0	0	0	0	0	0	0
EPI_ISL_410718	GISAID	2020-02-05	Oceania	Australia	1	Queensland	29865	0	0	0	0	0	0	0	0	0	0	0	0	1	1	0	0	0	0	0	0	0	0	0	0	0	0	0	0	0	0	0	0	0	0	0	0	0	0	0	0	0	0
EPI_ISL_414414	GISAID	2020-02-29	Oceania	Australia	1	Queensland	29864	0	0	0	0	0	0	0	0	0	0	1	0	0	0	0	0	0	0	0	0	0	0	0	0	0	0	0	0	0	0	0	0	0	0	0	0	0	0	0	0	0	0
EPI_ISL_417031	GISAID	2020-03-11	Oceania	Australia	1	Queensland	29864	0	0	0	0	0	0	0	0	0	0	0	0	1	1	0	0	0	0	0	0	0	0	0	0	1	1	1	0	0	0	0	0	0	0	0	0	0	0	0	0	0	0
EPI_ISL_417032	GISAID	2020-03-11	Oceania	Australia	1	Queensland	29864	1	1	1	1	0	0	0	0	0	0	0	0	0	0	0	0	0	0	0	0	0	0	0	0	0	0	0	0	0	0	0	0	0	0	0	0	0	0	0	0	0	0
EPI_ISL_417033	GISAID	2020-03-11	Oceania	Australia	1	Queensland	29865	0	0	0	0	0	0	0	0	0	0	1	0	0	0	0	0	0	0	0	0	0	0	0	0	0	0	0	0	0	0	0	0	0	0	0	0	0	1	0	0	0	0
EPI_ISL_418799	GISAID	2020-02-28	Oceania	Australia	1	Queensland	29831	0	0	0	0	0	0	0	0	0	0	0	0	0	0	0	0	0	0	0	0	0	0	0	0	0	0	0	0	0	0	0	0	1	0	0	0	0	0	0	0	0	0
EPI_ISL_418801	GISAID	2020-03-14	Oceania	Australia	1	Queensland	29835	1	1	1	1	0	0	0	0	0	0	0	0	0	0	0	0	0	0	0	0	0	0	0	0	0	0	0	0	0	0	0	0	0	0	0	0	0	0	0	0	0	0
EPI_ISL_418802	GISAID	2020-03-18	Oceania	Australia	1	Queensland	29864	1	1	1	1	1	1	1	0	0	0	0	0	0	0	0	0	0	0	0	0	0	0	0	0	0	0	0	0	0	0	0	0	0	0	0	0	0	0	0	0	0	0
EPI_ISL_418803	GISAID	2020-03-18	Oceania	Australia	1	Queensland	29864	1	1	1	1	0	0	0	1	0	1	0	0	0	0	0	0	0	0	0	0	0	0	0	0	0	0	0	0	0	0	0	0	0	0	0	0	0	0	0	0	0	0
EPI_ISL_418804	GISAID	2020-03-18	Oceania	Australia	1	Queensland	29864	1	1	1	1	1	1	1	0	0	0	0	0	0	0	0	0	0	0	0	0	0	0	0	0	0	0	0	0	0	0	0	0	0	0	0	0	0	0	0	0	0	0
EPI_ISL_418807	GISAID	2020-03-19	Oceania	Australia	1	Queensland	29864	1	1	1	1	0	0	0	1	0	1	0	0	0	0	0	0	0	0	0	0	0	0	0	0	0	0	0	0	0	0	0	0	0	0	0	0	0	0	0	0	0	0
EPI_ISL_418808	GISAID	2020-03-19	Oceania	Australia	1	Queensland	29844	0	0	0	0	0	0	0	0	0	0	0	0	0	0	0	0	0	0	0	0	0	0	0	0	0	0	0	0	0	0	0	0	0	1	0	0	0	0	0	0	0	0
EPI_ISL_420878	GISAID	2020-03-24	Oceania	Australia	1	Queensland	29864	0	0	0	0	0	0	0	0	0	0	1	1	0	0	1	0	0	0	0	0	0	0	0	0	0	0	0	1	1	0	0	0	0	0	0	0	0	0	0	0	0	0
EPI_ISL_420879	GISAID	2020-03-25	Oceania	Australia	1	Queensland	29864	0	0	0	0	0	0	0	0	0	0	0	0	1	1	0	0	0	0	0	0	0	0	0	0	1	1	1	0	0	0	0	0	0	0	0	0	0	0	0	0	0	0
EPI_ISL_436097	GISAID	2020-03-25	Oceania	Australia	1	Queensland	29869	1	1	1	1	0	0	0	0	0	0	0	0	0	0	0	0	0	0	0	0	0	1	0	0	0	0	0	0	0	0	0	0	0	0	0	0	0	0	0	0	0	0
EPI_ISL_436098	GISAID	2020-03-23	Oceania	Australia	1	Queensland	29869	0	0	0	0	0	0	0	0	0	0	0	1	1	1	0	0	0	0	0	0	0	0	0	0	0	0	0	0	0	0	0	0	0	0	0	0	0	1	0	0	1	0
EPI_ISL_444611	GISAID	2020-03-22	Oceania	Australia	1	Queensland	29852	1	1	1	1	1	1	1	0	0	0	0	0	0	0	0	0	0	0	0	0	0	0	0	0	0	0	0	0	0	0	0	0	0	0	0	0	0	0	0	1	0	0
EPI_ISL_444612	GISAID	2020-03-23	Oceania	Australia	1	Queensland	29842	1	1	1	1	0	0	0	1	0	1	0	0	0	0	0	0	0	0	0	0	0	0	0	0	0	0	0	0	0	0	0	0	0	0	0	0	0	0	0	0	0	0
EPI_ISL_444793	GISAID	2020-03-24	Oceania	Australia	1	Queensland	29836	1	1	1	1	0	0	0	1	0	1	0	0	0	0	0	0	0	0	0	0	0	0	0	0	0	0	0	0	0	0	0	1	0	0	0	0	0	0	0	0	0	0
EPI_ISL_444794	GISAID	2020-03-26	Oceania	Australia	1	Queensland	29839	1	1	1	1	0	0	0	1	0	1	0	0	0	0	0	0	0	0	0	0	0	0	0	0	0	0	0	0	0	0	0	0	0	0	0	0	0	0	0	0	0	0
EPI_ISL_447594	GISAID	2020-03-24	Oceania	Australia	1	Queensland	29814	1	1	1	1	1	1	1	0	0	0	0	0	0	0	0	0	0	0	0	0	0	0	0	0	0	0	0	0	0	0	0	0	0	0	0	0	0	0	0	0	0	0
EPI_ISL_447595	GISAID	2020-03-24	Oceania	Australia	1	Queensland	29815	1	1	1	1	1	1	1	0	0	0	0	0	0	0	0	0	0	0	0	0	0	0	0	0	0	0	0	0	0	0	0	0	0	0	0	0	0	0	0	0	0	0
EPI_ISL_480778	GISAID	2020-01-30	Oceania	Australia	1	South Australia	29903	0	0	1	0	0	0	0	0	0	0	0	0	0	0	0	0	0	0	0	0	0	0	0	0	0	0	0	0	0	0	0	0	0	0	0	0	0	0	0	0	0	0
EPI_ISL_480779	GISAID	2020-01-30	Oceania	Australia	1	South Australia	29903	0	0	1	0	0	0	0	0	0	0	0	0	0	0	0	0	0	0	0	0	0	0	0	0	0	0	0	0	0	0	0	0	0	0	0	0	0	0	0	0	0	0
EPI_ISL_480780	GISAID	2020-01-30	Oceania	Australia	1	South Australia	29903	0	0	1	0	0	0	0	0	0	0	0	0	0	0	0	0	0	0	0	0	0	0	0	0	0	0	0	0	0	0	0	0	0	0	0	0	0	0	0	0	0	0
EPI_ISL_480781	GISAID	2020-01-30	Oceania	Australia	1	South Australia	29903	0	0	1	0	0	0	0	0	0	0	0	0	0	0	0	0	0	0	0	0	0	0	0	0	0	0	0	0	0	0	0	0	0	0	0	0	0	0	0	0	0	0
EPI_ISL_468041	GISAID	2020-03-31	Oceania	Australia	1	South Australia	29903	1	1	1	1	0	0	0	0	0	0	0	0	0	0	0	0	0	0	0	0	0	1	0	0	0	0	0	0	0	0	0	0	0	0	0	0	0	0	0	0	0	0
EPI_ISL_468019	GISAID	2020-04-02	Oceania	Australia	1	South Australia	29873	1	1	1	1	0	0	0	1	0	0	0	0	0	0	0	0	0	0	0	0	0	0	0	0	0	0	0	0	0	0	0	0	0	0	0	0	0	0	0	0	0	0
EPI_ISL_467990	GISAID	2020-04-02	Oceania	Australia	1	South Australia	29863	1	1	1	1	0	0	0	1	0	0	0	0	0	0	0	0	0	0	0	0	0	0	0	0	0	0	0	0	0	0	0	0	0	0	0	0	0	0	0	0	0	0
EPI_ISL_468012	GISAID	2020-04-02	Oceania	Australia	1	South Australia	29873	1	1	1	1	0	0	0	1	0	0	0	0	0	0	0	0	0	0	0	0	0	0	0	0	0	0	0	0	0	0	0	0	0	0	0	0	0	0	0	0	0	0
EPI_ISL_467994	GISAID	2020-04-02	Oceania	Australia	1	South Australia	29868	1	1	1	1	0	0	0	1	0	1	0	0	0	0	0	0	0	0	0	0	0	0	0	0	0	0	0	0	0	0	0	0	0	0	0	0	0	0	0	0	0	0
EPI_ISL_468017	GISAID	2020-04-02	Oceania	Australia	1	South Australia	29903	1	1	1	1	0	0	0	1	0	0	0	0	0	0	0	0	0	0	0	0	0	0	0	0	0	0	0	0	0	0	0	0	0	0	0	0	0	0	0	0	0	0
EPI_ISL_468011	GISAID	2020-04-03	Oceania	Australia	1	South Australia	29902	0	0	0	0	0	0	0	0	0	0	0	1	1	1	0	0	0	0	0	0	0	0	0	0	0	0	0	0	0	0	0	0	0	0	0	0	0	1	0	0	1	0
EPI_ISL_468009	GISAID	2020-04-06	Oceania	Australia	1	South Australia	29894	1	1	1	1	0	0	0	1	0	0	0	0	0	0	0	0	0	0	0	0	0	0	0	0	0	0	0	0	0	0	0	0	0	0	0	0	0	0	0	0	0	0
EPI_ISL_450193	GISAID	2020-03-16	Oceania	Australia	1	South Australia	29879	1	1	1	1	0	0	0	1	0	1	0	0	0	0	0	0	0	0	0	0	0	0	0	0	0	0	0	0	0	0	0	0	0	0	0	0	0	0	0	0	0	0
EPI_ISL_451077	GISAID	2020-03-18	Oceania	Australia	1	South Australia	29872	1	1	1	1	0	0	0	1	0	1	0	0	0	0	0	0	0	0	0	0	0	0	0	0	0	0	0	0	0	0	0	0	0	0	0	0	0	0	0	0	0	0
EPI_ISL_451078	GISAID	2020-03-19	Oceania	Australia	1	South Australia	29873	1	1	1	1	0	0	0	1	0	0	0	0	0	0	0	0	0	0	0	0	0	0	0	0	0	0	0	0	0	1	0	0	0	0	0	0	0	0	0	0	0	0
EPI_ISL_451079	GISAID	2020-03-19	Oceania	Australia	1	South Australia	29894	1	1	1	1	0	0	0	0	0	0	0	0	0	0	0	0	0	0	0	0	0	0	0	0	0	0	0	0	0	0	0	0	1	0	0	0	0	0	0	0	0	0
EPI_ISL_451080	GISAID	2020-03-20	Oceania	Australia	1	South Australia	29903	0	0	0	0	0	0	0	0	0	0	0	1	1	1	0	0	0	0	0	0	0	0	0	0	0	0	0	0	0	0	0	0	0	0	0	0	0	1	0	0	1	0
EPI_ISL_450194	GISAID	2020-03-19	Oceania	Australia	1	South Australia	29899	1	1	1	1	0	0	0	1	0	1	0	0	0	0	0	0	0	0	0	0	0	0	0	0	0	0	0	0	0	0	0	0	0	0	0	0	0	0	0	0	0	0
EPI_ISL_451081	GISAID	2020-03-20	Oceania	Australia	1	South Australia	29867	0	0	0	0	0	0	0	0	0	0	0	1	1	1	0	0	0	0	0	0	0	0	0	0	0	0	0	0	0	0	0	0	0	0	0	0	0	1	0	0	1	0
EPI_ISL_450195	GISAID	2020-03-21	Oceania	Australia	1	South Australia	29845	1	1	1	1	0	0	0	0	0	0	0	0	0	0	0	0	0	0	0	0	0	0	0	0	0	0	0	0	0	0	0	0	0	0	0	0	0	0	0	0	0	0
EPI_ISL_451082	GISAID	2020-03-21	Oceania	Australia	1	South Australia	29901	1	1	1	1	0	0	0	1	0	1	0	0	0	0	0	0	0	0	0	0	0	0	0	0	0	0	0	0	0	0	0	0	0	0	0	0	0	0	0	0	0	0
EPI_ISL_451083	GISAID	2020-03-21	Oceania	Australia	1	South Australia	29903	0	0	0	0	0	0	0	0	0	0	0	0	1	1	0	0	0	0	0	0	0	0	0	0	1	1	1	0	0	0	0	0	0	0	0	0	0	0	0	0	0	0
EPI_ISL_451084	GISAID	2020-03-22	Oceania	Australia	1	South Australia	29903	1	1	1	1	0	0	0	0	0	0	0	0	0	0	0	0	0	0	0	0	0	0	0	0	0	0	0	0	0	0	0	0	1	0	0	0	0	0	0	0	0	0
EPI_ISL_451085	GISAID	2020-03-22	Oceania	Australia	1	South Australia	29867	1	1	1	1	0	0	0	0	0	0	0	0	0	0	0	0	0	0	0	0	0	0	0	0	0	0	0	0	0	0	0	0	1	0	0	0	0	0	0	0	0	0
EPI_ISL_451086	GISAID	2020-03-24	Oceania	Australia	1	South Australia	29866	0	0	0	0	0	0	0	0	0	0	0	1	1	1	0	0	0	0	0	0	0	0	0	0	0	0	0	0	0	0	0	0	0	0	0	0	0	1	0	0	1	0
EPI_ISL_451087	GISAID	2020-03-23	Oceania	Australia	1	South Australia	29903	1	1	1	1	0	0	0	0	0	0	0	0	0	0	0	0	0	0	0	0	0	0	0	0	0	0	0	0	0	0	0	0	1	0	0	0	0	0	0	0	0	0
EPI_ISL_451088	GISAID	2020-03-24	Oceania	Australia	1	South Australia	29867	1	1	1	1	0	0	0	0	0	0	0	0	0	0	0	0	0	0	0	0	0	0	0	0	0	0	0	0	0	0	0	0	0	0	0	0	0	0	0	0	0	0
EPI_ISL_451089	GISAID	2020-03-26	Oceania	Australia	1	South Australia	29865	1	1	1	1	0	0	0	1	0	0	0	0	0	0	0	0	0	0	0	0	0	0	0	0	0	0	0	0	0	1	0	0	0	0	0	0	0	0	0	0	0	0
EPI_ISL_451090	GISAID	2020-03-26	Oceania	Australia	1	South Australia	29869	1	1	1	1	0	0	0	1	0	0	0	0	0	0	0	0	0	0	0	0	0	0	0	0	0	0	0	0	0	1	0	0	0	0	0	0	0	0	0	0	0	0
EPI_ISL_451091	GISAID	2020-03-26	Oceania	Australia	1	South Australia	29903	1	1	1	1	0	0	0	0	0	0	0	0	0	0	0	0	0	0	0	0	0	0	0	0	0	0	0	0	0	0	0	0	1	0	0	0	0	0	0	0	0	0
EPI_ISL_451092	GISAID	2020-03-26	Oceania	Australia	1	South Australia	29865	1	1	1	1	0	0	0	0	0	0	0	0	0	0	0	0	0	0	0	0	0	0	0	0	0	0	0	0	0	0	0	0	1	0	0	0	0	0	0	0	0	0
EPI_ISL_451093	GISAID	2020-03-26	Oceania	Australia	1	South Australia	29903	1	1	1	1	0	0	0	1	0	1	0	0	0	0	0	0	0	0	0	0	0	0	0	0	0	0	0	0	0	0	0	0	0	0	0	0	0	0	0	0	0	0
EPI_ISL_451094	GISAID	2020-03-26	Oceania	Australia	1	South Australia	29865	1	1	1	1	0	0	0	1	0	1	0	0	0	0	0	0	0	0	0	0	0	0	0	0	0	0	0	0	0	0	0	0	0	0	0	0	0	0	0	0	0	0
EPI_ISL_451095	GISAID	2020-03-27	Oceania	Australia	1	South Australia	29899	1	1	1	1	0	0	0	1	0	0	0	0	0	0	0	0	0	0	0	0	0	0	0	0	0	0	0	0	0	0	0	0	0	0	0	0	0	0	0	0	0	0
EPI_ISL_451096	GISAID	2020-03-27	Oceania	Australia	1	South Australia	29903	0	0	0	0	0	0	0	0	0	0	0	1	1	1	0	0	0	0	0	0	0	0	0	0	0	0	0	0	0	0	0	0	0	0	0	0	0	1	0	0	1	0
EPI_ISL_451097	GISAID	2020-03-27	Oceania	Australia	1	South Australia	29903	1	1	1	1	0	0	0	1	0	1	0	0	0	0	0	0	0	0	0	0	0	0	0	0	0	0	0	0	0	0	0	0	0	0	0	0	0	0	0	0	0	0
EPI_ISL_451098	GISAID	2020-03-27	Oceania	Australia	1	South Australia	29899	1	1	1	1	0	0	0	1	0	1	0	0	0	0	0	0	0	0	0	0	0	0	0	0	0	0	0	0	0	0	0	0	0	0	0	0	0	0	0	0	0	0
EPI_ISL_451099	GISAID	2020-03-27	Oceania	Australia	1	South Australia	29887	1	1	1	1	0	0	0	1	0	1	0	0	0	0	0	0	0	0	0	0	0	0	0	0	0	0	0	0	0	0	0	0	0	0	0	0	0	0	0	0	0	0
EPI_ISL_451100	GISAID	2020-03-28	Oceania	Australia	1	South Australia	29903	1	1	1	1	0	0	0	1	0	0	0	0	0	0	0	0	0	0	0	0	0	0	0	0	0	0	0	0	0	0	0	0	0	0	0	0	0	0	0	0	0	0
EPI_ISL_451101	GISAID	2020-03-28	Oceania	Australia	1	South Australia	29903	1	1	1	1	0	0	0	1	0	1	0	0	0	0	0	0	0	0	0	0	0	0	0	0	0	0	0	0	0	0	0	0	0	0	0	0	0	0	0	0	0	0
EPI_ISL_451102	GISAID	2020-03-28	Oceania	Australia	1	South Australia	29887	1	1	1	1	0	0	0	1	0	1	0	0	0	0	0	0	0	0	0	0	0	0	0	0	0	0	0	0	0	0	0	0	0	0	0	0	0	0	0	0	0	0
EPI_ISL_451103	GISAID	2020-03-29	Oceania	Australia	1	South Australia	29903	1	1	1	1	0	0	0	1	0	0	0	0	0	0	0	0	0	0	0	0	0	0	0	0	0	0	0	0	0	0	0	0	0	0	0	0	0	0	0	0	0	0
EPI_ISL_451104	GISAID	2020-03-29	Oceania	Australia	1	South Australia	29903	0	0	0	0	0	0	0	0	0	0	0	1	1	1	0	0	0	0	0	0	0	0	0	0	0	0	0	0	0	0	0	0	0	0	0	0	0	1	0	0	1	0
EPI_ISL_451105	GISAID	2020-03-29	Oceania	Australia	1	South Australia	29903	1	1	1	1	0	0	0	1	0	0	0	0	0	0	0	0	0	0	0	0	0	0	0	0	0	0	0	0	0	0	0	0	0	0	0	0	0	0	0	0	0	0
EPI_ISL_451106	GISAID	2020-03-30	Oceania	Australia	1	South Australia	29868	1	1	1	1	0	0	0	0	0	0	0	0	0	0	0	0	0	0	0	0	0	1	0	0	0	0	0	0	0	0	0	0	0	0	0	0	0	0	0	0	0	0
EPI_ISL_451107	GISAID	2020-03-28	Oceania	Australia	1	South Australia	29867	1	1	1	1	0	0	0	0	0	0	0	0	0	0	0	0	0	0	0	0	0	0	0	0	0	0	0	0	0	0	0	0	1	0	0	0	0	0	0	0	0	0
EPI_ISL_451108	GISAID	2020-03-30	Oceania	Australia	1	South Australia	29903	1	1	1	1	0	0	0	1	0	0	0	0	0	0	0	0	0	0	0	0	0	0	0	0	0	0	0	0	0	0	0	0	0	0	0	0	0	0	0	0	0	0
EPI_ISL_451109	GISAID	2020-03-31	Oceania	Australia	1	South Australia	29903	1	1	1	1	0	0	0	1	0	1	0	0	0	0	0	0	0	0	0	0	0	0	0	0	0	0	0	0	0	0	0	0	0	0	0	0	0	0	0	0	0	0
EPI_ISL_451110	GISAID	2020-03-31	Oceania	Australia	1	South Australia	29903	1	1	1	1	0	0	0	1	0	0	0	0	0	0	0	0	0	0	0	0	0	0	0	0	0	0	0	0	0	0	0	0	0	0	0	0	0	0	0	0	0	0
EPI_ISL_451111	GISAID	2020-03-31	Oceania	Australia	1	South Australia	29898	1	1	1	1	0	0	0	1	0	0	0	0	0	0	0	0	0	0	0	0	0	0	0	0	0	0	0	0	0	0	0	0	0	0	0	0	0	0	0	0	0	0
EPI_ISL_451112	GISAID	2020-03-31	Oceania	Australia	1	South Australia	29902	1	1	1	1	0	0	0	1	0	0	0	0	0	0	0	0	0	0	0	0	0	0	0	0	0	0	0	0	0	0	0	0	0	0	0	0	0	0	0	0	0	0
EPI_ISL_451113	GISAID	2020-03-31	Oceania	Australia	1	South Australia	29902	1	1	1	1	0	0	0	1	0	0	0	0	0	0	0	0	0	0	0	0	0	0	0	0	0	0	0	0	0	0	0	0	0	0	0	0	0	0	0	0	0	0
EPI_ISL_451114	GISAID	2020-03-31	Oceania	Australia	1	South Australia	29903	1	1	1	1	0	0	0	1	0	0	0	0	0	0	0	0	0	0	0	0	0	0	0	0	0	0	0	0	0	0	0	0	0	0	0	0	0	0	0	0	0	0
EPI_ISL_451115	GISAID	2020-03-31	Oceania	Australia	1	South Australia	29900	1	1	1	1	0	0	0	0	0	0	0	0	0	0	0	0	0	0	0	0	0	0	0	0	0	0	0	0	0	0	0	0	0	0	0	0	0	0	0	0	0	0
EPI_ISL_451116	GISAID	2020-03-31	Oceania	Australia	1	South Australia	29903	1	1	1	1	0	0	0	1	0	0	0	0	0	0	0	0	0	0	0	0	0	0	0	0	0	0	0	0	0	0	0	0	0	0	0	0	0	0	0	0	0	0
EPI_ISL_451117	GISAID	2020-03-31	Oceania	Australia	1	South Australia	29866	1	1	1	1	0	0	0	1	0	0	0	0	0	0	0	0	0	0	0	0	0	0	0	0	0	0	0	0	0	0	0	0	0	0	0	0	0	0	0	0	0	0
EPI_ISL_451118	GISAID	2020-03-31	Oceania	Australia	1	South Australia	29902	1	1	1	1	0	0	0	1	0	0	0	0	0	0	0	0	0	0	0	0	0	0	0	0	0	0	0	0	0	0	0	0	0	0	0	0	0	0	0	0	0	0
EPI_ISL_451119	GISAID	2020-03-31	Oceania	Australia	1	South Australia	29867	1	1	1	1	0	0	0	1	0	0	0	0	0	0	0	0	0	0	0	0	0	0	0	0	0	0	0	0	0	0	0	0	0	0	0	0	0	0	0	0	0	0
EPI_ISL_451120	GISAID	2020-03-31	Oceania	Australia	1	South Australia	29898	1	1	1	1	0	0	0	1	0	0	0	0	0	0	0	0	0	0	0	0	0	0	0	0	0	0	0	0	0	0	0	0	0	0	0	0	0	0	0	0	0	0
EPI_ISL_451121	GISAID	2020-03-31	Oceania	Australia	1	South Australia	29896	1	1	1	1	0	0	0	1	0	0	0	0	0	0	0	0	0	0	0	0	0	0	0	0	0	0	0	0	0	0	0	0	0	0	0	0	0	0	0	0	0	0
EPI_ISL_451122	GISAID	2020-03-31	Oceania	Australia	1	South Australia	29899	1	1	1	1	0	0	0	0	0	0	0	0	0	0	0	0	0	0	0	0	0	1	0	0	0	0	0	0	0	0	0	0	0	0	0	0	0	0	0	0	0	0
EPI_ISL_451123	GISAID	2020-04-01	Oceania	Australia	1	South Australia	29887	1	1	1	1	0	0	0	1	0	0	0	0	0	0	0	0	0	0	0	0	0	0	0	0	0	0	0	0	0	0	0	0	0	0	0	0	0	0	0	0	0	0
EPI_ISL_451124	GISAID	2020-04-01	Oceania	Australia	1	South Australia	29866	1	1	1	1	0	0	0	1	0	0	0	0	0	0	0	0	0	0	0	0	0	0	0	0	0	0	0	0	0	0	0	0	0	0	0	0	0	0	0	0	0	0
EPI_ISL_451125	GISAID	2020-04-01	Oceania	Australia	1	South Australia	29903	1	1	1	1	0	0	0	0	0	0	1	0	0	0	0	0	0	0	0	0	0	1	0	0	0	0	0	0	0	0	0	0	0	0	0	0	0	0	0	0	0	0
EPI_ISL_451126	GISAID	2020-04-01	Oceania	Australia	1	South Australia	29869	1	1	1	1	0	0	0	1	0	0	0	0	0	0	0	0	0	0	0	0	0	0	0	0	0	0	0	0	0	0	0	0	0	0	0	0	0	0	0	0	0	0
EPI_ISL_451127	GISAID	2020-04-01	Oceania	Australia	1	South Australia	29868	1	1	1	1	0	0	0	1	0	1	0	0	0	0	0	0	0	0	0	0	0	0	0	0	0	0	0	0	0	0	0	0	0	0	0	0	0	0	0	0	0	0
EPI_ISL_451128	GISAID	2020-04-02	Oceania	Australia	1	South Australia	29899	1	1	1	1	0	0	0	1	0	0	0	0	0	0	0	0	0	0	0	0	0	0	0	0	0	0	0	0	0	0	0	0	0	0	0	0	0	0	0	0	0	0
EPI_ISL_451129	GISAID	2020-04-09	Oceania	Australia	1	South Australia	29901	1	1	1	1	0	0	0	0	0	0	0	0	0	0	0	0	0	0	0	0	0	0	0	0	0	0	0	0	0	0	0	0	1	0	0	0	0	0	0	0	0	0
EPI_ISL_468039	GISAID	2020-02-22	Oceania	Australia	1	South Australia	29865	0	0	0	0	0	0	0	0	0	0	1	0	0	0	0	0	0	0	0	0	0	0	0	0	0	0	0	0	0	0	0	0	0	0	0	0	0	0	0	0	0	0
EPI_ISL_483066	GISAID	2020-03-03	Oceania	Australia	1	South Australia	29902	0	0	0	0	0	0	0	0	0	0	1	0	0	0	0	0	0	0	0	0	0	0	0	0	0	0	0	0	0	0	0	0	0	0	0	0	0	0	0	0	0	0
EPI_ISL_468038	GISAID	2020-03-04	Oceania	Australia	1	South Australia	29866	0	0	0	0	0	0	0	0	0	0	1	0	0	0	0	0	0	0	0	0	0	0	0	0	0	0	0	0	0	0	0	0	0	0	0	0	0	0	0	0	0	0
EPI_ISL_451130	GISAID	2020-03-16	Oceania	Australia	1	South Australia	29865	1	1	1	1	0	0	0	1	0	0	0	0	0	0	0	0	0	0	0	0	0	0	0	0	0	0	0	0	0	1	0	0	0	0	0	0	0	0	0	0	0	0
EPI_ISL_451131	GISAID	2020-03-15	Oceania	Australia	1	South Australia	29900	1	1	1	1	1	1	1	0	0	0	0	0	0	0	0	0	0	0	0	0	0	0	0	0	0	0	0	0	0	0	0	0	0	0	0	0	0	0	0	0	0	0
EPI_ISL_468016	GISAID	2020-03-16	Oceania	Australia	1	South Australia	29865	1	1	1	1	1	1	1	0	0	0	0	0	0	0	0	0	0	0	0	0	0	0	0	0	0	0	0	0	0	0	0	0	0	0	0	0	0	0	0	0	0	0
EPI_ISL_483067	GISAID	2020-03-13	Oceania	Australia	1	South Australia	29865	0	0	0	0	0	0	0	0	0	0	1	0	0	0	0	0	0	0	0	0	0	0	0	0	0	0	0	0	0	0	0	0	0	0	0	0	0	0	0	0	0	0
EPI_ISL_451132	GISAID	2020-03-17	Oceania	Australia	1	South Australia	29898	0	0	0	0	0	0	0	0	0	0	1	0	0	0	0	0	0	0	0	0	0	0	0	0	0	0	0	0	0	0	0	0	0	0	0	0	0	0	0	0	0	0
EPI_ISL_492109	GISAID	2020-03-20	Oceania	Australia	1	South Australia	29899	0	0	0	0	0	0	0	0	0	0	0	1	1	1	0	0	0	0	0	0	0	0	0	0	0	0	0	0	0	0	0	0	0	0	0	0	0	1	0	0	1	0
EPI_ISL_492110	GISAID	2020-03-19	Oceania	Australia	1	South Australia	29865	1	1	1	1	1	1	1	0	0	0	0	0	0	0	0	0	0	0	0	0	0	0	0	0	0	0	0	0	0	0	0	0	0	0	0	0	0	0	0	0	0	0
EPI_ISL_451133	GISAID	2020-03-20	Oceania	Australia	1	South Australia	29867	1	1	1	1	0	0	0	1	0	1	0	0	0	0	0	0	0	0	0	0	0	0	0	0	0	0	0	0	0	0	0	0	0	0	0	0	0	0	0	0	0	0
EPI_ISL_492111	GISAID	2020-03-21	Oceania	Australia	1	South Australia	29896	0	0	0	0	0	0	0	0	0	0	1	1	0	0	1	0	0	0	0	0	0	0	0	0	0	0	0	0	0	0	0	0	0	0	0	0	0	0	0	0	0	0
EPI_ISL_492112	GISAID	2020-03-21	Oceania	Australia	1	South Australia	29864	1	1	1	1	0	0	0	1	0	1	0	0	0	0	0	0	0	0	0	0	0	0	0	0	0	0	0	0	0	0	0	0	0	0	0	0	0	0	0	0	0	0
EPI_ISL_451134	GISAID	2020-03-21	Oceania	Australia	1	South Australia	29894	0	0	0	0	0	0	0	0	0	0	0	0	1	1	0	0	0	0	0	0	0	0	0	0	1	1	1	0	0	0	0	0	0	0	0	0	0	0	0	0	0	0
EPI_ISL_451135	GISAID	2020-03-21	Oceania	Australia	1	South Australia	29867	1	1	1	1	0	0	0	1	0	1	0	0	0	0	0	0	0	0	0	0	0	0	0	0	0	0	0	0	0	0	0	0	0	0	0	0	0	0	0	0	0	0
EPI_ISL_451136	GISAID	2020-03-22	Oceania	Australia	1	South Australia	29902	1	1	1	1	0	0	0	0	0	0	0	0	0	0	0	0	0	0	0	0	0	0	0	0	0	0	0	0	0	0	0	0	1	0	0	0	0	0	0	0	0	0
EPI_ISL_451137	GISAID	2020-03-24	Oceania	Australia	1	South Australia	29891	0	0	0	0	0	0	0	0	0	0	0	0	1	1	0	0	0	0	0	0	0	0	0	0	1	1	1	0	0	0	0	0	0	0	0	0	0	0	0	0	0	0
EPI_ISL_451138	GISAID	2020-03-25	Oceania	Australia	1	South Australia	29902	0	0	0	0	0	0	0	0	0	0	1	1	0	0	1	0	0	0	0	0	0	0	0	0	0	0	0	0	0	0	0	0	0	0	0	0	0	0	0	0	0	0
EPI_ISL_451139	GISAID	2020-03-25	Oceania	Australia	1	South Australia	29867	1	1	1	1	1	1	1	0	0	0	0	0	0	0	0	0	0	0	0	0	0	0	0	0	0	0	0	0	0	0	0	0	0	0	0	0	0	0	0	0	0	0
EPI_ISL_451140	GISAID	2020-03-24	Oceania	Australia	1	South Australia	29895	0	0	0	0	0	0	0	0	0	0	0	1	1	1	0	0	0	0	0	0	0	0	0	0	0	0	0	0	0	0	0	0	0	0	0	0	0	1	0	0	1	0
EPI_ISL_451141	GISAID	2020-03-26	Oceania	Australia	1	South Australia	29901	0	0	0	0	0	0	0	0	0	0	0	0	1	1	0	0	0	0	0	0	0	0	0	0	1	1	1	0	0	0	0	0	0	0	0	0	0	0	0	0	0	0
EPI_ISL_451142	GISAID	2020-03-30	Oceania	Australia	1	South Australia	29866	0	0	0	0	0	0	0	0	0	0	0	0	0	0	0	0	0	0	0	0	0	0	0	0	0	0	0	0	0	0	0	0	0	0	0	0	0	0	0	0	0	0
EPI_ISL_451143	GISAID	2020-03-31	Oceania	Australia	1	South Australia	29867	1	0	0	0	0	0	0	0	0	0	0	0	0	0	0	0	0	0	0	0	0	0	0	0	0	0	0	0	0	0	0	0	0	0	0	0	0	0	0	0	0	0
EPI_ISL_467987	GISAID	2020-04-03	Oceania	Australia	1	South Australia	29867	1	1	1	1	0	0	0	1	0	1	0	0	0	0	0	0	0	0	0	0	0	0	0	0	0	0	0	0	0	0	0	0	0	0	0	0	0	0	0	0	0	0
EPI_ISL_451144	GISAID	2020-04-10	Oceania	Australia	1	South Australia	29903	1	1	1	1	0	0	0	0	0	0	0	0	0	0	0	0	0	0	0	0	0	0	0	0	0	0	0	0	0	0	0	0	0	0	1	0	0	0	0	0	0	0
EPI_ISL_451145	GISAID	2020-04-11	Oceania	Australia	1	South Australia	29886	1	1	1	1	0	0	0	0	0	0	0	0	0	0	0	0	0	0	0	0	0	0	0	0	0	0	0	0	0	0	0	0	0	0	1	0	0	0	0	0	0	0
EPI_ISL_492113	GISAID	2020-04-19	Oceania	Australia	1	South Australia	29899	1	1	1	1	0	0	0	0	0	0	0	0	0	0	0	0	0	0	0	0	0	0	0	0	0	0	0	0	0	0	0	0	0	0	1	0	0	0	0	0	0	0
EPI_ISL_451146	GISAID	2020-03-10	Oceania	Australia	1	South Australia	29867	1	1	1	1	1	1	1	0	0	0	0	0	0	0	0	0	0	0	0	0	0	0	0	0	0	0	0	0	0	0	0	0	0	0	0	0	0	0	0	1	0	0
EPI_ISL_451147	GISAID	2020-03-16	Oceania	Australia	1	South Australia	29903	0	0	0	0	0	0	0	0	0	0	1	0	0	0	0	0	0	0	0	0	0	0	0	0	0	0	0	0	0	0	0	0	0	0	0	0	0	1	0	0	0	0
EPI_ISL_451148	GISAID	2020-03-23	Oceania	Australia	1	South Australia	29867	0	0	0	0	0	0	0	0	0	0	0	0	1	1	0	0	0	0	0	0	0	0	0	0	0	0	0	0	0	0	0	0	0	0	0	0	0	0	0	0	0	0
EPI_ISL_492114	GISAID	2020-03-18	Oceania	Australia	1	South Australia	29865	1	1	1	1	1	1	1	0	0	0	0	0	0	0	0	0	0	0	0	0	0	0	0	0	0	0	0	0	0	0	0	0	0	0	0	0	0	0	0	1	0	0
EPI_ISL_492115	GISAID	2020-03-18	Oceania	Australia	1	South Australia	29865	1	1	1	1	1	1	1	0	0	0	0	0	0	0	0	0	0	0	0	0	0	0	0	0	0	0	0	0	0	0	0	0	0	0	0	0	0	0	0	1	0	0
EPI_ISL_492116	GISAID	2020-03-18	Oceania	Australia	1	South Australia	29901	1	1	1	1	1	1	1	0	0	0	0	0	0	0	0	0	0	0	0	0	0	0	0	0	0	0	0	0	0	0	0	0	0	0	0	0	0	0	0	1	0	0
EPI_ISL_492117	GISAID	2020-03-21	Oceania	Australia	1	South Australia	29866	1	1	1	1	1	1	1	0	0	0	0	0	0	0	0	0	0	0	0	0	0	0	0	0	0	0	0	0	0	0	0	0	0	0	0	0	0	0	0	0	0	0
EPI_ISL_492118	GISAID	2020-03-19	Oceania	Australia	1	South Australia	29854	0	0	0	0	0	0	0	0	0	0	0	0	1	0	0	0	0	0	0	0	0	0	0	0	0	0	0	0	0	0	0	0	0	0	0	0	0	0	0	0	0	0
EPI_ISL_492119	GISAID	2020-03-19	Oceania	Australia	1	South Australia	29865	0	0	0	0	0	0	0	0	0	0	0	0	1	0	0	0	0	0	0	0	0	0	0	0	0	0	0	0	0	0	0	0	0	0	0	0	0	0	0	0	0	0
EPI_ISL_492120	GISAID	2020-03-19	Oceania	Australia	1	South Australia	29865	0	0	0	0	0	0	0	0	0	0	0	0	1	1	0	0	0	0	0	0	0	0	0	0	0	0	0	0	0	0	0	0	0	0	0	0	0	0	0	0	0	0
EPI_ISL_467985	GISAID	2020-03-13	Oceania	Australia	1	South Australia	29901	0	0	0	0	0	0	0	0	0	0	0	0	1	1	0	0	0	0	0	0	0	0	0	0	0	0	0	0	0	0	0	0	0	0	0	0	0	0	0	0	0	0
EPI_ISL_492121	GISAID	2020-03-18	Oceania	Australia	1	South Australia	29865	1	1	1	1	0	0	0	1	0	1	0	0	0	0	0	0	0	0	0	0	0	0	0	0	0	0	0	0	0	0	0	0	0	0	0	0	0	0	0	0	0	0
EPI_ISL_492122	GISAID	2020-03-18	Oceania	Australia	1	South Australia	29891	1	1	1	1	0	0	0	1	0	1	0	0	0	0	0	0	0	0	0	0	0	0	0	0	0	0	0	0	0	0	0	0	0	0	0	0	0	0	0	0	0	0
EPI_ISL_492123	GISAID	2020-03-19	Oceania	Australia	1	South Australia	29892	1	1	1	1	0	0	0	1	0	1	0	0	0	0	0	0	0	0	0	0	0	0	0	0	0	0	0	0	0	0	0	0	0	0	0	0	0	0	0	0	0	0
EPI_ISL_508122	GISAID	2020-03-19	Oceania	Australia	1	South Australia	29899	1	1	1	1	0	0	0	1	0	1	0	0	0	0	0	0	0	0	0	0	0	0	0	0	0	0	0	0	0	0	0	0	0	0	0	0	0	0	0	0	0	0
EPI_ISL_492124	GISAID	2020-03-19	Oceania	Australia	1	South Australia	29865	1	1	1	1	0	0	0	1	0	1	0	0	0	0	0	0	0	0	0	0	0	0	0	0	0	0	0	0	0	0	0	0	0	0	0	0	0	0	0	0	0	0
EPI_ISL_492125	GISAID	2020-03-19	Oceania	Australia	1	South Australia	29877	1	1	1	1	0	0	0	1	0	1	0	0	0	0	0	0	0	0	0	0	0	0	0	0	0	0	0	0	0	0	0	0	0	0	0	0	0	0	0	0	0	0
EPI_ISL_492126	GISAID	2020-03-19	Oceania	Australia	1	South Australia	29899	1	1	1	1	0	0	0	1	0	1	0	0	0	0	0	0	0	0	0	0	0	0	0	0	0	0	0	0	0	0	0	0	0	0	0	0	0	0	0	0	0	0
EPI_ISL_492127	GISAID	2020-03-21	Oceania	Australia	1	South Australia	29865	1	1	1	1	0	0	0	1	0	1	0	0	0	0	0	0	0	0	0	0	0	0	0	0	0	0	0	0	0	0	0	0	0	0	0	0	0	0	0	0	0	0
EPI_ISL_492128	GISAID	2020-03-21	Oceania	Australia	1	South Australia	29894	1	1	1	1	0	0	0	1	0	1	0	0	0	0	0	0	0	0	0	0	0	0	0	0	0	0	0	0	0	0	0	0	0	0	0	0	0	0	0	0	0	0
EPI_ISL_492129	GISAID	2020-03-30	Oceania	Australia	1	South Australia	29899	0	0	0	0	0	0	0	0	0	0	1	1	0	0	1	0	0	0	0	0	0	0	0	0	0	0	0	0	0	0	0	0	0	0	0	0	0	0	0	0	0	0
EPI_ISL_483068	GISAID	2020-03-24	Oceania	Australia	1	South Australia	29891	0	0	0	0	0	0	0	0	0	0	1	1	0	0	1	0	0	0	0	0	0	0	0	0	0	0	0	0	0	0	0	0	0	0	0	0	0	0	0	0	0	0
EPI_ISL_492130	GISAID	2020-03-30	Oceania	Australia	1	South Australia	29899	1	1	1	1	0	0	0	1	0	0	0	0	0	0	0	0	0	0	0	0	0	0	0	0	0	0	0	0	0	0	0	0	0	0	0	0	0	0	0	0	0	0
EPI_ISL_492131	GISAID	2020-03-30	Oceania	Australia	1	South Australia	29865	1	1	1	1	0	0	0	1	0	0	0	0	0	0	0	0	0	0	0	0	0	0	0	0	0	0	0	0	0	0	0	0	0	0	0	0	0	0	0	0	0	0
EPI_ISL_483069	GISAID	2020-03-22	Oceania	Australia	1	South Australia	29866	1	1	1	1	0	0	0	0	0	0	0	0	0	0	0	0	0	0	0	0	0	0	0	0	0	0	0	0	0	0	0	0	1	0	0	0	0	0	0	0	0	0
EPI_ISL_483070	GISAID	2020-03-26	Oceania	Australia	1	South Australia	29902	1	1	1	1	0	0	0	1	0	0	0	0	0	0	0	0	0	0	0	0	0	0	0	0	0	0	0	0	0	0	0	0	0	0	0	0	0	0	0	0	0	0
EPI_ISL_483071	GISAID	2020-03-26	Oceania	Australia	1	South Australia	29900	1	1	1	1	0	0	0	1	0	0	0	0	0	0	0	0	0	0	0	0	0	0	0	0	0	0	0	0	0	0	0	0	0	0	0	0	0	0	0	0	0	0
EPI_ISL_468031	GISAID	2020-03-30	Oceania	Australia	1	South Australia	29899	1	1	1	1	0	0	0	0	0	0	0	0	0	0	0	0	0	0	0	0	0	0	0	0	0	0	0	0	0	0	0	0	0	0	1	0	0	0	0	0	0	0
EPI_ISL_468013	GISAID	2020-03-29	Oceania	Australia	1	South Australia	29899	1	1	1	1	1	1	1	0	0	0	0	0	0	0	0	0	0	0	0	0	0	0	0	0	0	0	0	0	0	0	0	0	0	0	0	0	0	0	0	0	0	0
EPI_ISL_483072	GISAID	2020-03-31	Oceania	Australia	1	South Australia	29866	1	1	1	1	0	0	0	0	0	0	0	0	0	0	0	0	0	0	0	0	0	0	0	0	0	0	0	0	0	0	0	0	0	0	1	0	0	0	0	0	0	0
EPI_ISL_468036	GISAID	2020-03-30	Oceania	Australia	1	South Australia	29903	1	1	1	1	0	0	0	0	0	0	0	0	0	0	0	0	0	0	0	0	0	0	0	0	0	0	0	0	0	0	0	0	0	0	0	0	0	0	0	0	0	0
EPI_ISL_468003	GISAID	2020-04-02	Oceania	Australia	1	South Australia	29867	1	1	1	1	0	0	0	1	0	0	0	0	0	0	0	0	0	0	0	0	0	0	0	0	0	0	0	0	0	0	0	0	0	0	0	0	0	0	0	0	0	0
EPI_ISL_492132	GISAID	2020-04-20	Oceania	Australia	1	South Australia	29865	1	1	1	1	0	0	0	1	0	0	0	0	0	0	0	0	0	0	0	0	0	0	0	0	0	0	0	0	0	0	0	0	0	0	0	0	0	0	0	0	0	0
EPI_ISL_467989	GISAID	2020-05-05	Oceania	Australia	1	South Australia	29867	1	1	1	1	0	0	0	0	0	0	0	0	0	0	0	0	0	0	0	0	0	0	0	0	0	0	0	0	0	0	0	0	0	0	0	0	0	0	0	0	0	0
EPI_ISL_468032	GISAID	2020-01-30	Oceania	Australia	1	South Australia	29901	0	0	1	0	0	0	0	0	0	0	0	0	0	0	0	0	0	0	0	0	0	0	0	0	0	0	0	0	0	0	0	0	0	0	0	0	0	0	0	0	0	0
EPI_ISL_468001	GISAID	2020-03-14	Oceania	Australia	1	South Australia	29875	1	1	1	1	1	1	1	0	0	0	0	0	0	0	0	0	0	0	0	0	0	0	0	0	0	0	0	0	0	0	0	0	0	0	0	0	0	0	0	0	0	0
EPI_ISL_468000	GISAID	2020-03-15	Oceania	Australia	1	South Australia	29866	0	0	0	0	0	0	0	0	0	0	0	0	1	1	0	0	0	0	0	0	0	0	0	0	0	0	0	0	0	0	0	0	0	0	0	0	0	0	0	0	0	0
EPI_ISL_483073	GISAID	2020-03-03	Oceania	Australia	1	South Australia	29892	0	0	0	0	0	0	0	0	0	0	0	0	0	0	0	0	0	0	0	0	0	0	0	0	0	0	0	0	0	0	0	0	0	1	0	0	0	0	0	0	0	0
EPI_ISL_483074	GISAID	2020-03-07	Oceania	Australia	1	South Australia	29596	0	0	0	0	0	0	0	0	0	0	1	1	0	0	1	0	0	0	0	0	0	0	0	0	0	0	0	0	0	0	1	0	0	0	0	0	0	0	0	0	0	0
EPI_ISL_467995	GISAID	2020-03-15	Oceania	Australia	1	South Australia	29865	1	1	1	1	0	0	0	0	0	0	0	0	0	0	0	0	0	0	0	0	0	0	0	0	0	0	0	0	0	0	0	0	1	0	0	0	0	0	0	0	0	0
EPI_ISL_468026	GISAID	2020-03-26	Oceania	Australia	1	South Australia	29903	1	1	1	1	1	1	1	0	0	0	0	0	0	0	0	0	0	0	0	0	0	0	0	0	0	0	0	0	0	0	0	0	0	0	0	0	0	0	0	0	0	0
EPI_ISL_483075	GISAID	2020-04-10	Oceania	Australia	1	South Australia	29864	1	1	1	1	0	0	0	1	0	0	0	0	0	0	0	0	0	0	0	0	0	0	0	0	0	0	0	0	0	0	0	0	0	0	0	0	0	0	0	0	0	0
EPI_ISL_468024	GISAID	2020-04-03	Oceania	Australia	1	South Australia	29903	1	1	1	1	1	1	1	0	0	0	0	0	0	0	0	0	0	0	0	0	0	0	1	1	0	0	0	0	0	0	0	0	0	0	0	0	0	0	0	0	0	0
EPI_ISL_468008	GISAID	2020-03-30	Oceania	Australia	1	South Australia	29886	0	0	0	0	0	0	0	0	0	0	0	1	1	1	0	0	0	0	0	0	0	0	0	0	0	0	0	0	0	0	0	0	0	0	0	0	0	1	0	0	1	0
EPI_ISL_483076	GISAID	2020-03-27	Oceania	Australia	1	South Australia	29857	1	1	0	1	0	0	0	0	0	1	0	0	0	0	0	0	0	0	0	0	0	0	0	0	0	0	0	0	0	0	0	0	0	0	0	0	0	0	0	0	0	0
EPI_ISL_483077	GISAID	2020-03-16	Oceania	Australia	1	South Australia	29866	0	0	0	0	0	0	0	0	0	0	0	0	1	1	0	0	0	0	0	0	0	0	0	0	1	1	1	0	0	0	0	0	0	0	0	0	0	0	0	0	0	0
EPI_ISL_483078	GISAID	2020-03-24	Oceania	Australia	1	South Australia	29842	1	1	1	1	0	0	0	0	0	0	0	0	0	0	0	0	0	0	0	0	0	0	0	0	0	0	0	0	0	0	0	0	0	0	0	0	0	0	0	0	0	0
EPI_ISL_468005	GISAID	2020-03-31	Oceania	Australia	1	South Australia	29865	1	1	1	1	0	0	0	1	0	1	0	0	0	0	0	0	0	0	0	0	0	0	0	0	0	0	0	0	0	0	0	0	0	0	0	0	0	0	0	0	0	0
EPI_ISL_468033	GISAID	2020-03-25	Oceania	Australia	1	South Australia	29902	0	0	0	0	0	0	0	0	0	0	0	1	1	1	0	0	0	0	0	0	0	0	0	0	0	0	0	0	0	0	0	0	0	0	0	0	0	1	0	0	1	0
EPI_ISL_483079	GISAID	2020-03-30	Oceania	Australia	1	South Australia	29867	0	0	0	0	0	0	0	0	0	0	0	1	1	1	0	0	0	0	0	0	0	0	0	0	0	0	0	0	0	0	0	0	0	0	0	0	0	1	0	0	1	0
EPI_ISL_483080	GISAID	2020-03-23	Oceania	Australia	1	South Australia	29901	0	0	0	0	0	0	0	0	0	0	0	1	1	1	0	0	0	0	0	0	0	0	0	0	0	0	0	0	0	0	0	0	0	0	0	0	0	1	0	0	1	0
EPI_ISL_467997	GISAID	2020-03-30	Oceania	Australia	1	South Australia	29865	0	0	0	0	0	0	0	0	0	0	0	0	0	0	0	0	0	0	0	0	0	0	0	0	0	0	0	0	0	0	0	0	0	0	0	0	0	0	0	0	0	0
EPI_ISL_468023	GISAID	2020-03-25	Oceania	Australia	1	South Australia	29901	1	1	1	1	0	0	0	1	0	1	0	0	0	0	0	0	0	0	0	0	0	0	0	0	0	0	0	0	0	0	0	0	0	0	0	0	0	0	0	0	0	0
EPI_ISL_468015	GISAID	2020-03-25	Oceania	Australia	1	South Australia	29900	0	0	0	0	0	0	0	0	0	0	0	0	1	1	0	0	0	0	0	0	0	0	0	0	1	1	1	0	0	0	0	0	0	0	0	0	0	0	0	0	0	0
EPI_ISL_468002	GISAID	2020-03-24	Oceania	Australia	1	South Australia	29903	1	1	1	1	1	1	1	0	0	0	0	0	0	0	0	0	0	0	0	0	0	0	1	1	0	0	0	0	0	0	0	0	0	0	0	0	0	0	0	0	0	0
EPI_ISL_467999	GISAID	2020-03-31	Oceania	Australia	1	South Australia	29867	1	1	1	1	1	1	1	0	0	0	0	0	0	0	0	0	0	0	0	0	0	0	0	0	0	0	0	0	0	0	0	0	0	0	0	0	0	0	0	0	0	0
EPI_ISL_468014	GISAID	2020-03-26	Oceania	Australia	1	South Australia	29891	1	1	1	1	0	0	0	0	0	0	0	0	0	0	0	0	0	0	0	0	0	0	0	0	0	0	0	0	0	0	0	0	0	0	0	0	0	0	0	0	0	0
EPI_ISL_483081	GISAID	2020-04-03	Oceania	Australia	1	South Australia	29866	1	1	1	1	0	0	0	1	0	1	0	0	0	0	0	0	0	0	0	0	0	0	0	0	0	0	0	0	0	0	0	0	0	0	0	0	0	0	0	0	0	0
EPI_ISL_467992	GISAID	2020-03-20	Oceania	Australia	1	South Australia	29865	0	0	0	0	0	0	0	0	0	0	0	0	1	1	0	0	0	0	0	0	0	0	0	0	1	1	1	0	0	0	0	0	0	0	0	0	0	0	0	0	0	0
EPI_ISL_468027	GISAID	2020-04-07	Oceania	Australia	1	South Australia	29903	0	0	0	0	0	0	0	0	0	0	0	1	1	1	0	0	0	0	0	0	0	0	0	0	0	0	0	0	0	0	0	0	0	0	0	0	0	1	0	0	1	0
EPI_ISL_483082	GISAID	2020-03-26	Oceania	Australia	1	South Australia	29893	0	0	0	0	0	0	0	0	0	0	0	1	1	1	0	0	0	0	0	0	0	0	0	0	0	0	0	0	0	0	0	0	0	0	0	0	0	1	0	0	1	0
EPI_ISL_467993	GISAID	2020-03-31	Oceania	Australia	1	South Australia	29866	1	1	1	1	1	1	1	0	0	0	0	0	0	0	0	0	0	0	0	0	0	0	0	0	0	0	0	0	0	0	0	0	0	0	0	0	0	0	0	0	0	0
EPI_ISL_468028	GISAID	2020-03-25	Oceania	Australia	1	South Australia	29903	1	1	1	1	0	0	0	1	0	1	0	0	0	0	0	0	0	0	0	0	0	0	0	0	0	0	0	0	0	0	0	0	0	0	0	0	0	0	0	0	0	0
EPI_ISL_468010	GISAID	2020-04-01	Oceania	Australia	1	South Australia	29899	0	0	0	0	0	0	0	0	0	0	1	1	0	0	1	0	0	0	0	0	0	0	0	0	0	0	0	0	0	0	0	0	0	0	0	0	0	0	0	0	0	0
EPI_ISL_468022	GISAID	2020-03-25	Oceania	Australia	1	South Australia	29903	0	0	0	0	0	0	0	0	0	0	0	0	1	1	0	0	0	0	0	0	0	0	0	0	0	0	0	0	0	0	0	0	0	0	0	0	0	0	0	0	0	0
EPI_ISL_483083	GISAID	2020-03-24	Oceania	Australia	1	South Australia	29849	0	0	0	0	0	0	0	0	0	0	0	1	1	0	0	0	0	0	0	0	0	0	0	0	0	0	0	0	0	0	0	0	0	0	0	0	0	1	0	0	1	0
EPI_ISL_468043	GISAID	2020-03-31	Oceania	Australia	1	South Australia	29903	0	0	0	0	0	0	0	0	0	0	0	0	0	0	0	0	0	0	0	0	0	0	0	0	0	0	0	0	0	0	0	0	0	0	0	0	0	0	0	0	0	0
EPI_ISL_468018	GISAID	2020-03-25	Oceania	Australia	1	South Australia	29903	0	0	0	0	0	0	0	0	0	0	0	1	1	1	0	0	0	0	0	0	0	0	0	0	0	0	0	0	0	0	0	0	0	0	0	0	0	1	0	0	1	0
EPI_ISL_468042	GISAID	2020-03-25	Oceania	Australia	1	South Australia	29903	0	0	0	0	0	0	0	0	0	0	0	1	1	1	0	0	0	0	0	0	0	0	0	0	0	0	0	0	0	0	0	0	0	0	0	0	0	1	0	0	1	0
EPI_ISL_468040	GISAID	2020-04-01	Oceania	Australia	1	South Australia	29900	1	1	1	1	0	0	0	1	0	1	0	0	0	0	0	0	0	0	0	0	0	0	0	0	0	0	0	0	0	0	0	0	0	0	0	0	0	0	0	0	0	0
EPI_ISL_467991	GISAID	2020-03-25	Oceania	Australia	1	South Australia	29883	0	0	0	0	0	0	0	0	0	0	1	1	0	0	1	0	0	0	0	0	0	0	0	0	0	0	0	1	1	0	0	0	0	0	0	0	0	0	0	0	0	0
EPI_ISL_468029	GISAID	2020-03-25	Oceania	Australia	1	South Australia	29903	1	1	1	1	0	0	0	0	0	0	0	0	0	0	0	0	0	0	0	0	0	1	0	0	0	0	0	0	0	0	0	0	0	0	0	1	0	0	0	0	0	0
EPI_ISL_467996	GISAID	2020-04-04	Oceania	Australia	1	South Australia	29865	1	1	1	1	0	0	0	1	0	1	0	0	0	0	0	0	0	0	0	0	0	0	0	0	0	0	0	0	0	0	0	0	0	0	0	0	0	0	0	0	0	0
EPI_ISL_483084	GISAID	2020-03-23	Oceania	Australia	1	South Australia	29865	1	1	1	1	0	0	0	1	0	1	0	0	0	0	0	0	0	0	0	0	0	0	0	0	0	0	0	0	0	0	0	0	0	0	0	0	0	0	0	0	0	0
EPI_ISL_483085	GISAID	2020-03-28	Oceania	Australia	1	South Australia	29863	0	0	0	0	0	0	0	0	0	0	0	0	1	1	0	0	0	0	0	0	0	0	0	0	1	1	1	0	0	0	0	0	0	0	0	0	0	0	0	0	0	0
EPI_ISL_483086	GISAID	2020-03-31	Oceania	Australia	1	South Australia	29899	1	1	1	1	0	0	0	1	0	1	0	0	0	0	0	0	0	0	0	0	0	0	0	0	0	0	0	0	0	0	0	0	0	0	0	0	0	0	0	0	0	0
EPI_ISL_467988	GISAID	2020-03-25	Oceania	Australia	1	South Australia	29866	1	1	1	1	0	0	0	1	0	1	0	0	0	0	0	0	0	0	0	0	0	0	0	0	0	0	0	0	0	0	0	0	0	0	0	0	0	0	0	0	0	0
EPI_ISL_468004	GISAID	2020-03-28	Oceania	Australia	1	South Australia	29866	1	1	1	1	0	0	0	0	0	0	0	0	0	0	0	0	0	0	0	0	0	1	0	0	0	0	0	0	0	0	0	0	0	0	0	0	0	0	0	0	0	0
EPI_ISL_468035	GISAID	2020-03-31	Oceania	Australia	1	South Australia	29896	1	1	1	1	1	1	1	0	0	0	0	0	0	0	0	0	0	0	0	0	0	0	0	0	0	0	0	0	0	0	0	0	0	0	0	0	0	0	0	0	0	0
EPI_ISL_467998	GISAID	2020-04-06	Oceania	Australia	1	South Australia	29866	0	0	0	0	0	0	0	0	0	0	0	1	1	1	0	0	0	0	0	0	0	0	0	0	0	0	0	0	0	0	0	0	0	0	0	0	0	1	0	0	1	0
EPI_ISL_468020	GISAID	2020-03-25	Oceania	Australia	1	South Australia	29899	1	1	1	1	0	0	0	0	0	0	0	0	0	0	0	0	0	0	0	0	0	1	0	0	0	0	0	0	0	0	0	0	0	0	0	0	0	0	0	0	0	0
EPI_ISL_468021	GISAID	2020-03-25	Oceania	Australia	1	South Australia	29897	0	0	0	0	0	0	0	0	0	0	1	1	0	0	1	0	0	0	0	0	0	0	0	0	0	0	0	0	0	0	0	0	0	0	0	0	0	0	0	0	0	0
EPI_ISL_483087	GISAID	2020-03-22	Oceania	Australia	1	South Australia	29865	1	1	1	1	1	1	1	0	0	0	0	0	0	0	0	0	0	0	0	0	0	0	0	0	0	0	0	0	0	0	0	0	0	0	0	0	0	0	0	0	0	0
EPI_ISL_483088	GISAID	2020-03-27	Oceania	Australia	1	South Australia	29899	0	0	0	0	0	0	0	0	0	0	0	1	1	1	0	0	0	0	0	0	0	0	0	0	0	0	0	0	0	0	0	0	0	0	0	0	0	1	0	0	1	0
EPI_ISL_468034	GISAID	2020-03-25	Oceania	Australia	1	South Australia	29901	0	0	0	0	0	0	0	0	0	0	0	1	1	1	0	0	0	0	0	0	0	0	0	0	0	0	0	0	0	0	0	0	0	0	0	0	0	1	0	0	1	0
EPI_ISL_468030	GISAID	2020-03-25	Oceania	Australia	1	South Australia	29903	0	0	0	0	0	0	0	0	0	0	0	1	1	1	0	0	0	0	0	0	0	0	0	0	0	0	0	0	0	0	0	0	0	0	0	0	0	1	0	0	1	0
EPI_ISL_483089	GISAID	2020-03-23	Oceania	Australia	1	South Australia	29899	1	1	1	1	1	1	1	0	0	0	0	0	0	0	0	0	0	0	0	0	0	0	0	0	0	0	0	0	0	0	0	0	0	0	0	0	0	0	0	0	0	0
EPI_ISL_468025	GISAID	2020-04-07	Oceania	Australia	1	South Australia	29899	1	1	1	1	0	0	0	0	0	0	1	0	0	0	0	0	0	0	0	0	0	0	0	0	0	0	0	0	0	0	0	0	0	0	0	0	0	0	0	0	0	0
EPI_ISL_468007	GISAID	2020-04-07	Oceania	Australia	1	South Australia	29900	1	1	1	1	0	0	0	0	0	0	1	0	0	0	0	0	0	0	0	0	0	0	0	0	0	0	0	0	0	0	0	0	0	0	0	0	0	0	0	0	0	0
EPI_ISL_467986	GISAID	2020-04-07	Oceania	Australia	1	South Australia	29849	0	0	0	0	0	0	0	0	0	0	1	0	0	0	0	0	0	0	0	0	0	0	0	0	0	0	0	0	0	0	0	0	0	0	0	0	0	0	0	0	0	0
EPI_ISL_468006	GISAID	2020-03-31	Oceania	Australia	1	South Australia	29873	0	0	0	0	0	0	0	0	0	0	0	1	1	1	0	0	0	0	0	0	0	0	0	0	0	0	0	0	0	0	0	0	0	0	0	0	0	1	0	0	1	0
EPI_ISL_483090	GISAID	2020-03-22	Oceania	Australia	1	South Australia	29901	0	0	0	0	0	0	0	0	0	0	0	1	1	1	0	0	0	0	0	0	0	0	0	0	0	0	0	0	0	0	0	0	0	0	0	0	0	1	0	0	1	0
EPI_ISL_468037	GISAID	2020-01-30	Oceania	Australia	1	South Australia	29903	0	0	1	0	0	0	0	0	0	0	0	0	0	0	0	0	0	0	0	0	0	0	0	0	0	0	0	0	0	0	0	0	0	0	0	0	0	0	0	0	0	0
EPI_ISL_483091	GISAID	2020-03-31	Oceania	Australia	1	South Australia	29867	0	0	0	0	0	0	0	0	0	0	0	1	1	1	0	0	0	0	0	0	0	0	0	0	0	0	0	0	0	0	0	0	0	0	0	0	0	1	0	0	1	0
EPI_ISL_483092	GISAID	2020-03-27	Oceania	Australia	1	South Australia	29902	0	0	0	0	0	0	0	0	0	0	1	1	0	0	1	0	0	0	0	0	0	0	0	0	0	0	0	0	0	0	1	0	0	0	0	0	0	0	0	0	0	0
EPI_ISL_483093	GISAID	2020-03-27	Oceania	Australia	1	South Australia	29897	0	0	0	0	0	0	0	0	0	0	1	1	0	0	1	0	0	0	0	0	0	0	0	0	0	0	0	0	0	0	1	0	0	0	0	0	0	0	0	0	0	0
EPI_ISL_483094	GISAID	2020-03-24	Oceania	Australia	1	South Australia	29901	0	0	0	0	0	0	0	0	0	0	0	1	1	1	0	0	0	0	0	0	0	0	0	0	0	0	0	0	0	0	0	0	0	0	0	0	0	1	0	0	1	0
EPI_ISL_483095	GISAID	2020-04-09	Oceania	Australia	1	South Australia	29865	0	0	0	0	0	0	0	0	0	0	0	0	0	0	0	0	0	0	0	0	0	0	0	0	0	0	0	0	0	0	0	0	0	0	0	0	0	0	0	0	0	0
EPI_ISL_483096	GISAID	2020-04-08	Oceania	Australia	1	South Australia	29864	0	0	0	0	0	0	0	0	0	0	0	0	0	0	0	0	0	0	0	0	0	0	0	0	0	0	0	0	0	0	0	0	0	0	0	0	0	0	0	0	0	0
EPI_ISL_483097	GISAID	2020-03-26	Oceania	Australia	1	South Australia	29880	1	1	1	1	1	1	1	0	0	0	0	0	0	0	0	0	0	0	0	0	0	0	1	1	0	0	0	0	0	0	0	0	0	0	0	0	1	0	0	0	0	0
EPI_ISL_483098	GISAID	2020-03-26	Oceania	Australia	1	South Australia	29892	1	1	1	1	0	0	0	0	0	0	0	0	0	0	0	0	0	0	0	0	0	1	0	0	0	0	0	0	0	0	0	0	0	0	0	0	0	0	0	0	0	0
EPI_ISL_483099	GISAID	2020-03-26	Oceania	Australia	1	South Australia	29894	1	1	1	1	1	1	1	0	0	0	0	0	0	0	0	0	0	0	0	0	0	0	0	0	0	0	0	0	0	0	0	0	0	0	0	0	0	0	0	0	0	0
EPI_ISL_483100	GISAID	2020-03-27	Oceania	Australia	1	South Australia	29898	0	0	0	0	0	0	0	0	0	0	0	1	1	1	0	0	0	0	0	0	0	0	0	0	0	0	0	0	0	0	0	0	0	0	0	0	0	1	0	0	1	0
EPI_ISL_483101	GISAID	2020-03-27	Oceania	Australia	1	South Australia	29899	0	0	0	0	0	0	0	0	0	0	0	1	1	1	0	0	0	0	0	0	0	0	0	0	0	0	0	0	0	0	0	0	0	0	0	0	0	1	0	0	1	0
EPI_ISL_483102	GISAID	2020-03-27	Oceania	Australia	1	South Australia	29865	1	1	1	1	1	1	1	0	0	0	0	0	0	0	0	0	0	0	0	0	0	0	0	0	0	0	0	0	0	0	0	0	0	0	0	0	0	0	0	0	0	0
EPI_ISL_483103	GISAID	2020-03-27	Oceania	Australia	1	South Australia	29865	0	0	0	0	0	0	0	0	0	0	0	0	1	1	0	0	0	0	0	0	0	0	0	0	1	1	1	0	0	0	0	0	0	0	0	0	0	0	0	0	0	0
EPI_ISL_483104	GISAID	2020-03-27	Oceania	Australia	1	South Australia	29865	1	1	1	1	1	1	1	0	0	0	0	0	0	0	0	0	0	0	0	0	0	0	0	0	0	0	0	0	0	0	0	0	0	0	0	0	0	0	0	0	0	0
EPI_ISL_483105	GISAID	2020-03-27	Oceania	Australia	1	South Australia	29890	1	1	1	1	0	0	0	1	0	1	0	0	0	0	0	0	0	0	0	0	0	0	0	0	0	0	0	0	0	0	0	0	0	0	0	0	0	0	0	0	0	0
EPI_ISL_483106	GISAID	2020-03-27	Oceania	Australia	1	South Australia	29830	0	0	0	0	0	0	0	0	0	0	0	1	0	0	0	0	0	0	0	0	0	0	0	0	0	0	0	0	0	0	0	0	0	0	0	0	0	1	0	0	0	0
EPI_ISL_483107	GISAID	2020-03-29	Oceania	Australia	1	South Australia	29865	0	0	0	0	0	0	0	0	0	0	0	1	1	0	0	0	0	0	0	0	0	0	0	0	0	0	0	0	0	0	0	0	0	0	0	0	0	1	0	0	1	0
EPI_ISL_483108	GISAID	2020-03-27	Oceania	Australia	1	South Australia	29900	0	0	0	0	0	0	0	0	0	0	0	1	1	1	0	0	0	0	0	0	0	0	0	0	0	0	0	0	0	0	0	0	0	0	0	0	0	1	0	0	1	0
EPI_ISL_483109	GISAID	2020-03-27	Oceania	Australia	1	South Australia	29866	1	1	1	1	0	0	0	1	0	1	0	0	0	0	0	0	0	0	0	0	0	0	0	0	0	0	0	0	0	0	0	1	0	0	0	0	0	0	0	0	0	0
EPI_ISL_483110	GISAID	2020-03-27	Oceania	Australia	1	South Australia	29865	0	0	0	0	0	0	0	0	0	0	0	0	1	0	0	0	0	0	0	0	0	0	0	0	1	1	1	0	0	0	0	0	0	0	0	0	0	0	0	0	0	0
EPI_ISL_483111	GISAID	2020-03-28	Oceania	Australia	1	South Australia	29899	1	1	1	1	0	0	0	0	0	0	0	0	0	0	0	0	0	0	0	0	0	1	0	0	0	0	0	0	0	0	0	0	0	0	0	0	0	0	0	0	0	0
EPI_ISL_483112	GISAID	2020-03-30	Oceania	Australia	1	South Australia	29849	1	0	1	1	0	0	0	0	0	0	0	0	0	0	0	0	0	0	0	0	0	0	0	0	0	0	0	0	0	0	0	0	0	0	0	0	0	0	0	0	1	0
EPI_ISL_483113	GISAID	2020-03-23	Oceania	Australia	1	South Australia	29894	1	1	1	1	0	0	0	0	0	0	0	0	0	0	0	0	0	0	0	0	0	0	0	0	0	0	0	0	0	0	0	0	0	0	0	0	0	0	0	0	0	0
EPI_ISL_483114	GISAID	2020-03-22	Oceania	Australia	1	South Australia	29865	0	0	0	0	0	0	0	0	0	0	0	0	0	0	0	0	0	0	0	0	0	0	0	0	0	0	0	0	0	0	0	0	0	0	0	0	0	0	0	0	0	0
EPI_ISL_483115	GISAID	2020-03-23	Oceania	Australia	1	South Australia	29857	0	0	0	0	0	0	0	0	0	0	1	0	1	0	1	0	0	0	0	0	0	0	0	0	0	0	0	0	0	0	0	0	0	0	0	0	0	1	0	0	1	0
EPI_ISL_483116	GISAID	2020-03-23	Oceania	Australia	1	South Australia	29900	0	0	0	0	0	0	0	0	0	0	0	1	1	1	0	0	0	0	0	0	0	0	0	0	0	0	0	0	0	0	0	0	0	0	0	0	0	1	0	0	1	0
EPI_ISL_483117	GISAID	2020-03-23	Oceania	Australia	1	South Australia	29900	0	0	0	0	0	0	0	0	0	0	0	1	1	1	0	0	0	0	0	0	0	0	0	0	0	0	0	0	0	0	0	0	0	0	0	0	0	1	0	0	1	0
EPI_ISL_483118	GISAID	2020-03-24	Oceania	Australia	1	South Australia	29866	0	0	0	0	0	0	0	0	0	0	0	1	1	1	0	0	0	0	0	0	0	0	0	0	0	0	0	0	0	0	0	0	0	0	0	0	0	1	0	0	1	0
EPI_ISL_483119	GISAID	2020-03-23	Oceania	Australia	1	South Australia	29901	1	1	1	1	0	0	0	0	0	0	0	0	0	0	0	0	0	0	0	0	0	0	0	0	0	0	0	0	0	0	0	0	0	0	0	0	0	0	0	0	0	0
EPI_ISL_483120	GISAID	2020-03-24	Oceania	Australia	1	South Australia	29899	0	0	0	0	0	0	0	0	0	0	0	1	1	1	0	0	0	0	0	0	0	0	0	0	0	0	0	0	0	0	0	0	0	0	0	0	0	1	0	0	1	0
EPI_ISL_483121	GISAID	2020-03-23	Oceania	Australia	1	South Australia	29901	1	1	1	1	1	1	1	0	0	0	0	0	0	0	0	0	0	0	0	0	0	0	0	0	0	0	0	0	0	0	0	0	0	0	0	0	0	0	0	0	0	0
EPI_ISL_483122	GISAID	2020-03-22	Oceania	Australia	1	South Australia	29901	0	0	0	0	0	0	0	0	0	0	0	1	1	1	0	0	0	0	0	0	0	0	0	0	0	0	0	0	0	0	0	0	0	0	0	0	0	1	0	0	1	0
EPI_ISL_483123	GISAID	2020-03-23	Oceania	Australia	1	South Australia	29865	1	1	1	1	0	0	0	1	0	1	0	0	0	0	0	0	0	0	0	0	0	0	0	0	0	0	0	0	0	0	0	0	0	0	0	0	0	0	0	0	0	0
EPI_ISL_483124	GISAID	2020-03-22	Oceania	Australia	1	South Australia	29899	1	1	1	1	0	0	0	0	0	0	0	0	0	0	0	0	0	0	0	0	0	0	0	0	0	0	0	0	0	0	0	0	0	0	0	0	0	0	0	0	0	0
EPI_ISL_483125	GISAID	2020-03-23	Oceania	Australia	1	South Australia	29865	1	1	1	1	1	1	1	0	0	0	0	0	0	0	0	0	0	0	0	0	0	0	0	0	0	0	0	0	0	0	0	0	0	0	0	0	0	0	0	0	0	0
EPI_ISL_483126	GISAID	2020-03-23	Oceania	Australia	1	South Australia	29869	0	0	0	0	0	0	0	0	0	0	0	0	0	0	0	0	0	0	0	0	0	0	0	0	0	0	0	0	0	0	0	0	0	0	0	0	0	0	0	0	0	0
EPI_ISL_483127	GISAID	2020-03-21	Oceania	Australia	1	South Australia	29865	0	0	0	0	0	0	0	0	0	0	0	1	1	1	0	0	0	0	0	0	0	0	0	0	0	0	0	0	0	0	0	0	0	0	0	0	0	1	0	0	1	0
EPI_ISL_483128	GISAID	2020-03-20	Oceania	Australia	1	South Australia	29891	1	1	1	1	1	1	1	0	0	0	0	0	0	0	0	0	0	0	0	0	0	0	0	0	0	0	0	0	0	0	0	0	0	0	0	0	0	0	0	0	0	0
EPI_ISL_483129	GISAID	2020-03-23	Oceania	Australia	1	South Australia	29902	0	0	0	0	0	0	0	0	0	0	0	1	1	1	0	0	0	0	0	0	0	0	0	0	0	0	0	0	0	0	0	0	0	0	0	0	0	1	0	0	1	0
EPI_ISL_483130	GISAID	2020-03-23	Oceania	Australia	1	South Australia	29866	0	0	0	0	0	0	0	0	0	0	0	1	1	1	0	0	0	0	0	0	0	0	0	0	0	0	0	0	0	0	0	0	0	0	0	0	0	1	0	0	1	0
EPI_ISL_483131	GISAID	2020-03-23	Oceania	Australia	1	South Australia	29865	1	1	1	1	1	1	1	0	0	0	0	0	0	0	0	0	0	0	0	0	0	0	1	1	0	0	0	0	0	0	0	0	0	0	0	0	0	0	0	0	0	0
EPI_ISL_483132	GISAID	2020-03-23	Oceania	Australia	1	South Australia	29867	0	0	0	0	0	0	0	0	0	0	0	0	1	1	0	0	0	0	0	0	0	0	0	0	0	0	0	0	0	0	0	0	0	0	0	0	0	0	0	0	0	0
EPI_ISL_483133	GISAID	2020-03-22	Oceania	Australia	1	South Australia	29865	0	0	0	0	0	0	0	0	0	0	0	1	1	0	0	0	0	0	0	0	0	0	0	0	0	0	0	0	0	0	0	0	0	0	0	0	0	1	0	0	1	0
EPI_ISL_483134	GISAID	2020-03-23	Oceania	Australia	1	South Australia	29892	1	1	1	1	0	0	0	0	0	0	0	0	0	0	0	0	0	0	0	0	0	1	0	0	0	0	0	0	0	0	0	0	0	0	0	0	0	0	0	0	0	0
EPI_ISL_483135	GISAID	2020-03-22	Oceania	Australia	1	South Australia	29866	0	0	0	0	0	0	0	0	0	0	0	1	1	1	0	0	0	0	0	0	0	0	0	0	0	0	0	0	0	0	0	0	0	0	0	0	0	1	0	0	1	0
EPI_ISL_483136	GISAID	2020-03-28	Oceania	Australia	1	South Australia	29850	1	1	1	1	1	1	1	1	0	1	0	0	0	0	0	0	0	0	0	0	0	0	0	0	0	0	0	0	0	0	0	0	0	0	0	0	0	0	0	0	0	0
EPI_ISL_483137	GISAID	2020-03-24	Oceania	Australia	1	South Australia	29900	0	0	0	0	0	0	0	0	0	0	0	1	1	1	0	0	0	0	0	0	0	0	0	0	0	0	0	0	0	0	0	0	0	0	0	0	0	1	0	0	1	0
EPI_ISL_483138	GISAID	2020-03-29	Oceania	Australia	1	South Australia	29865	0	0	0	0	0	0	0	0	0	0	0	1	1	1	0	0	0	0	0	0	0	0	0	0	0	0	0	0	0	0	0	0	0	0	0	0	0	1	0	0	1	0
EPI_ISL_492133	GISAID	2020-03-19	Oceania	Australia	1	South Australia	29903	1	1	1	1	1	1	1	0	0	0	0	0	0	0	0	0	0	0	0	0	0	0	0	0	0	0	0	0	0	0	0	0	0	0	0	0	0	0	0	0	0	0
EPI_ISL_492134	GISAID	2020-03-21	Oceania	Australia	1	South Australia	29902	0	0	0	0	0	0	0	0	0	0	0	1	1	1	0	0	0	0	0	0	0	0	0	0	0	0	0	0	0	0	0	0	0	0	0	0	0	1	0	0	1	0
EPI_ISL_492135	GISAID	2020-03-21	Oceania	Australia	1	South Australia	29902	1	1	1	1	0	0	0	0	0	0	0	0	0	0	0	0	0	0	0	0	0	1	0	0	0	0	0	0	0	0	0	0	0	0	0	0	0	0	0	0	0	0
EPI_ISL_492136	GISAID	2020-03-22	Oceania	Australia	1	South Australia	29902	0	0	0	0	0	0	0	0	0	0	0	1	1	1	0	0	0	0	0	0	0	0	0	0	0	0	0	0	0	0	0	0	0	0	0	0	0	1	0	0	1	0
EPI_ISL_492137	GISAID	2020-03-19	Oceania	Australia	1	South Australia	29901	1	1	1	1	0	0	0	1	0	1	0	0	0	0	0	0	0	0	0	0	0	0	0	0	0	0	0	0	0	0	0	0	0	0	0	0	0	0	0	0	0	0
EPI_ISL_492138	GISAID	2020-03-20	Oceania	Australia	1	South Australia	29901	0	0	0	0	0	0	0	0	0	0	0	1	1	1	0	0	0	0	0	0	0	0	0	0	0	0	0	0	0	0	0	0	0	0	0	0	0	1	0	0	1	0
EPI_ISL_492139	GISAID	2020-03-20	Oceania	Australia	1	South Australia	29886	1	1	1	1	0	0	0	1	0	1	0	0	0	0	0	0	0	0	0	0	0	0	0	0	0	0	0	0	0	0	0	0	0	0	0	0	0	0	0	0	0	0
EPI_ISL_492140	GISAID	2020-03-21	Oceania	Australia	1	South Australia	29901	0	0	0	0	0	0	0	0	0	0	0	1	1	1	0	0	0	0	0	0	0	0	0	0	0	0	0	0	0	0	0	0	0	0	0	0	0	1	0	0	1	0
EPI_ISL_492141	GISAID	2020-03-21	Oceania	Australia	1	South Australia	29901	0	0	0	0	0	0	0	0	0	0	0	1	1	1	0	0	0	0	0	0	0	0	0	0	0	0	0	0	0	0	0	0	0	0	0	0	0	1	0	0	1	0
EPI_ISL_492142	GISAID	2020-03-22	Oceania	Australia	1	South Australia	29901	0	0	0	0	0	0	0	0	0	0	1	0	0	0	0	0	0	0	0	0	0	0	0	0	0	0	0	0	0	0	0	0	0	0	0	0	0	0	0	0	0	0
EPI_ISL_492143	GISAID	2020-03-21	Oceania	Australia	1	South Australia	29900	0	0	0	0	0	0	0	0	0	0	0	1	1	1	0	0	0	0	0	0	0	0	0	0	0	0	0	0	0	0	0	0	0	0	0	0	0	1	0	0	1	0
EPI_ISL_492144	GISAID	2020-03-22	Oceania	Australia	1	South Australia	29900	0	0	0	0	0	0	0	0	0	0	0	1	1	1	0	0	0	0	0	0	0	0	0	0	0	0	0	0	0	0	0	0	0	0	0	0	0	1	0	0	1	0
EPI_ISL_492145	GISAID	2020-03-20	Oceania	Australia	1	South Australia	29899	0	0	0	0	0	0	0	0	0	0	1	0	0	0	0	0	0	0	0	0	0	0	0	0	0	0	0	0	0	0	0	0	0	0	0	0	0	1	0	0	0	0
EPI_ISL_492146	GISAID	2020-03-21	Oceania	Australia	1	South Australia	29899	1	1	1	1	0	0	0	1	0	1	0	0	0	0	0	0	0	0	0	0	0	0	0	0	0	0	0	0	0	0	0	0	0	0	0	0	0	0	0	0	0	0
EPI_ISL_492147	GISAID	2020-03-21	Oceania	Australia	1	South Australia	29899	0	0	0	0	0	0	0	0	0	0	1	1	0	0	1	0	0	0	0	0	0	0	0	0	0	0	0	1	1	0	0	0	0	0	0	0	0	0	0	0	0	0
EPI_ISL_492148	GISAID	2020-03-22	Oceania	Australia	1	South Australia	29899	1	1	1	1	0	0	0	0	0	0	0	0	0	0	0	0	0	0	0	0	0	1	0	0	0	0	0	0	0	0	0	0	0	0	0	0	0	0	0	0	0	0
EPI_ISL_492149	GISAID	2020-03-30	Oceania	Australia	1	South Australia	29899	0	0	0	0	0	0	0	0	0	0	0	1	1	1	0	0	0	0	0	0	0	0	0	0	0	0	0	0	0	0	0	0	0	0	0	0	0	1	0	0	1	0
EPI_ISL_492150	GISAID	2020-03-21	Oceania	Australia	1	South Australia	29895	0	0	0	0	0	0	0	0	0	0	0	1	1	1	0	0	0	0	0	0	0	0	0	0	0	0	0	0	0	0	0	0	0	0	0	0	0	1	0	0	1	0
EPI_ISL_492151	GISAID	2020-03-20	Oceania	Australia	1	South Australia	29882	1	1	1	1	1	1	1	0	0	0	0	0	0	0	0	0	0	0	0	0	0	0	0	0	0	0	0	0	0	0	0	0	0	0	0	0	0	0	0	0	0	0
EPI_ISL_492152	GISAID	2020-04-01	Oceania	Australia	1	South Australia	29880	0	0	0	0	0	0	0	0	0	0	0	0	1	1	0	0	0	0	0	0	0	0	0	0	1	1	1	0	0	0	0	0	0	0	0	0	0	0	0	0	0	0
EPI_ISL_492153	GISAID	2020-03-21	Oceania	Australia	1	South Australia	29865	0	0	0	0	0	0	0	0	0	0	1	1	0	0	1	0	0	0	0	0	0	0	0	0	0	0	0	1	1	0	0	0	0	0	0	0	0	0	0	0	0	0
EPI_ISL_492154	GISAID	2020-03-22	Oceania	Australia	1	South Australia	29865	1	1	1	1	1	1	1	0	0	0	0	0	0	0	0	0	0	0	0	0	0	0	0	0	0	0	0	0	0	0	0	0	0	0	0	0	0	0	0	0	0	0
EPI_ISL_492155	GISAID	2020-03-19	Oceania	Australia	1	South Australia	29903	1	1	1	1	1	1	1	0	0	0	0	0	0	0	0	0	0	0	0	0	0	0	0	0	0	0	0	0	0	0	0	0	0	0	0	0	0	0	0	0	0	0
EPI_ISL_492156	GISAID	2020-03-20	Oceania	Australia	1	South Australia	29901	0	0	0	0	0	0	0	0	0	0	0	1	1	1	0	0	0	0	0	0	0	0	0	0	0	0	0	0	0	0	0	0	0	0	0	0	0	1	0	0	1	0
EPI_ISL_492157	GISAID	2020-03-20	Oceania	Australia	1	South Australia	29899	0	0	0	0	0	0	0	0	0	0	0	1	1	1	0	0	0	0	0	0	0	0	0	0	0	0	0	0	0	0	0	0	0	0	0	0	0	1	0	0	1	0
EPI_ISL_492158	GISAID	2020-03-21	Oceania	Australia	1	South Australia	29900	0	0	0	0	0	0	0	0	0	0	0	0	1	1	0	0	0	0	0	0	0	0	0	0	1	1	1	0	0	0	0	0	0	0	0	0	0	0	0	0	0	0
EPI_ISL_492159	GISAID	2020-03-21	Oceania	Australia	1	South Australia	29899	0	0	0	0	0	0	0	0	0	0	0	1	1	1	0	0	0	0	0	0	0	0	0	0	0	0	0	0	0	0	0	0	0	0	0	0	0	1	0	0	1	0
EPI_ISL_492160	GISAID	2020-03-19	Oceania	Australia	1	South Australia	29893	1	1	1	1	1	1	1	0	0	0	0	0	0	0	0	0	0	0	0	0	0	0	0	0	0	0	0	0	0	0	0	0	0	0	0	0	0	0	0	0	0	0
EPI_ISL_492161	GISAID	2020-03-19	Oceania	Australia	1	South Australia	29887	0	0	0	0	0	0	0	0	0	0	0	0	0	0	0	0	0	0	0	0	0	0	0	0	0	0	0	0	0	0	0	0	0	0	0	0	0	0	0	0	0	0
EPI_ISL_492162	GISAID	2020-03-20	Oceania	Australia	1	South Australia	29886	1	1	1	1	0	0	0	0	0	0	0	0	0	0	0	0	0	0	0	0	0	1	0	0	0	0	0	0	0	0	0	0	0	0	0	0	0	0	0	0	0	0
EPI_ISL_492163	GISAID	2020-03-22	Oceania	Australia	1	South Australia	29865	0	0	0	0	0	0	0	0	0	0	0	1	1	1	0	0	0	0	0	0	0	0	0	0	0	0	0	0	0	0	0	0	0	0	0	0	0	1	0	0	1	0
EPI_ISL_492164	GISAID	2020-03-21	Oceania	Australia	1	South Australia	29866	0	0	0	0	0	0	0	0	0	0	1	1	0	0	1	0	0	0	0	0	0	0	0	0	0	0	0	1	0	0	0	0	0	0	0	0	0	0	0	0	0	0
EPI_ISL_492165	GISAID	2020-03-20	Oceania	Australia	1	South Australia	29866	0	0	0	0	0	0	0	0	0	0	1	1	1	1	0	0	0	0	0	0	0	0	0	0	0	0	0	0	0	0	0	0	0	0	0	0	0	1	0	0	1	0
EPI_ISL_492166	GISAID	2020-03-31	Oceania	Australia	1	South Australia	29896	0	0	0	0	0	0	0	0	0	0	0	1	1	1	0	0	0	0	0	0	0	0	0	0	0	0	0	0	0	0	0	0	0	0	0	0	0	1	0	0	1	0
EPI_ISL_492167	GISAID	2020-03-21	Oceania	Australia	1	South Australia	29865	0	0	0	0	0	0	0	0	0	0	1	1	0	0	1	0	0	0	0	0	0	0	0	0	0	0	0	0	0	0	1	0	0	0	0	0	0	0	0	0	0	0
EPI_ISL_492168	GISAID	2020-03-21	Oceania	Australia	1	South Australia	29865	1	1	1	1	0	0	0	1	0	1	0	0	0	0	0	0	0	0	0	0	0	0	0	0	0	0	0	0	0	0	0	0	0	0	0	0	0	0	0	0	0	0
EPI_ISL_492169	GISAID	2020-03-21	Oceania	Australia	1	South Australia	29865	0	0	0	0	0	0	0	0	0	0	0	1	1	1	0	0	0	0	0	0	0	0	0	0	0	0	0	0	0	0	0	0	0	0	0	0	0	1	0	0	1	0
EPI_ISL_492170	GISAID	2020-03-21	Oceania	Australia	1	South Australia	29865	0	0	0	0	0	0	0	0	0	0	0	0	0	0	0	0	0	0	0	0	0	0	0	0	0	0	0	0	0	0	0	0	0	0	0	0	0	0	0	0	0	0
EPI_ISL_492171	GISAID	2020-03-21	Oceania	Australia	1	South Australia	29865	1	1	1	1	0	0	0	1	0	1	0	0	0	0	0	0	0	0	0	0	0	0	0	0	0	0	0	0	0	0	0	0	0	0	0	0	0	0	0	0	0	0
EPI_ISL_492172	GISAID	2020-03-16	Oceania	Australia	1	South Australia	29901	0	0	0	0	0	0	0	0	0	0	0	0	1	1	0	0	0	0	0	0	0	0	0	0	1	1	1	0	0	0	0	0	0	0	0	0	0	0	0	0	0	0
EPI_ISL_492173	GISAID	2020-03-20	Oceania	Australia	1	South Australia	29865	1	1	1	1	0	0	0	0	0	0	0	0	0	0	0	0	0	0	0	0	0	0	0	0	0	0	0	0	0	0	0	0	0	0	0	0	0	0	0	0	0	0
EPI_ISL_492174	GISAID	2020-03-14	Oceania	Australia	1	South Australia	29865	1	1	1	1	0	0	0	1	0	0	0	0	0	0	0	0	0	0	0	0	0	0	0	0	0	0	0	0	0	1	0	0	0	0	0	0	0	0	0	0	0	0
EPI_ISL_492175	GISAID	2020-03-15	Oceania	Australia	1	South Australia	29865	0	0	0	0	0	0	0	0	0	0	1	0	0	0	0	0	0	0	0	0	0	0	0	0	0	0	0	0	0	0	0	0	0	0	0	0	0	1	0	0	0	0
EPI_ISL_492176	GISAID	2020-03-17	Oceania	Australia	1	South Australia	29816	0	0	0	0	0	0	0	0	0	0	1	0	0	0	0	0	0	0	0	0	0	0	0	0	0	0	0	0	0	0	0	0	0	0	0	0	0	1	0	0	0	0
EPI_ISL_492177	GISAID	2020-03-29	Oceania	Australia	1	South Australia	29854	1	1	1	1	0	0	0	1	0	0	0	0	0	0	0	0	0	0	0	0	0	0	0	0	0	0	0	0	0	0	0	0	0	0	0	0	0	0	0	0	0	0
EPI_ISL_492178	GISAID	2020-03-20	Oceania	Australia	1	South Australia	29864	1	1	1	1	0	0	0	0	0	0	0	0	0	0	0	0	0	0	0	0	0	0	0	0	0	0	0	0	0	0	0	0	0	0	0	0	0	0	0	0	0	0
EPI_ISL_492179	GISAID	2020-03-13	Oceania	Australia	1	South Australia	29572	1	1	1	0	1	1	1	0	0	0	0	0	0	0	0	0	0	0	0	0	0	0	0	0	0	0	0	0	0	0	0	0	0	0	0	0	0	0	0	0	0	0
EPI_ISL_492180	GISAID	2020-04-20	Oceania	Australia	1	South Australia	29863	1	1	1	1	0	0	0	1	0	0	0	0	0	0	0	0	0	0	0	0	0	0	0	0	0	0	0	0	0	0	0	0	0	0	0	0	0	0	0	0	0	0
EPI_ISL_508123	GISAID	2020-03-21	Oceania	Australia	1	South Australia	29901	0	0	0	0	0	0	0	0	0	0	0	1	1	1	0	0	0	0	0	0	0	0	0	0	0	0	0	0	0	0	0	0	0	0	0	0	0	1	0	0	1	0
EPI_ISL_508124	GISAID	2020-03-18	Oceania	Australia	1	South Australia	29901	1	1	1	1	0	0	0	0	0	0	0	0	0	0	0	0	0	0	0	0	0	0	0	0	0	0	0	0	0	0	0	0	0	0	0	0	0	0	0	0	0	0
EPI_ISL_508125	GISAID	2020-03-22	Oceania	Australia	1	South Australia	29898	0	0	0	0	0	0	0	0	0	0	1	1	0	0	1	0	0	0	0	0	0	0	0	0	0	0	0	0	0	0	0	0	0	0	0	0	0	0	0	0	0	0
EPI_ISL_508126	GISAID	2020-03-22	Oceania	Australia	1	South Australia	29897	1	1	1	1	0	0	0	0	0	0	0	0	0	0	0	0	0	0	0	0	0	0	0	0	0	0	0	0	0	0	0	0	0	0	0	0	0	0	0	0	0	0
EPI_ISL_508127	GISAID	2020-03-21	Oceania	Australia	1	South Australia	29886	1	1	1	1	0	0	0	1	0	1	0	0	0	0	0	0	0	0	0	0	0	0	0	0	0	0	0	0	0	0	0	0	0	0	0	0	0	0	0	0	0	0
EPI_ISL_508128	GISAID	2020-04-03	Oceania	Australia	1	South Australia	29866	1	1	1	1	1	1	1	0	0	0	0	0	0	0	0	0	0	0	0	0	0	0	0	0	0	0	0	0	0	0	0	0	0	0	0	0	0	0	0	0	0	0
EPI_ISL_508129	GISAID	2020-03-21	Oceania	Australia	1	South Australia	29865	1	1	1	1	0	0	0	0	0	0	0	0	0	0	0	0	0	0	0	0	0	0	0	0	0	0	0	0	0	0	0	0	0	0	1	0	0	0	0	0	0	0
EPI_ISL_508130	GISAID	2020-03-16	Oceania	Australia	1	South Australia	29865	0	0	0	0	0	0	0	0	0	0	1	0	0	0	0	0	0	0	0	0	0	0	0	0	0	0	0	0	0	0	0	0	0	0	0	0	0	1	0	0	0	0
EPI_ISL_508131	GISAID	2020-03-20	Oceania	Australia	1	South Australia	29865	0	0	0	0	0	0	0	0	0	0	0	1	1	1	0	0	0	0	0	0	0	0	0	0	0	0	0	0	0	0	0	0	0	0	0	0	0	1	0	0	1	0
EPI_ISL_508132	GISAID	2020-04-05	Oceania	Australia	1	South Australia	29865	1	1	1	1	1	1	1	0	0	0	0	0	0	0	0	0	0	0	0	0	0	0	0	0	0	0	0	0	0	0	0	0	0	0	0	0	0	0	0	0	0	0
EPI_ISL_508133	GISAID	2020-03-21	Oceania	Australia	1	South Australia	29865	0	0	0	0	0	0	0	0	0	0	1	0	0	0	0	0	0	0	0	0	0	0	0	0	0	0	0	0	0	0	0	0	0	0	0	0	0	1	0	0	0	0
EPI_ISL_508134	GISAID	2020-07-22	Oceania	Australia	1	South Australia	29865	1	1	1	1	1	1	1	0	0	0	0	0	0	0	0	1	1	1	1	1	1	0	0	0	0	0	0	0	0	0	0	0	0	0	0	0	0	0	0	0	0	0
EPI_ISL_508135	GISAID	2020-03-20	Oceania	Australia	1	South Australia	29864	0	0	0	0	0	0	0	0	0	0	1	1	0	0	1	0	0	0	0	0	0	0	0	0	0	0	0	0	0	0	0	0	0	0	0	0	0	0	0	0	0	0
EPI_ISL_508136	GISAID	2020-03-20	Oceania	Australia	1	South Australia	29859	1	1	1	1	0	0	0	0	0	0	0	0	0	0	0	0	0	0	0	0	0	1	0	0	0	0	0	0	0	0	0	0	0	0	0	0	0	0	0	0	0	0
EPI_ISL_508137	GISAID	2020-03-20	Oceania	Australia	1	South Australia	29822	1	1	1	1	0	0	0	1	0	1	0	0	0	0	0	0	0	0	0	0	0	0	0	0	0	0	0	0	0	0	0	0	0	0	0	0	0	0	0	0	0	0
EPI_ISL_508138	GISAID	2020-03-20	Oceania	Australia	1	South Australia	29814	0	0	0	0	0	0	0	0	0	0	0	1	1	1	0	0	0	0	0	0	0	0	0	0	0	0	0	0	0	0	0	0	0	0	0	0	0	1	0	0	1	0
EPI_ISL_508139	GISAID	2020-03-22	Oceania	Australia	1	South Australia	29865	1	1	1	1	0	0	0	0	0	0	0	0	0	0	0	0	0	0	0	0	0	1	0	0	0	0	0	0	0	0	0	0	0	0	0	0	0	0	0	0	0	0
EPI_ISL_508140	GISAID	2020-03-19	Oceania	Australia	1	South Australia	29864	1	1	1	1	0	0	0	1	0	1	0	0	0	0	0	0	0	0	0	0	0	0	0	0	0	0	0	0	0	0	0	0	0	0	0	0	0	0	0	0	0	0
EPI_ISL_508141	GISAID	2020-03-30	Oceania	Australia	1	South Australia	29864	1	0	0	0	0	0	0	0	0	0	0	0	0	0	0	0	0	0	0	0	0	0	0	0	0	0	0	0	0	0	0	0	0	0	0	0	0	0	0	0	0	0
EPI_ISL_508142	GISAID	2020-03-21	Oceania	Australia	1	South Australia	29859	1	1	1	1	0	0	0	1	0	1	0	0	0	0	0	0	0	0	0	0	0	0	0	0	0	0	0	0	0	0	0	0	0	0	0	0	0	0	0	0	0	0
EPI_ISL_508143	GISAID	2020-03-15	Oceania	Australia	1	South Australia	29865	0	0	0	0	0	0	0	0	0	0	0	0	1	1	0	0	0	0	0	0	0	0	0	0	0	0	0	0	0	0	0	0	0	0	0	0	0	0	0	0	0	0
EPI_ISL_508144	GISAID	2020-03-18	Oceania	Australia	1	South Australia	29866	0	0	0	0	0	0	0	0	0	0	0	0	1	0	0	0	0	0	0	0	0	0	0	0	0	0	0	0	0	0	0	0	0	0	0	0	0	0	0	0	0	0
EPI_ISL_508145	GISAID	2020-04-01	Oceania	Australia	1	South Australia	29230	0	0	1	0	0	0	0	0	0	0	0	0	0	0	0	0	0	0	0	0	0	0	0	0	0	0	0	0	0	0	0	0	1	0	0	0	0	0	0	0	0	0
EPI_ISL_508605	GISAID	2020-07-25	Oceania	Australia	1	South Australia	29867	1	1	1	1	1	1	1	0	0	0	0	0	0	0	0	1	1	1	1	1	1	0	0	0	0	0	0	0	0	0	0	0	0	0	0	0	0	0	0	0	0	0
EPI_ISL_508606	GISAID	2020-07-28	Oceania	Australia	1	South Australia	29814	1	1	1	1	1	1	1	0	0	0	0	0	0	0	0	1	1	1	1	1	1	0	0	0	0	0	0	0	0	0	0	0	0	0	0	0	0	0	0	0	0	0
EPI_ISL_508607	GISAID	2020-07-29	Oceania	Australia	1	South Australia	29865	1	1	1	1	1	1	1	0	0	0	0	0	0	0	0	1	1	1	1	1	1	0	0	0	0	0	0	0	0	0	0	0	0	0	0	0	0	0	0	0	0	0
EPI_ISL_508608	GISAID	2020-07-29	Oceania	Australia	1	South Australia	29867	1	1	1	1	1	1	1	0	0	0	0	0	0	0	0	1	0	0	1	1	1	0	0	0	0	0	0	0	0	0	0	0	0	0	0	0	0	0	0	0	0	0
EPI_ISL_510542	GISAID	2020-07-31	Oceania	Australia	1	South Australia	29867	1	1	1	1	1	1	1	0	0	0	0	0	0	0	0	1	1	1	1	1	1	0	0	0	0	0	0	0	0	0	0	0	0	0	0	0	0	0	0	0	0	0
EPI_ISL_510543	GISAID	2020-07-31	Oceania	Australia	1	South Australia	29854	1	1	1	1	1	1	1	0	0	0	0	0	0	0	0	1	1	1	1	1	1	0	0	0	0	0	0	0	0	0	0	0	0	0	0	0	0	0	0	0	0	0
EPI_ISL_510544	GISAID	2020-08-03	Oceania	Australia	1	South Australia	29865	1	1	1	1	1	1	1	0	0	0	0	0	0	0	0	1	1	1	1	1	1	0	0	0	0	0	0	0	0	0	0	0	0	0	0	0	0	0	0	0	0	0
EPI_ISL_513911	GISAID	2020-08-05	Oceania	Australia	1	South Australia	29883	1	1	1	1	1	1	1	0	0	0	0	0	0	0	0	1	1	1	1	1	1	0	0	0	0	0	0	0	0	0	0	0	0	0	0	0	0	0	0	0	0	0
EPI_ISL_513912	GISAID	2020-08-05	Oceania	Australia	1	South Australia	29892	1	1	1	1	0	0	0	0	0	0	0	0	0	0	0	0	0	0	0	0	0	0	0	0	0	0	0	0	0	0	0	0	0	0	0	0	0	0	0	0	0	0
EPI_ISL_513913	GISAID	2020-08-05	Oceania	Australia	1	South Australia	29866	1	1	1	1	0	0	0	1	0	0	0	0	0	0	0	0	0	0	0	0	0	0	0	0	0	0	0	0	0	1	0	0	0	0	0	1	0	0	0	0	0	0
EPI_ISL_516550	GISAID	2020-08-15	Oceania	Australia	1	South Australia	29861	1	1	1	1	0	0	0	1	0	0	0	0	0	0	0	0	0	0	0	0	0	0	0	0	0	0	0	0	0	1	0	0	0	0	0	1	0	0	0	0	0	0
EPI_ISL_516551	GISAID	2020-08-15	Oceania	Australia	1	South Australia	29805	1	1	1	1	0	0	0	1	0	0	0	0	0	0	0	0	0	0	0	0	0	0	0	0	0	0	0	0	0	1	0	0	0	0	0	1	0	0	0	0	0	0
EPI_ISL_522556	GISAID	2020-04-10	Oceania	Australia	1	Tasmania	29794	0	0	0	0	0	0	0	0	0	0	0	1	1	1	0	0	0	0	0	0	0	0	0	0	0	0	0	0	0	0	0	0	0	0	0	0	0	1	0	0	1	0
EPI_ISL_522557	GISAID	2020-04-11	Oceania	Australia	1	Tasmania	29813	0	0	0	0	0	0	0	0	0	0	0	1	1	1	0	0	0	0	0	0	0	0	0	0	0	0	0	0	0	0	0	0	0	0	0	0	0	1	0	0	1	0
EPI_ISL_522558	GISAID	2020-04-11	Oceania	Australia	1	Tasmania	29806	0	0	0	0	0	0	0	0	0	0	0	1	1	1	0	0	0	0	0	0	0	0	0	0	0	0	0	0	0	0	0	0	0	0	0	0	0	1	0	0	1	0
EPI_ISL_522559	GISAID	2020-04-12	Oceania	Australia	1	Tasmania	29806	0	0	0	0	0	0	0	0	0	0	0	1	1	1	0	0	0	0	0	0	0	0	0	0	0	0	0	0	0	0	0	0	0	0	0	0	0	1	0	0	1	0
EPI_ISL_522560	GISAID	2020-04-12	Oceania	Australia	1	Tasmania	29797	0	0	0	0	0	0	0	0	1	0	0	1	1	1	0	0	0	0	0	0	0	0	0	0	0	0	0	0	0	0	0	0	0	0	0	0	0	1	0	0	1	0
EPI_ISL_522561	GISAID	2020-04-12	Oceania	Australia	1	Tasmania	29812	0	0	0	0	0	0	0	0	0	0	0	1	1	1	0	0	0	0	0	0	0	0	0	0	0	0	0	0	0	0	0	0	0	0	0	0	0	1	0	0	1	0
EPI_ISL_522562	GISAID	2020-04-13	Oceania	Australia	1	Tasmania	29808	0	0	0	0	0	0	0	0	0	0	0	1	1	1	0	0	0	0	0	0	0	0	0	0	0	0	0	0	0	0	0	0	0	0	0	0	0	1	0	0	1	0
EPI_ISL_522563	GISAID	2020-04-13	Oceania	Australia	1	Tasmania	29804	0	0	0	0	0	0	0	0	0	0	0	1	1	1	0	0	0	0	0	0	0	0	0	0	0	0	0	0	0	0	0	0	0	0	0	0	0	1	0	0	1	0
EPI_ISL_522564	GISAID	2020-04-13	Oceania	Australia	1	Tasmania	29812	0	0	0	0	0	0	0	0	0	0	0	1	1	1	0	0	0	0	0	0	0	0	0	0	0	0	0	0	0	0	0	0	0	0	0	0	0	1	0	0	1	0
EPI_ISL_522565	GISAID	2020-04-13	Oceania	Australia	1	Tasmania	29813	0	0	0	0	0	0	0	0	0	0	0	1	1	1	0	0	0	0	0	0	0	0	0	0	0	0	0	0	0	0	0	0	0	0	0	0	0	1	0	0	1	0
EPI_ISL_522566	GISAID	2020-03-17	Oceania	Australia	1	Tasmania	29801	0	0	0	0	0	0	0	0	0	0	1	1	0	0	1	0	0	0	0	0	0	0	0	0	0	0	0	0	0	0	1	0	0	0	0	0	0	0	0	0	0	0
EPI_ISL_522567	GISAID	2020-03-24	Oceania	Australia	1	Tasmania	29798	1	1	1	1	0	0	0	0	1	0	0	0	0	0	0	0	0	0	0	0	0	0	0	0	0	0	0	0	0	0	0	0	0	0	0	0	0	0	0	0	0	0
EPI_ISL_522568	GISAID	2020-03-21	Oceania	Australia	1	Tasmania	29797	1	1	1	1	0	0	0	1	1	1	0	0	0	0	0	0	0	0	0	0	0	0	0	0	0	0	0	0	0	0	0	0	0	0	0	0	0	0	0	0	0	0
EPI_ISL_522569	GISAID	2020-03-24	Oceania	Australia	1	Tasmania	29797	0	0	0	0	0	0	0	0	1	0	1	1	0	0	1	0	0	0	0	0	0	0	0	0	0	0	0	0	0	0	0	0	0	0	0	0	0	0	0	0	0	0
EPI_ISL_522570	GISAID	2020-03-20	Oceania	Australia	1	Tasmania	29798	0	0	0	0	0	0	0	0	0	0	0	1	1	1	0	0	0	0	0	0	0	0	0	0	0	0	0	0	0	0	0	0	0	0	0	0	0	1	0	0	1	0
EPI_ISL_522571	GISAID	2020-04-02	Oceania	Australia	1	Tasmania	29812	1	1	1	1	0	0	0	1	0	1	0	0	0	0	0	0	0	0	0	0	0	0	0	0	0	0	0	0	0	0	0	0	0	0	0	0	0	0	0	0	0	0
EPI_ISL_522572	GISAID	2020-03-24	Oceania	Australia	1	Tasmania	29801	0	0	0	0	0	0	0	0	0	0	0	1	1	1	0	0	0	0	0	0	0	0	0	0	0	0	0	0	0	0	0	0	0	0	0	0	0	1	0	0	1	0
EPI_ISL_522573	GISAID	2020-04-15	Oceania	Australia	1	Tasmania	29801	0	0	0	0	0	0	0	0	0	0	0	1	1	1	0	0	0	0	0	0	0	0	0	0	0	0	0	0	0	0	0	0	0	0	0	0	0	1	0	0	1	0
EPI_ISL_522574	GISAID	2020-03-24	Oceania	Australia	1	Tasmania	29801	1	1	1	1	0	0	0	1	0	1	0	0	0	0	0	0	0	0	0	0	0	0	0	0	0	0	0	0	0	0	0	0	0	0	0	0	0	0	0	0	0	0
EPI_ISL_522575	GISAID	2020-04-14	Oceania	Australia	1	Tasmania	29806	0	0	0	0	0	0	0	0	0	0	0	1	1	1	0	0	0	0	0	0	0	0	0	0	0	0	0	0	0	0	0	0	0	0	0	0	0	1	0	0	1	0
EPI_ISL_522576	GISAID	2020-04-09	Oceania	Australia	1	Tasmania	29806	0	0	0	0	0	0	0	0	0	0	0	1	1	1	0	0	0	0	0	0	0	0	0	0	0	0	0	0	0	0	0	0	0	0	0	0	0	1	0	0	1	0
EPI_ISL_522577	GISAID	2020-03-31	Oceania	Australia	1	Tasmania	29787	1	1	1	1	0	0	0	1	1	1	0	0	0	0	0	0	0	0	0	0	0	0	0	0	0	0	0	0	0	0	0	1	0	0	0	0	0	0	0	0	0	0
EPI_ISL_522578	GISAID	2020-03-27	Oceania	Australia	1	Tasmania	29806	1	1	1	1	1	1	1	0	0	0	0	0	0	0	0	0	0	0	0	0	0	0	0	0	0	0	0	0	0	0	0	0	0	0	0	0	0	0	0	0	0	0
EPI_ISL_522579	GISAID	2020-03-23	Oceania	Australia	1	Tasmania	29797	0	0	0	0	0	0	0	0	1	0	0	1	1	1	0	0	0	0	0	0	0	0	0	0	0	0	0	0	0	0	0	0	0	0	0	0	0	1	0	0	1	0
EPI_ISL_522580	GISAID	2020-03-23	Oceania	Australia	1	Tasmania	29798	1	1	1	1	0	0	0	1	1	1	0	0	0	0	0	0	0	0	0	0	0	0	0	0	0	0	0	0	0	0	0	0	0	0	0	0	0	0	0	0	0	0
EPI_ISL_522581	GISAID	2020-04-08	Oceania	Australia	1	Tasmania	29807	0	0	0	0	0	0	0	0	0	0	0	1	1	1	0	0	0	0	0	0	0	0	0	0	0	0	0	0	0	0	0	0	0	0	0	0	0	1	0	0	1	0
EPI_ISL_522582	GISAID	2020-03-20	Oceania	Australia	1	Tasmania	29803	0	0	0	0	0	0	0	0	0	0	0	1	1	1	0	0	0	0	0	0	0	0	0	0	0	0	0	0	0	0	0	0	0	0	0	0	0	1	0	0	1	0
EPI_ISL_522583	GISAID	2020-03-20	Oceania	Australia	1	Tasmania	29801	0	0	0	0	0	0	0	0	0	0	0	1	1	1	0	0	0	0	0	0	0	0	0	0	0	0	0	0	0	0	0	0	0	0	0	0	0	1	0	0	1	0
EPI_ISL_522584	GISAID	2020-03-23	Oceania	Australia	1	Tasmania	29560	0	0	0	0	0	0	0	0	0	0	0	0	1	1	0	0	0	0	0	0	0	0	0	0	0	0	0	0	0	0	0	0	0	0	0	0	0	0	0	0	0	0
EPI_ISL_522585	GISAID	2020-04-15	Oceania	Australia	1	Tasmania	29799	0	0	0	0	0	0	0	0	0	0	0	1	1	1	0	0	0	0	0	0	0	0	0	0	0	0	0	0	0	0	0	0	0	0	0	0	0	1	0	0	1	0
EPI_ISL_522586	GISAID	2020-03-24	Oceania	Australia	1	Tasmania	29788	0	0	0	0	0	0	0	0	0	0	0	1	0	0	1	0	0	0	0	0	0	0	0	0	0	0	0	0	0	0	0	0	0	0	0	0	0	0	0	0	0	0
EPI_ISL_522587	GISAID	2020-03-20	Oceania	Australia	1	Tasmania	29812	0	0	0	0	0	0	0	0	0	0	1	1	0	0	1	0	0	0	0	0	0	0	0	0	0	0	0	0	0	0	1	0	0	0	0	0	0	0	0	0	0	0
EPI_ISL_522588	GISAID	2020-03-12	Oceania	Australia	1	Tasmania	29802	0	0	0	0	0	0	0	0	0	0	0	0	1	1	0	0	0	0	0	0	0	0	0	0	1	1	1	0	0	0	0	0	0	0	0	0	0	0	0	0	0	0
EPI_ISL_522589	GISAID	2020-03-11	Oceania	Australia	1	Tasmania	29791	0	0	0	0	0	0	0	0	0	0	0	1	0	0	1	0	0	0	0	0	0	0	0	0	0	0	0	0	0	0	1	0	0	0	0	0	0	0	0	0	0	0
EPI_ISL_522590	GISAID	2020-03-29	Oceania	Australia	1	Tasmania	29804	0	0	0	0	0	0	0	0	0	0	0	0	1	1	0	0	0	0	0	0	0	0	0	0	1	1	1	0	0	0	0	0	0	0	0	0	0	0	0	0	0	0
EPI_ISL_522591	GISAID	2020-04-20	Oceania	Australia	1	Tasmania	29804	0	0	0	0	0	0	0	0	0	0	0	1	1	1	0	0	0	0	0	0	0	0	0	0	0	0	0	0	0	0	0	0	0	0	0	0	0	1	0	0	1	0
EPI_ISL_522592	GISAID	2020-04-19	Oceania	Australia	1	Tasmania	29782	0	0	0	0	0	0	0	0	1	0	0	1	1	1	0	0	0	0	0	0	0	0	0	0	0	0	0	0	0	0	0	0	0	0	0	0	0	1	0	0	1	0
EPI_ISL_522593	GISAID	2020-04-06	Oceania	Australia	1	Tasmania	29787	0	0	0	0	0	0	0	0	1	0	0	1	1	1	0	0	0	0	0	0	0	0	0	0	0	0	0	0	0	0	0	0	0	0	0	0	0	1	0	0	1	0
EPI_ISL_522594	GISAID	2020-04-06	Oceania	Australia	1	Tasmania	29806	0	0	0	0	0	0	0	0	0	0	0	1	1	1	0	0	0	0	0	0	0	0	0	0	0	0	0	0	0	0	0	0	0	0	0	0	0	1	0	0	1	0
EPI_ISL_522595	GISAID	2020-04-15	Oceania	Australia	1	Tasmania	29810	0	0	0	0	0	0	0	0	0	0	0	1	1	1	0	0	0	0	0	0	0	0	0	0	0	0	0	0	0	0	0	0	0	0	0	0	0	1	0	0	1	0
EPI_ISL_522596	GISAID	2020-04-30	Oceania	Australia	1	Tasmania	29797	0	0	0	0	0	0	0	0	0	0	0	1	1	1	0	0	0	0	0	0	0	0	0	0	0	0	0	0	0	0	0	0	0	0	0	0	0	1	0	0	1	0
EPI_ISL_522597	GISAID	2020-04-21	Oceania	Australia	1	Tasmania	29812	0	0	0	0	0	0	0	0	0	0	0	1	1	1	0	0	0	0	0	0	0	0	0	0	0	0	0	0	0	0	0	0	0	0	0	0	0	1	0	0	1	0
EPI_ISL_522598	GISAID	2020-04-18	Oceania	Australia	1	Tasmania	29742	0	0	0	0	0	0	0	0	1	0	0	1	1	1	0	0	0	0	0	0	0	0	0	0	0	0	0	0	0	0	0	0	0	0	0	0	0	1	0	0	1	0
EPI_ISL_522599	GISAID	2020-04-16	Oceania	Australia	1	Tasmania	29801	0	0	0	0	0	0	0	0	0	0	0	1	1	1	0	0	0	0	0	0	0	0	0	0	0	0	0	0	0	0	0	0	0	0	0	0	0	1	0	0	1	0
EPI_ISL_522600	GISAID	2020-04-16	Oceania	Australia	1	Tasmania	29802	0	0	0	0	0	0	0	0	0	0	0	1	1	1	0	0	0	0	0	0	0	0	0	0	0	0	0	0	0	0	0	0	0	0	0	0	0	1	0	0	1	0
EPI_ISL_522601	GISAID	2020-04-19	Oceania	Australia	1	Tasmania	29792	0	0	0	0	0	0	0	0	0	0	0	1	1	1	0	0	0	0	0	0	0	0	0	0	0	0	0	0	0	0	0	0	0	0	0	0	0	1	0	0	1	0
EPI_ISL_522602	GISAID	2020-04-18	Oceania	Australia	1	Tasmania	29733	0	0	0	0	0	0	0	0	0	0	0	1	1	1	0	0	0	0	0	0	0	0	0	0	0	0	0	0	0	0	0	0	0	0	0	0	0	1	0	0	1	0
EPI_ISL_522603	GISAID	2020-04-13	Oceania	Australia	1	Tasmania	29799	0	0	0	0	0	0	0	0	0	0	0	1	1	1	0	0	0	0	0	0	0	0	0	0	0	0	0	0	0	0	0	0	0	0	0	0	0	1	0	0	1	0
EPI_ISL_522604	GISAID	2020-04-06	Oceania	Australia	1	Tasmania	29783	0	0	0	0	0	0	0	0	0	0	0	1	1	1	0	0	0	0	0	0	0	0	0	0	0	0	0	0	0	0	0	0	0	0	0	0	0	1	0	0	1	0
EPI_ISL_522605	GISAID	2020-04-16	Oceania	Australia	1	Tasmania	29794	0	0	0	0	0	0	0	0	0	0	0	1	1	1	0	0	0	0	0	0	0	0	0	0	0	0	0	0	0	0	0	0	0	0	0	0	0	1	0	0	1	0
EPI_ISL_522606	GISAID	2020-03-26	Oceania	Australia	1	Tasmania	29797	0	0	0	0	0	0	0	0	1	0	0	0	1	1	0	0	0	0	0	0	0	0	0	0	1	1	1	0	0	0	0	0	0	0	0	0	0	0	0	0	0	0
EPI_ISL_522607	GISAID	2020-04-19	Oceania	Australia	1	Tasmania	29804	0	0	0	0	0	0	0	0	0	0	0	1	1	1	0	0	0	0	0	0	0	0	0	0	0	0	0	0	0	0	0	0	0	0	0	0	0	1	0	0	1	0
EPI_ISL_522608	GISAID	2020-04-07	Oceania	Australia	1	Tasmania	29804	0	0	0	0	0	0	0	0	0	0	0	1	1	1	0	0	0	0	0	0	0	0	0	0	0	0	0	0	0	0	0	0	0	0	0	0	0	1	0	0	1	0
EPI_ISL_522609	GISAID	2020-04-19	Oceania	Australia	1	Tasmania	29783	0	0	0	0	0	0	0	0	0	0	0	1	1	1	0	0	0	0	0	0	0	0	0	0	0	0	0	0	0	0	0	0	0	0	0	0	0	1	0	0	1	0
EPI_ISL_522610	GISAID	2020-04-10	Oceania	Australia	1	Tasmania	29813	0	0	0	0	0	0	0	0	0	0	0	1	1	1	0	0	0	0	0	0	0	0	0	0	0	0	0	0	0	0	0	0	0	0	0	0	0	1	0	0	1	0
EPI_ISL_522611	GISAID	2020-03-28	Oceania	Australia	1	Tasmania	29810	0	0	0	0	0	0	0	0	1	0	0	0	1	1	0	0	0	0	0	0	0	0	0	0	1	1	1	0	0	0	0	0	0	0	0	0	0	0	0	0	0	0
EPI_ISL_522612	GISAID	2020-04-16	Oceania	Australia	1	Tasmania	29791	0	0	0	0	0	0	0	0	0	0	0	1	1	1	0	0	0	0	0	0	0	0	0	0	0	0	0	0	0	0	0	0	0	0	0	0	0	1	0	0	1	0
EPI_ISL_522613	GISAID	2020-04-16	Oceania	Australia	1	Tasmania	29804	0	0	0	0	0	0	0	0	0	0	0	1	1	1	0	0	0	0	0	0	0	0	0	0	0	0	0	0	0	0	0	0	0	0	0	0	0	1	0	0	1	0
EPI_ISL_522614	GISAID	2020-04-18	Oceania	Australia	1	Tasmania	29803	0	0	0	0	0	0	0	0	0	0	0	1	1	1	0	0	0	0	0	0	0	0	0	0	0	0	0	0	0	0	0	0	0	0	0	0	0	1	0	0	1	0
EPI_ISL_522615	GISAID	2020-05-03	Oceania	Australia	1	Tasmania	29668	0	0	0	0	0	0	0	0	0	0	0	1	1	1	0	0	0	0	0	0	0	0	0	0	0	0	0	0	0	0	0	0	0	0	0	0	0	1	0	0	1	0
EPI_ISL_522616	GISAID	2020-04-10	Oceania	Australia	1	Tasmania	29799	0	0	0	0	0	0	0	0	0	0	0	1	1	1	0	0	0	0	0	0	0	0	0	0	0	0	0	0	0	0	0	0	0	0	0	0	0	1	0	0	1	0
EPI_ISL_522617	GISAID	2020-04-16	Oceania	Australia	1	Tasmania	29674	1	1	1	1	0	0	0	0	0	0	0	0	0	0	0	0	0	0	0	0	0	0	0	0	0	0	0	0	0	0	0	0	0	0	0	0	0	0	0	0	0	0
EPI_ISL_522618	GISAID	2020-04-07	Oceania	Australia	1	Tasmania	29795	0	0	0	0	0	0	0	0	0	0	0	1	1	1	0	0	0	0	0	0	0	0	0	0	0	0	0	0	0	0	0	0	0	0	0	0	0	1	0	0	1	0
EPI_ISL_522619	GISAID	2020-04-27	Oceania	Australia	1	Tasmania	29514	0	0	0	0	0	0	0	0	0	0	0	1	1	1	0	0	0	0	0	0	0	0	0	0	0	0	0	0	0	0	0	0	0	0	0	0	0	1	0	0	1	0
EPI_ISL_522620	GISAID	2020-03-14	Oceania	Australia	1	Tasmania	29801	0	0	0	0	0	0	0	0	0	0	0	0	1	1	0	0	0	0	0	0	0	0	0	0	1	1	1	0	0	0	0	0	0	0	0	0	0	0	0	0	0	0
EPI_ISL_522621	GISAID	2020-05-01	Oceania	Australia	1	Tasmania	29787	0	0	0	0	0	0	0	0	0	0	0	1	1	1	0	0	0	0	0	0	0	0	0	0	0	0	0	0	0	0	0	0	0	0	0	0	0	1	0	0	1	0
EPI_ISL_522622	GISAID	2020-04-13	Oceania	Australia	1	Tasmania	29805	0	0	0	0	0	0	0	0	0	0	0	1	1	1	0	0	0	0	0	0	0	0	0	0	0	0	0	0	0	0	0	0	0	0	0	0	0	1	0	0	1	0
EPI_ISL_522623	GISAID	2020-03-26	Oceania	Australia	1	Tasmania	29791	1	1	1	1	0	0	0	1	1	1	0	0	0	0	0	0	0	0	0	0	0	0	0	0	0	0	0	0	0	0	0	0	0	0	0	0	0	0	0	0	0	0
EPI_ISL_522624	GISAID	2020-04-20	Oceania	Australia	1	Tasmania	29741	0	0	0	0	0	0	0	0	0	0	0	0	1	1	0	0	0	0	0	0	0	0	0	0	0	0	0	0	0	0	0	0	0	0	0	0	0	1	0	0	0	0
EPI_ISL_522625	GISAID	2020-04-27	Oceania	Australia	1	Tasmania	29771	0	0	0	0	0	0	0	0	0	0	0	1	1	1	0	0	0	0	0	0	0	0	0	0	0	0	0	0	0	0	0	0	0	0	0	0	0	1	0	0	1	0
EPI_ISL_522626	GISAID	2020-04-02	Oceania	Australia	1	Tasmania	29612	1	1	1	1	0	0	0	0	0	0	0	0	0	0	0	0	0	0	0	0	0	1	0	0	0	0	0	0	0	0	0	0	0	0	0	0	0	0	0	0	0	0
EPI_ISL_522627	GISAID	2020-04-27	Oceania	Australia	1	Tasmania	29495	0	0	0	0	0	0	0	0	0	0	0	1	1	0	0	0	0	0	0	0	0	0	0	0	0	0	0	0	0	0	0	0	0	0	0	0	0	1	0	0	1	0
EPI_ISL_522629	GISAID	2020-04-30	Oceania	Australia	1	Tasmania	29783	0	0	0	0	0	0	0	0	0	0	0	1	1	1	0	0	0	0	0	0	0	0	0	0	0	0	0	0	0	0	0	0	0	0	0	0	0	1	0	0	1	0
EPI_ISL_522630	GISAID	2020-04-13	Oceania	Australia	1	Tasmania	29796	0	0	0	0	0	0	0	0	0	0	0	1	1	1	0	0	0	0	0	0	0	0	0	0	0	0	0	0	0	0	0	0	0	0	0	0	0	1	0	0	1	0
EPI_ISL_522631	GISAID	2020-04-20	Oceania	Australia	1	Tasmania	29698	1	1	1	1	1	1	1	0	1	0	0	0	0	0	0	0	0	0	0	0	0	0	0	0	0	0	0	0	0	0	0	0	0	0	0	0	0	0	0	0	0	0
EPI_ISL_522632	GISAID	2020-04-27	Oceania	Australia	1	Tasmania	29840	0	0	0	0	0	0	0	0	0	0	0	1	1	1	0	0	0	0	0	0	0	0	0	0	0	0	0	0	0	0	0	0	0	0	0	0	0	1	0	0	1	0
EPI_ISL_522633	GISAID	2020-04-19	Oceania	Australia	1	Tasmania	29789	0	0	0	0	0	0	0	0	0	0	0	1	1	1	0	0	0	0	0	0	0	0	0	0	0	0	0	0	0	0	0	0	0	0	0	0	0	1	0	0	1	0
EPI_ISL_522634	GISAID	2020-04-19	Oceania	Australia	1	Tasmania	29323	0	0	0	0	0	0	0	0	0	0	0	1	1	0	0	0	0	0	0	0	0	0	0	0	0	0	0	0	0	0	0	0	0	0	0	0	0	1	0	0	1	0
EPI_ISL_522635	GISAID	2020-04-06	Oceania	Australia	1	Tasmania	29798	0	0	0	0	0	0	0	0	0	0	0	1	1	1	0	0	0	0	0	0	0	0	0	0	0	0	0	0	0	0	0	0	0	0	0	0	0	1	0	0	1	0
EPI_ISL_522636	GISAID	2020-03-26	Oceania	Australia	1	Tasmania	29789	0	0	0	0	0	0	0	0	1	0	0	1	1	1	0	0	0	0	0	0	0	0	0	0	0	0	0	0	0	0	0	0	0	0	0	0	0	1	0	0	1	0
EPI_ISL_522637	GISAID	2020-04-24	Oceania	Australia	1	Tasmania	29789	0	0	0	0	0	0	0	0	0	0	0	1	1	1	0	0	0	0	0	0	0	0	0	0	0	0	0	0	0	0	0	0	0	0	0	0	0	1	0	0	1	0
EPI_ISL_522638	GISAID	2020-04-14	Oceania	Australia	1	Tasmania	29812	0	0	0	0	0	0	0	0	0	0	0	1	1	1	0	0	0	0	0	0	0	0	0	0	0	0	0	0	0	0	0	0	0	0	0	0	0	1	0	0	1	0
EPI_ISL_522639	GISAID	2020-04-25	Oceania	Australia	1	Tasmania	29787	0	0	0	0	0	0	0	0	0	0	0	1	1	1	0	0	0	0	0	0	0	0	0	0	0	0	0	0	0	0	0	0	0	0	0	0	0	1	0	0	1	0
EPI_ISL_522640	GISAID	2020-04-07	Oceania	Australia	1	Tasmania	29783	0	0	0	0	0	0	0	0	0	0	0	1	1	1	0	0	0	0	0	0	0	0	0	0	0	0	0	0	0	0	0	0	0	0	0	0	0	1	0	0	1	0
EPI_ISL_522641	GISAID	2020-03-27	Oceania	Australia	1	Tasmania	29787	1	1	1	1	0	0	0	1	1	1	0	0	0	0	0	0	0	0	0	0	0	0	0	0	0	0	0	0	0	0	0	0	0	0	0	0	0	0	0	0	0	0
EPI_ISL_522642	GISAID	2020-04-21	Oceania	Australia	1	Tasmania	29789	0	0	0	0	0	0	0	0	0	0	0	1	1	1	0	0	0	0	0	0	0	0	0	0	0	0	0	0	0	0	0	0	0	0	0	0	0	1	0	0	1	0
EPI_ISL_522643	GISAID	2020-04-14	Oceania	Australia	1	Tasmania	29797	0	0	0	0	0	0	0	0	1	0	0	1	1	1	0	0	0	0	0	0	0	0	0	0	0	0	0	0	0	0	0	0	0	0	0	0	0	1	0	0	1	0
EPI_ISL_522644	GISAID	2020-03-27	Oceania	Australia	1	Tasmania	29797	0	0	0	0	0	0	0	0	1	0	1	0	1	1	0	0	0	0	0	0	0	0	0	0	1	1	1	0	0	0	0	0	0	0	0	0	0	0	0	0	0	0
EPI_ISL_522645	GISAID	2020-04-26	Oceania	Australia	1	Tasmania	29784	0	0	0	0	0	0	0	0	1	0	0	1	1	0	0	0	0	0	0	0	0	0	0	0	0	0	0	0	0	0	0	0	0	0	0	0	0	1	0	0	1	0
EPI_ISL_522646	GISAID	2020-04-15	Oceania	Australia	1	Tasmania	29805	0	0	0	0	0	0	0	0	0	0	0	1	1	1	0	0	0	0	0	0	0	0	0	0	0	0	0	0	0	0	0	0	0	0	0	0	0	1	0	0	1	0
EPI_ISL_522648	GISAID	2020-03-20	Oceania	Australia	1	Tasmania	29782	0	0	0	0	0	0	0	0	1	0	1	1	0	0	1	0	0	0	0	0	0	0	0	0	0	0	0	0	0	0	1	0	0	0	0	0	0	0	0	0	0	0
EPI_ISL_522649	GISAID	2020-04-11	Oceania	Australia	1	Tasmania	29797	0	0	0	0	0	0	0	0	1	0	0	1	1	1	0	0	0	0	0	0	0	0	0	0	0	0	0	0	0	0	0	0	0	0	0	0	0	1	0	0	1	0
EPI_ISL_522650	GISAID	2020-03-26	Oceania	Australia	1	Tasmania	29764	1	1	1	1	0	0	0	1	0	1	0	0	0	0	0	0	0	0	0	0	0	0	0	0	0	0	0	0	0	0	0	0	0	0	0	0	0	0	0	0	0	0
EPI_ISL_522651	GISAID	2020-03-26	Oceania	Australia	1	Tasmania	29782	0	0	0	0	0	0	0	0	1	0	0	0	1	0	0	0	0	0	0	0	0	0	0	0	1	1	0	0	0	0	0	0	0	0	0	0	0	0	0	0	0	0
EPI_ISL_522652	GISAID	2020-03-27	Oceania	Australia	1	Tasmania	29802	0	0	0	0	0	0	0	0	0	0	0	1	1	1	0	0	0	0	0	0	0	0	0	0	0	0	0	0	0	0	0	0	0	0	0	0	0	1	0	0	1	0
EPI_ISL_522653	GISAID	2020-03-27	Oceania	Australia	1	Tasmania	29802	0	0	0	0	0	0	0	0	0	0	0	0	1	1	0	0	0	0	0	0	0	0	0	0	1	1	0	0	0	0	0	0	0	0	0	0	0	0	0	0	0	0
EPI_ISL_522654	GISAID	2020-03-29	Oceania	Australia	1	Tasmania	29812	1	1	1	1	0	0	0	1	0	1	0	0	0	0	0	0	0	0	0	0	0	0	0	0	0	0	0	0	0	0	0	0	0	0	0	0	0	0	0	0	0	0
EPI_ISL_522655	GISAID	2020-03-29	Oceania	Australia	1	Tasmania	29797	1	1	1	1	0	0	0	1	0	1	0	0	0	0	0	0	0	0	0	0	0	0	0	0	0	0	0	0	0	0	0	0	0	0	0	0	0	0	0	0	0	0
EPI_ISL_522656	GISAID	2020-03-29	Oceania	Australia	1	Tasmania	29802	1	1	1	1	0	0	0	1	0	1	0	0	0	0	0	0	0	0	0	0	0	0	0	0	0	0	0	0	0	0	0	0	0	0	0	0	0	0	0	0	0	0
EPI_ISL_522657	GISAID	2020-04-01	Oceania	Australia	1	Tasmania	29803	0	0	0	0	0	0	0	0	0	0	0	0	1	1	0	0	0	0	0	0	0	0	0	0	1	1	1	0	0	0	0	0	0	0	0	0	0	0	0	0	0	0
EPI_ISL_522658	GISAID	2020-04-13	Oceania	Australia	1	Tasmania	29725	0	0	0	0	0	0	0	0	0	0	0	1	1	1	0	0	0	0	0	0	0	0	0	0	0	0	0	0	0	0	0	0	0	0	0	0	0	1	0	0	1	0
EPI_ISL_522659	GISAID	2020-04-06	Oceania	Australia	1	Tasmania	29801	0	0	0	0	0	0	0	0	0	0	0	1	1	1	0	0	0	0	0	0	0	0	0	0	0	0	0	0	0	0	0	0	0	0	0	0	0	1	0	0	1	0
EPI_ISL_522660	GISAID	2020-04-07	Oceania	Australia	1	Tasmania	29632	0	0	0	0	0	0	0	0	0	0	0	0	1	0	0	0	0	0	0	0	0	0	0	0	0	0	0	0	0	0	0	0	0	0	0	0	0	1	0	0	1	0
EPI_ISL_522661	GISAID	2020-04-08	Oceania	Australia	1	Tasmania	29784	0	0	0	0	0	0	0	0	0	0	0	1	1	0	0	0	0	0	0	0	0	0	0	0	0	0	0	0	0	0	0	0	0	0	0	0	0	1	0	0	1	0
EPI_ISL_522662	GISAID	2020-04-10	Oceania	Australia	1	Tasmania	29789	0	0	0	0	0	0	0	0	0	0	0	1	1	1	0	0	0	0	0	0	0	0	0	0	0	0	0	0	0	0	0	0	0	0	0	0	0	1	0	0	1	0
EPI_ISL_522663	GISAID	2020-04-10	Oceania	Australia	1	Tasmania	29787	0	0	0	0	0	0	0	0	1	0	0	1	1	1	0	0	0	0	0	0	0	0	0	0	0	0	0	0	0	0	0	0	0	0	0	0	0	1	0	0	1	0
EPI_ISL_522664	GISAID	2020-04-10	Oceania	Australia	1	Tasmania	29787	0	0	0	0	0	0	0	0	1	0	0	1	1	1	0	0	0	0	0	0	0	0	0	0	0	0	0	0	0	0	0	0	0	0	0	0	0	1	0	0	1	0
EPI_ISL_522665	GISAID	2020-04-10	Oceania	Australia	1	Tasmania	29798	0	0	0	0	0	0	0	0	0	0	0	1	1	1	0	0	0	0	0	0	0	0	0	0	0	0	0	0	0	0	0	0	0	0	0	0	0	1	0	0	1	0
EPI_ISL_522666	GISAID	2020-04-13	Oceania	Australia	1	Tasmania	29804	0	0	0	0	0	0	0	0	0	0	0	1	1	1	0	0	0	0	0	0	0	0	0	0	0	0	0	0	0	0	0	0	0	0	0	0	0	1	0	0	1	0
EPI_ISL_522667	GISAID	2020-04-15	Oceania	Australia	1	Tasmania	29796	0	0	0	0	0	0	0	0	0	0	0	1	1	1	0	0	0	0	0	0	0	0	0	0	0	0	0	0	0	0	0	0	0	0	0	0	0	1	0	0	1	0
EPI_ISL_522668	GISAID	2020-04-15	Oceania	Australia	1	Tasmania	29804	0	0	0	0	0	0	0	0	0	0	0	1	1	1	0	0	0	0	0	0	0	0	0	0	0	0	0	0	0	0	0	0	0	0	0	0	0	1	0	0	1	0
EPI_ISL_522669	GISAID	2020-04-15	Oceania	Australia	1	Tasmania	29792	0	0	0	0	0	0	0	0	0	0	0	1	1	1	0	0	0	0	0	0	0	0	0	0	0	0	0	0	0	0	0	0	0	0	0	0	0	1	0	0	1	0
EPI_ISL_522670	GISAID	2020-04-15	Oceania	Australia	1	Tasmania	29792	0	0	0	0	0	0	0	0	0	0	0	1	1	1	0	0	0	0	0	0	0	0	0	0	0	0	0	0	0	0	0	0	0	0	0	0	0	1	0	0	1	0
EPI_ISL_522671	GISAID	2020-04-15	Oceania	Australia	1	Tasmania	29790	0	0	0	0	0	0	0	0	0	0	0	1	1	1	0	0	0	0	0	0	0	0	0	0	0	0	0	0	0	0	0	0	0	0	0	0	0	1	0	0	1	0
EPI_ISL_522672	GISAID	2020-04-18	Oceania	Australia	1	Tasmania	29812	0	0	0	0	0	0	0	0	0	0	0	1	1	1	0	0	0	0	0	0	0	0	0	0	0	0	0	0	0	0	0	0	0	0	0	0	0	1	0	0	1	0
EPI_ISL_522673	GISAID	2020-04-18	Oceania	Australia	1	Tasmania	29809	0	0	0	0	0	0	0	0	0	0	0	1	1	1	0	0	0	0	0	0	0	0	0	0	0	0	0	0	0	0	0	0	0	0	0	0	0	1	0	0	1	0
EPI_ISL_522674	GISAID	2020-04-21	Oceania	Australia	1	Tasmania	29799	0	0	0	0	0	0	0	0	0	0	0	1	1	1	0	0	0	0	0	0	0	0	0	0	0	0	0	0	0	0	0	0	0	0	0	0	0	1	0	0	1	0
EPI_ISL_522675	GISAID	2020-04-21	Oceania	Australia	1	Tasmania	29813	0	0	0	0	0	0	0	0	0	0	0	1	1	1	0	0	0	0	0	0	0	0	0	0	0	0	0	0	0	0	0	0	0	0	0	0	0	1	0	0	1	0
EPI_ISL_522676	GISAID	2020-04-22	Oceania	Australia	1	Tasmania	29796	0	0	0	0	0	0	0	0	0	0	0	1	1	1	0	0	0	0	0	0	0	0	0	0	0	0	0	0	0	0	0	0	0	0	0	0	0	1	0	0	1	0
EPI_ISL_522677	GISAID	2020-04-12	Oceania	Australia	1	Tasmania	29806	0	0	0	0	0	0	0	0	0	0	0	1	1	1	0	0	0	0	0	0	0	0	0	0	0	0	0	0	0	0	0	0	0	0	0	0	0	1	0	0	1	0
EPI_ISL_522678	GISAID	2020-04-23	Oceania	Australia	1	Tasmania	29795	0	0	0	0	0	0	0	0	0	0	0	1	1	1	0	0	0	0	0	0	0	0	0	0	0	0	0	0	0	0	0	0	0	0	0	0	0	1	0	0	1	0
EPI_ISL_522679	GISAID	2020-04-23	Oceania	Australia	1	Tasmania	29797	0	0	0	0	0	0	0	0	0	0	0	1	1	1	0	0	0	0	0	0	0	0	0	0	0	0	0	0	0	0	0	0	0	0	0	0	0	1	0	0	1	0
EPI_ISL_522680	GISAID	2020-04-24	Oceania	Australia	1	Tasmania	29813	0	0	0	0	0	0	0	0	0	0	0	1	1	1	0	0	0	0	0	0	0	0	0	0	0	0	0	0	0	0	0	0	0	0	0	0	0	1	0	0	1	0
EPI_ISL_522681	GISAID	2020-04-25	Oceania	Australia	1	Tasmania	29843	0	0	0	0	0	0	0	0	0	0	0	1	1	1	0	0	0	0	0	0	0	0	0	0	0	0	0	0	0	0	0	0	0	0	0	0	0	1	0	0	1	0
EPI_ISL_522682	GISAID	2020-04-27	Oceania	Australia	1	Tasmania	29777	0	0	0	0	0	0	0	0	0	0	0	1	1	0	0	0	0	0	0	0	0	0	0	0	0	0	0	0	0	0	0	0	0	0	0	0	0	1	0	0	1	0
EPI_ISL_522683	GISAID	2020-04-27	Oceania	Australia	1	Tasmania	29800	0	0	0	0	0	0	0	0	0	0	0	1	1	1	0	0	0	0	0	0	0	0	0	0	0	0	0	0	0	0	0	0	0	0	0	0	0	1	0	0	1	0
EPI_ISL_522684	GISAID	2020-04-28	Oceania	Australia	1	Tasmania	29774	0	0	0	0	0	0	0	0	0	0	0	1	1	0	0	0	0	0	0	0	0	0	0	0	0	0	0	0	0	0	0	0	0	0	0	0	0	1	0	0	1	0
EPI_ISL_522686	GISAID	2020-05-06	Oceania	Australia	1	Tasmania	29782	0	0	0	0	0	0	0	0	1	0	0	1	1	0	0	0	0	0	0	0	0	0	0	0	0	0	0	0	0	0	0	0	0	0	0	0	0	1	0	0	1	0
EPI_ISL_522687	GISAID	2020-04-11	Oceania	Australia	1	Tasmania	29804	0	0	0	0	0	0	0	0	0	0	0	1	1	1	0	0	0	0	0	0	0	0	0	0	0	0	0	0	0	0	0	0	0	0	0	0	0	1	0	0	1	0
EPI_ISL_522688	GISAID	2020-05-08	Oceania	Australia	1	Tasmania	29782	0	0	0	0	0	0	0	0	1	0	0	1	1	1	0	0	0	0	0	0	0	0	0	0	0	0	0	0	0	0	0	0	0	0	0	0	0	1	0	0	1	0
EPI_ISL_522689	GISAID	2020-04-08	Oceania	Australia	1	Tasmania	29802	0	0	0	0	0	0	0	0	0	0	0	0	1	1	0	0	0	0	0	0	0	0	0	0	1	1	0	0	0	0	0	0	0	0	0	0	0	0	0	0	0	0
EPI_ISL_522690	GISAID	2020-03-27	Oceania	Australia	1	Tasmania	29792	1	1	1	1	0	0	0	1	0	1	0	0	0	0	0	0	0	0	0	0	0	0	0	0	0	0	0	0	0	0	0	0	0	0	0	0	0	0	0	0	0	0
EPI_ISL_522691	GISAID	2020-04-03	Oceania	Australia	1	Tasmania	29805	0	0	0	0	0	0	0	0	0	0	0	1	1	1	0	0	0	0	0	0	0	0	0	0	0	0	0	0	0	0	0	0	0	0	0	0	0	1	0	0	1	0
EPI_ISL_522692	GISAID	2020-04-07	Oceania	Australia	1	Tasmania	29805	0	0	0	0	0	0	0	0	0	0	0	1	1	1	0	0	0	0	0	0	0	0	0	0	0	0	0	0	0	0	0	0	0	0	0	0	0	1	0	0	1	0
EPI_ISL_522693	GISAID	2020-04-09	Oceania	Australia	1	Tasmania	29797	0	0	0	0	0	0	0	0	1	0	0	1	1	1	0	0	0	0	0	0	0	0	0	0	0	0	0	0	0	0	0	0	0	0	0	0	0	1	0	0	1	0
EPI_ISL_522694	GISAID	2020-04-10	Oceania	Australia	1	Tasmania	29798	0	0	0	0	0	0	0	0	0	0	0	1	1	1	0	0	0	0	0	0	0	0	0	0	0	0	0	0	0	0	0	0	0	0	0	0	0	1	0	0	1	0
EPI_ISL_522695	GISAID	2020-04-10	Oceania	Australia	1	Tasmania	29797	0	0	0	0	0	0	0	0	1	0	0	1	1	1	0	0	0	0	0	0	0	0	0	0	0	0	0	0	0	0	0	0	0	0	0	0	0	1	0	0	1	0
EPI_ISL_522696	GISAID	2020-04-11	Oceania	Australia	1	Tasmania	29804	0	0	0	0	0	0	0	0	0	0	0	1	1	1	0	0	0	0	0	0	0	0	0	0	0	0	0	0	0	0	0	0	0	0	0	0	0	1	0	0	1	0
EPI_ISL_522697	GISAID	2020-04-11	Oceania	Australia	1	Tasmania	29799	0	0	0	0	0	0	0	0	0	0	0	1	1	1	0	0	0	0	0	0	0	0	0	0	0	0	0	0	0	0	0	0	0	0	0	0	0	1	0	0	1	0
EPI_ISL_522698	GISAID	2020-04-15	Oceania	Australia	1	Tasmania	29729	0	0	0	0	0	0	0	0	0	0	0	1	1	1	0	0	0	0	0	0	0	0	0	0	0	0	0	1	1	0	0	0	0	0	0	0	0	1	0	0	1	0
EPI_ISL_522699	GISAID	2020-04-13	Oceania	Australia	1	Tasmania	29805	0	0	0	0	0	0	0	0	0	0	0	1	1	1	0	0	0	0	0	0	0	0	0	0	0	0	0	0	0	0	0	0	0	0	0	0	0	1	0	0	1	0
EPI_ISL_522700	GISAID	2020-04-13	Oceania	Australia	1	Tasmania	29799	0	0	0	0	0	0	0	0	0	0	0	1	1	1	0	0	0	0	0	0	0	0	0	0	0	0	0	0	0	0	0	0	0	0	0	0	0	1	0	0	1	0
EPI_ISL_522701	GISAID	2020-04-13	Oceania	Australia	1	Tasmania	29798	0	0	0	0	0	0	0	0	1	0	0	1	1	1	0	0	0	0	0	0	0	0	0	0	0	0	0	0	0	0	0	0	0	0	0	0	0	1	0	0	1	0
EPI_ISL_522702	GISAID	2020-04-16	Oceania	Australia	1	Tasmania	29782	0	0	0	0	0	0	0	0	1	0	0	1	1	1	0	0	0	0	0	0	0	0	0	0	0	0	0	0	0	0	0	0	0	0	0	0	0	1	0	0	1	0
EPI_ISL_522703	GISAID	2020-04-18	Oceania	Australia	1	Tasmania	29782	0	0	0	0	0	0	0	0	1	0	0	1	1	1	0	0	0	0	0	0	0	0	0	0	0	0	0	0	0	0	0	0	0	0	0	0	0	1	0	0	1	0
EPI_ISL_522704	GISAID	2020-04-18	Oceania	Australia	1	Tasmania	29786	0	0	0	0	0	0	0	0	0	0	0	1	1	1	0	0	0	0	0	0	0	0	0	0	0	0	0	0	0	0	0	0	0	0	0	0	0	1	0	0	1	0
EPI_ISL_522705	GISAID	2020-07-19	Oceania	Australia	1	Tasmania	29813	1	1	1	1	1	1	1	0	0	0	0	0	0	0	0	1	1	1	1	1	1	0	0	0	0	0	0	0	0	0	0	0	0	0	0	0	0	0	0	0	0	0
EPI_ISL_522706	GISAID	2020-04-12	Oceania	Australia	1	Tasmania	29807	0	0	0	0	0	0	0	0	0	0	0	1	1	1	0	0	0	0	0	0	0	0	0	0	0	0	0	0	0	0	0	0	0	0	0	0	0	1	0	0	1	0
EPI_ISL_522707	GISAID	2020-04-13	Oceania	Australia	1	Tasmania	29798	0	0	0	0	0	0	0	0	0	0	0	1	1	1	0	0	0	0	0	0	0	0	0	0	0	0	0	0	0	0	0	0	0	0	0	0	0	1	0	0	1	0
EPI_ISL_522708	GISAID	2020-04-10	Oceania	Australia	1	Tasmania	29806	0	0	0	0	0	0	0	0	0	0	0	1	1	1	0	0	0	0	0	0	0	0	0	0	0	0	0	0	0	0	0	0	0	0	0	0	0	1	0	0	1	0
EPI_ISL_522709	GISAID	2020-04-10	Oceania	Australia	1	Tasmania	29798	0	0	0	0	0	0	0	0	0	0	0	1	1	1	0	0	0	0	0	0	0	0	0	0	0	0	0	0	0	0	0	0	0	0	0	0	0	1	0	0	1	0
EPI_ISL_522710	GISAID	2020-04-12	Oceania	Australia	1	Tasmania	29789	0	0	0	0	0	0	0	0	1	0	0	1	1	1	0	0	0	0	0	0	0	0	0	0	0	0	0	0	0	0	0	0	0	0	0	0	0	1	0	0	1	0
EPI_ISL_522711	GISAID	2020-04-11	Oceania	Australia	1	Tasmania	29798	0	0	0	0	0	0	0	0	1	0	0	1	1	1	0	0	0	0	0	0	0	0	0	0	0	0	0	0	0	0	0	0	0	0	0	0	0	1	0	0	1	0
EPI_ISL_522712	GISAID	2020-04-11	Oceania	Australia	1	Tasmania	29808	0	0	0	0	0	0	0	0	0	0	0	1	1	1	0	0	0	0	0	0	0	0	0	0	0	0	0	0	0	0	0	0	0	0	0	0	0	1	0	0	1	0
EPI_ISL_522713	GISAID	2020-04-14	Oceania	Australia	1	Tasmania	29804	0	0	0	0	0	0	0	0	0	0	0	1	1	1	0	0	0	0	0	0	0	0	0	0	0	0	0	0	0	0	0	0	0	0	0	0	0	1	0	0	1	0
EPI_ISL_522714	GISAID	2020-04-13	Oceania	Australia	1	Tasmania	29813	0	0	0	0	0	0	0	0	0	0	0	1	1	1	0	0	0	0	0	0	0	0	0	0	0	0	0	0	0	0	0	0	0	0	0	0	0	1	0	0	1	0
EPI_ISL_522715	GISAID	2020-04-13	Oceania	Australia	1	Tasmania	29813	0	0	0	0	0	0	0	0	0	0	0	1	1	1	0	0	0	0	0	0	0	0	0	0	0	0	0	0	0	0	0	0	0	0	0	0	0	1	0	0	1	0
EPI_ISL_522716	GISAID	2020-04-12	Oceania	Australia	1	Tasmania	29805	0	0	0	0	0	0	0	0	0	0	0	1	1	1	0	0	0	0	0	0	0	0	0	0	0	0	0	0	0	0	0	0	0	0	0	0	0	1	0	0	1	0
EPI_ISL_522717	GISAID	2020-04-11	Oceania	Australia	1	Tasmania	29802	0	0	0	0	0	0	0	0	0	0	0	1	1	1	0	0	0	0	0	0	0	0	0	0	0	0	0	0	0	0	0	0	0	0	0	0	0	1	0	0	1	0
EPI_ISL_522718	GISAID	2020-04-15	Oceania	Australia	1	Tasmania	29807	0	0	0	0	0	0	0	0	0	0	0	1	1	1	0	0	0	0	0	0	0	0	0	0	0	0	0	0	0	0	0	0	0	0	0	0	0	1	0	0	1	0
EPI_ISL_522719	GISAID	2020-04-13	Oceania	Australia	1	Tasmania	29801	0	0	0	0	0	0	0	0	0	0	0	1	1	1	0	0	0	0	0	0	0	0	0	0	0	0	0	0	0	0	0	0	0	0	0	0	0	1	0	0	1	0
EPI_ISL_522720	GISAID	2020-04-09	Oceania	Australia	1	Tasmania	29806	0	0	0	0	0	0	0	0	0	0	0	1	1	1	0	0	0	0	0	0	0	0	0	0	0	0	0	0	0	0	0	0	0	0	0	0	0	1	0	0	1	0
EPI_ISL_522721	GISAID	2020-03-27	Oceania	Australia	1	Tasmania	29801	0	0	0	0	0	0	0	0	0	0	0	0	1	1	0	0	0	0	0	0	0	0	0	0	1	1	1	0	0	0	0	0	0	0	0	0	0	0	0	0	0	0
EPI_ISL_522722	GISAID	2020-04-08	Oceania	Australia	1	Tasmania	29798	0	0	0	0	0	0	0	0	1	0	0	1	1	1	0	0	0	0	0	0	0	0	0	0	0	0	0	0	0	0	0	0	0	0	0	0	0	1	0	0	1	0
EPI_ISL_522723	GISAID	2020-04-05	Oceania	Australia	1	Tasmania	29801	0	0	0	0	0	0	0	0	0	0	0	0	1	1	0	0	0	0	0	0	0	0	0	0	1	1	1	0	0	0	0	0	0	0	0	0	0	0	0	0	0	0
EPI_ISL_522724	GISAID	2020-03-21	Oceania	Australia	1	Tasmania	29787	1	1	1	1	1	1	1	0	0	0	0	0	0	0	0	0	0	0	0	0	0	0	0	0	0	0	0	0	0	0	0	0	0	0	0	0	0	0	0	0	0	0
EPI_ISL_522725	GISAID	2020-04-09	Oceania	Australia	1	Tasmania	29797	0	0	0	0	0	0	0	0	1	0	0	1	1	1	0	0	0	0	0	0	0	0	0	0	0	0	0	0	0	0	0	0	0	0	0	0	0	1	0	0	1	0
EPI_ISL_522726	GISAID	2020-04-09	Oceania	Australia	1	Tasmania	29807	0	0	0	0	0	0	0	0	0	0	0	1	1	1	0	0	0	0	0	0	0	0	0	0	0	0	0	0	0	0	0	0	0	0	0	0	0	1	0	0	1	0
EPI_ISL_522727	GISAID	2020-03-23	Oceania	Australia	1	Tasmania	29798	0	0	0	0	0	0	0	0	0	0	0	1	1	1	0	0	0	0	0	0	0	0	0	0	0	0	0	0	0	0	0	0	0	0	0	0	0	1	0	0	1	0
EPI_ISL_522729	GISAID	2020-03-05	Oceania	Australia	1	Tasmania	29790	0	0	0	0	0	0	0	0	0	0	1	0	0	0	0	0	0	0	0	0	0	0	0	0	0	0	0	0	0	0	0	0	0	0	0	0	0	0	0	0	0	0
EPI_ISL_522730	GISAID	2020-03-22	Oceania	Australia	1	Tasmania	29802	0	0	0	0	0	0	0	0	0	0	0	1	1	1	0	0	0	0	0	0	0	0	0	0	0	0	0	0	0	0	0	0	0	0	0	0	0	1	0	0	1	0
EPI_ISL_522731	GISAID	2020-03-19	Oceania	Australia	1	Tasmania	29807	1	1	1	1	0	0	0	1	0	0	0	0	0	0	0	0	0	0	0	0	0	0	0	0	0	0	0	0	0	0	0	0	0	0	0	0	0	0	0	0	0	0
EPI_ISL_522732	GISAID	2020-04-04	Oceania	Australia	1	Tasmania	29798	0	0	0	0	0	0	0	0	0	0	0	1	1	1	0	0	0	0	0	0	0	0	0	0	0	0	0	0	0	0	0	0	0	0	0	0	0	1	0	0	1	0
EPI_ISL_522733	GISAID	2020-04-07	Oceania	Australia	1	Tasmania	29808	1	1	1	1	0	0	0	1	0	1	0	0	0	0	0	0	0	0	0	0	0	0	0	0	0	0	0	0	0	0	0	0	0	0	0	0	0	0	0	0	0	0
EPI_ISL_522734	GISAID	2020-04-08	Oceania	Australia	1	Tasmania	29806	0	0	0	0	0	0	0	0	0	0	0	1	1	1	0	0	0	0	0	0	0	0	0	0	0	0	0	0	0	0	0	0	0	0	0	0	0	1	0	0	1	0
EPI_ISL_522735	GISAID	2020-03-23	Oceania	Australia	1	Tasmania	29797	0	0	0	0	0	0	0	0	1	0	0	0	1	1	0	0	0	0	0	0	0	0	0	0	1	1	1	0	0	0	0	0	0	0	0	0	0	0	0	0	0	0
EPI_ISL_522736	GISAID	2020-03-14	Oceania	Australia	1	Tasmania	29808	0	0	0	0	0	0	0	0	0	0	0	0	1	1	0	0	0	0	0	0	0	0	0	0	1	1	1	0	0	0	0	0	0	0	0	0	0	0	0	0	0	0
EPI_ISL_522737	GISAID	2020-03-18	Oceania	Australia	1	Tasmania	29812	0	0	0	0	0	0	0	0	0	0	0	0	1	1	0	0	0	0	0	0	0	0	0	0	1	1	1	0	0	0	0	0	0	0	0	0	0	0	0	0	0	0
EPI_ISL_522738	GISAID	2020-03-23	Oceania	Australia	1	Tasmania	29805	0	0	0	0	0	0	0	0	0	0	0	1	1	1	0	0	0	0	0	0	0	0	0	0	0	0	0	0	0	0	0	0	0	0	0	0	0	1	0	0	1	0
EPI_ISL_522739	GISAID	2020-03-25	Oceania	Australia	1	Tasmania	29802	1	1	1	1	0	0	0	1	0	1	0	0	0	0	0	0	0	0	0	0	0	0	0	0	0	0	0	0	0	0	0	0	0	0	0	0	0	0	0	0	0	0
EPI_ISL_522740	GISAID	2020-04-09	Oceania	Australia	1	Tasmania	29804	0	0	0	0	0	0	0	0	0	0	0	1	1	1	0	0	0	0	0	0	0	0	0	0	0	0	0	0	0	0	0	0	0	0	0	0	0	1	0	0	1	0
EPI_ISL_522741	GISAID	2020-03-29	Oceania	Australia	1	Tasmania	29801	1	1	1	1	1	1	1	0	0	0	0	0	0	0	0	0	0	0	0	0	0	0	0	0	0	0	0	0	0	0	0	0	0	0	0	0	0	0	0	0	0	0
EPI_ISL_522742	GISAID	2020-03-17	Oceania	Australia	1	Tasmania	29802	0	0	0	0	0	0	0	0	0	0	0	1	0	0	1	0	0	0	0	0	0	0	0	0	0	0	0	0	0	0	1	0	0	0	0	0	0	0	0	0	0	0
EPI_ISL_522743	GISAID	2020-03-17	Oceania	Australia	1	Tasmania	29798	0	0	0	0	0	0	0	0	0	0	1	1	0	0	1	0	0	0	0	0	0	0	0	0	0	0	0	0	0	0	1	0	0	0	0	0	0	0	0	0	0	0
EPI_ISL_522744	GISAID	2020-03-21	Oceania	Australia	1	Tasmania	29798	0	0	0	0	0	0	0	0	1	0	0	0	1	1	0	0	0	0	0	0	0	0	0	0	1	1	1	0	0	0	0	0	0	0	0	0	0	0	0	0	0	0
EPI_ISL_522745	GISAID	2020-03-22	Oceania	Australia	1	Tasmania	29798	0	0	0	0	0	0	0	0	1	0	0	0	1	1	0	0	0	0	0	0	0	0	0	0	1	1	1	0	0	0	0	0	0	0	0	0	0	0	0	0	0	0
EPI_ISL_522746	GISAID	2020-03-20	Oceania	Australia	1	Tasmania	29805	0	0	0	0	0	0	0	0	0	0	0	1	1	1	0	0	0	0	0	0	0	0	0	0	0	0	0	0	0	0	0	0	0	0	0	0	0	1	0	0	1	0
EPI_ISL_522747	GISAID	2020-04-06	Oceania	Australia	1	Tasmania	29794	0	0	0	0	0	0	0	0	0	0	0	1	1	1	0	0	0	0	0	0	0	0	0	0	0	0	0	0	0	0	0	0	0	0	0	0	0	1	0	0	1	0
EPI_ISL_522748	GISAID	2020-04-07	Oceania	Australia	1	Tasmania	29802	0	0	0	0	0	0	0	0	0	0	0	1	1	1	0	0	0	0	0	0	0	0	0	0	0	0	0	0	0	0	0	0	0	0	0	0	0	1	0	0	1	0
EPI_ISL_522749	GISAID	2020-03-22	Oceania	Australia	1	Tasmania	29797	0	0	0	0	0	0	0	0	1	0	0	1	0	0	1	0	0	0	0	0	0	0	0	0	0	0	0	0	0	0	0	0	0	0	0	0	0	0	0	0	0	0
EPI_ISL_522750	GISAID	2020-04-09	Oceania	Australia	1	Tasmania	29804	0	0	0	0	0	0	0	0	0	0	0	1	1	1	0	0	0	0	0	0	0	0	0	0	0	0	0	0	0	0	0	0	0	0	0	0	0	1	0	0	1	0
EPI_ISL_522751	GISAID	2020-04-07	Oceania	Australia	1	Tasmania	29802	0	0	0	0	0	0	0	0	0	0	0	1	1	1	0	0	0	0	0	0	0	0	0	0	0	0	0	0	0	0	0	0	0	0	0	0	0	1	0	0	1	0
EPI_ISL_522752	GISAID	2020-04-09	Oceania	Australia	1	Tasmania	29799	0	0	0	0	0	0	0	0	0	0	0	1	1	1	0	0	0	0	0	0	0	0	0	0	0	0	0	0	0	0	0	0	0	0	0	0	0	1	0	0	1	0
EPI_ISL_522753	GISAID	2020-03-28	Oceania	Australia	1	Tasmania	29799	0	0	0	0	0	0	0	0	0	0	0	1	1	1	0	0	0	0	0	0	0	0	0	0	0	0	0	0	0	0	0	0	0	0	0	0	0	1	0	0	1	0
EPI_ISL_522754	GISAID	2020-03-27	Oceania	Australia	1	Tasmania	29797	1	1	1	1	1	1	1	0	1	0	0	0	0	0	0	0	0	0	0	0	0	0	0	0	0	0	0	0	0	0	0	0	0	0	0	0	0	0	0	0	0	0
EPI_ISL_522755	GISAID	2020-03-25	Oceania	Australia	1	Tasmania	29807	1	1	1	1	0	0	0	1	0	1	0	0	0	0	0	0	0	0	0	0	0	0	0	0	0	0	0	0	0	0	0	0	0	0	0	0	0	0	0	0	0	0
EPI_ISL_522756	GISAID	2020-03-25	Oceania	Australia	1	Tasmania	29798	1	1	1	1	0	0	0	1	0	1	0	0	0	0	0	0	0	0	0	0	0	0	0	0	0	0	0	0	0	0	0	0	0	0	0	0	0	0	0	0	0	0
EPI_ISL_522757	GISAID	2020-03-25	Oceania	Australia	1	Tasmania	29570	1	1	1	1	0	0	0	1	0	1	0	0	0	0	0	0	0	0	0	0	0	0	0	0	0	0	0	0	0	0	0	0	0	0	0	0	0	0	0	0	0	0
EPI_ISL_522758	GISAID	2020-03-21	Oceania	Australia	1	Tasmania	29797	0	0	0	0	0	0	0	0	1	0	0	1	1	1	0	0	0	0	0	0	0	0	0	0	0	0	0	0	0	0	0	0	0	0	0	0	0	1	0	0	1	0
EPI_ISL_522759	GISAID	2020-04-05	Oceania	Australia	1	Tasmania	29802	0	0	0	0	0	0	0	0	0	0	0	1	1	1	0	0	0	0	0	0	0	0	0	0	0	0	0	0	0	0	0	0	0	0	0	0	0	1	0	0	1	0
EPI_ISL_522760	GISAID	2020-04-09	Oceania	Australia	1	Tasmania	29626	0	0	0	0	0	0	0	0	0	0	0	1	1	1	0	0	0	0	0	0	0	0	0	0	0	0	0	0	0	0	0	0	0	0	0	0	0	1	0	0	1	0
EPI_ISL_522761	GISAID	2020-04-01	Oceania	Australia	1	Tasmania	29797	0	0	0	0	0	0	0	0	1	0	0	0	1	1	0	0	0	0	0	0	0	0	0	0	1	1	1	0	0	0	0	0	0	0	0	0	0	0	0	0	0	0
EPI_ISL_522762	GISAID	2020-03-23	Oceania	Australia	1	Tasmania	29797	1	1	1	1	0	0	0	1	1	1	0	0	0	0	0	0	0	0	0	0	0	0	0	0	0	0	0	0	0	0	0	0	0	0	0	0	0	0	0	0	0	0
EPI_ISL_522763	GISAID	2020-03-24	Oceania	Australia	1	Tasmania	29798	0	0	0	0	0	0	0	0	0	0	0	1	0	1	0	0	0	0	0	0	0	0	0	0	0	0	0	0	0	0	0	0	0	0	0	0	0	1	0	0	1	0
EPI_ISL_522764	GISAID	2020-03-23	Oceania	Australia	1	Tasmania	29798	0	0	0	0	0	0	0	0	1	0	0	1	1	1	0	0	0	0	0	0	0	0	0	0	0	0	0	0	0	0	0	0	0	0	0	0	0	1	0	0	1	0
EPI_ISL_522765	GISAID	2020-04-09	Oceania	Australia	1	Tasmania	29802	0	0	0	0	0	0	0	0	0	0	0	1	1	1	0	0	0	0	0	0	0	0	0	0	0	0	0	0	0	0	0	0	0	0	0	0	0	1	0	0	1	0
EPI_ISL_522766	GISAID	2020-04-04	Oceania	Australia	1	Tasmania	29808	0	0	0	0	0	0	0	0	0	0	0	1	1	1	0	0	0	0	0	0	0	0	0	0	0	0	0	0	0	0	0	0	0	0	0	0	0	1	0	0	1	0
EPI_ISL_522767	GISAID	2020-04-05	Oceania	Australia	1	Tasmania	29806	0	0	0	0	0	0	0	0	0	0	0	1	1	1	0	0	0	0	0	0	0	0	0	0	0	0	0	0	0	0	0	0	0	0	0	0	0	1	0	0	1	0
EPI_ISL_522768	GISAID	2020-04-02	Oceania	Australia	1	Tasmania	29797	0	0	0	0	0	0	0	0	1	0	0	1	1	1	0	0	0	0	0	0	0	0	0	0	0	0	0	0	0	0	0	0	0	0	0	0	0	1	0	0	1	0
EPI_ISL_522769	GISAID	2020-03-24	Oceania	Australia	1	Tasmania	29797	0	0	0	0	0	0	0	0	1	0	0	0	1	1	0	0	0	0	0	0	0	0	0	0	1	1	1	0	0	0	0	0	0	0	0	0	0	0	0	0	0	0
EPI_ISL_420855	GISAID	2020-03-23	Oceania	Australia	1	Victoria	29875	1	1	1	1	1	1	1	0	0	0	0	0	0	0	0	0	0	0	0	0	0	0	0	0	0	0	0	0	0	0	0	0	0	0	0	0	0	0	0	0	0	0
EPI_ISL_420876	GISAID	2020-03-24	Oceania	Australia	1	Victoria	29875	1	1	1	1	0	0	0	1	0	0	0	0	0	0	0	0	0	0	0	0	0	0	0	0	0	0	0	0	0	0	0	0	0	0	0	0	0	0	0	0	0	0
EPI_ISL_420877	GISAID	2020-03-28	Oceania	Australia	1	Victoria	29875	1	1	1	1	1	1	1	0	0	0	0	0	0	0	0	0	0	0	0	0	0	0	0	0	0	0	0	0	0	0	0	0	0	0	0	0	0	0	0	0	0	0
EPI_ISL_430064	GISAID	2020-03-07	Oceania	Australia	1	Victoria	29875	0	0	0	0	0	0	0	0	0	0	0	0	1	1	0	0	0	0	0	0	0	0	0	0	1	1	1	0	0	0	0	0	0	0	0	0	0	0	0	0	0	0
EPI_ISL_430065	GISAID	2020-04-08	Oceania	Australia	1	Victoria	29875	1	1	1	1	1	1	1	0	0	0	0	0	0	0	0	0	0	0	0	0	0	0	0	0	0	0	0	0	0	0	0	0	0	0	0	0	0	0	0	0	0	0
EPI_ISL_430066	GISAID	2020-04-08	Oceania	Australia	1	Victoria	29875	1	1	1	1	0	0	0	1	0	0	0	0	0	0	0	0	0	0	0	0	0	0	0	0	0	0	0	0	0	0	0	0	0	0	0	0	0	0	0	0	0	0
EPI_ISL_406844	GISAID	2020-01-25	Oceania	Australia	1	Victoria	29893	0	0	0	0	0	0	0	0	0	0	0	0	0	0	1	0	0	0	0	0	0	0	0	0	0	0	0	0	0	0	0	0	0	0	0	0	0	0	0	0	0	0
EPI_ISL_416410	GISAID	2020-01-24	Oceania	Australia	1	Victoria	29865	0	0	0	0	0	0	0	0	0	0	0	0	0	0	1	0	0	0	0	0	0	0	0	0	0	0	0	0	0	0	0	0	0	0	0	0	0	0	0	0	0	0
EPI_ISL_416411	GISAID	2020-01-25	Oceania	Australia	1	Victoria	29899	0	0	0	0	0	0	0	0	0	0	0	0	0	0	1	0	0	0	0	0	0	0	0	0	0	0	0	0	0	0	0	0	0	0	0	0	0	0	0	0	0	0
EPI_ISL_416412	GISAID	2020-03-02	Oceania	Australia	1	Victoria	29893	0	0	0	0	0	0	0	0	0	0	1	0	0	0	0	0	0	0	0	0	0	0	0	0	0	0	0	0	0	0	0	0	0	0	0	0	0	0	0	0	0	0
EPI_ISL_416413	GISAID	2020-03-05	Oceania	Australia	1	Victoria	29895	0	0	0	0	0	0	0	0	0	0	0	0	1	1	0	0	0	0	0	0	0	0	0	0	1	1	1	0	0	0	0	0	0	0	0	0	0	0	0	0	0	0
EPI_ISL_416414	GISAID	2020-03-06	Oceania	Australia	1	Victoria	29865	0	0	0	0	0	0	0	0	0	0	1	0	0	0	0	0	0	0	0	0	0	0	0	0	0	0	0	0	0	0	0	0	0	0	0	0	0	0	0	0	0	0
EPI_ISL_416415	GISAID	2020-02-08	Oceania	Australia	1	Victoria	29865	0	0	0	0	0	0	0	0	0	0	0	0	1	1	0	0	0	0	0	0	0	0	0	0	0	0	0	0	0	0	0	0	0	0	0	0	0	0	0	0	0	0
EPI_ISL_416514	GISAID	2020-03-15	Oceania	Australia	1	Victoria	29899	0	0	0	0	0	0	0	0	0	0	0	0	1	1	0	0	0	0	0	0	0	0	0	0	1	1	1	0	0	0	0	0	0	0	0	0	0	0	0	0	0	0
EPI_ISL_416515	GISAID	2020-03-15	Oceania	Australia	1	Victoria	29852	0	0	0	0	0	0	0	0	0	0	1	1	0	0	1	0	0	0	0	0	0	0	0	0	0	0	0	0	0	0	1	0	0	0	0	0	0	0	0	0	0	1
EPI_ISL_416516	GISAID	2020-03-16	Oceania	Australia	1	Victoria	29874	0	0	0	0	0	0	0	0	0	0	1	1	0	0	1	0	0	0	0	0	0	0	0	0	0	0	0	0	0	0	1	0	0	0	0	0	0	0	0	0	0	0
EPI_ISL_419812	GISAID	2020-03-16	Oceania	Australia	1	Victoria	29865	0	0	0	0	0	0	0	0	0	0	0	0	1	1	0	0	0	0	0	0	0	0	0	0	0	0	0	0	0	0	0	0	0	0	0	0	0	0	0	0	0	0
EPI_ISL_430484	GISAID	2020-03-31	Oceania	Australia	1	Victoria	29903	1	1	1	1	0	0	0	0	0	0	0	0	0	0	0	0	0	0	0	0	0	0	0	0	0	0	0	0	0	0	0	0	0	0	0	0	0	0	0	0	0	0
EPI_ISL_430485	GISAID	2020-03-31	Oceania	Australia	1	Victoria	29903	1	1	1	1	0	0	0	0	0	0	0	0	0	0	0	0	0	0	0	0	0	0	0	0	0	0	0	0	0	0	0	0	1	0	0	0	0	0	0	0	0	0
EPI_ISL_430486	GISAID	2020-03-31	Oceania	Australia	1	Victoria	29903	1	1	1	1	0	0	0	0	0	0	0	0	0	0	0	0	0	0	0	0	0	0	0	0	0	0	0	0	0	0	0	0	0	0	0	0	0	0	0	0	0	0
EPI_ISL_430487	GISAID	2020-03-31	Oceania	Australia	1	Victoria	29903	1	1	1	1	0	0	0	0	0	0	0	0	0	0	0	0	0	0	0	0	0	0	0	0	0	0	0	0	0	0	0	0	0	0	0	0	0	0	0	0	0	0
EPI_ISL_430488	GISAID	2020-03-31	Oceania	Australia	1	Victoria	29903	1	1	1	1	0	0	0	0	0	0	0	0	0	0	0	0	0	0	0	0	0	0	0	0	0	0	0	0	0	0	0	0	0	0	0	0	0	0	0	0	0	0
EPI_ISL_430491	GISAID	2020-03-31	Oceania	Australia	1	Victoria	29903	1	1	1	1	0	0	0	1	0	1	0	0	0	0	0	0	0	0	0	0	0	0	0	0	0	0	0	0	0	0	0	0	0	0	0	0	0	0	0	0	0	0
EPI_ISL_480570	GISAID	2020-03-31	Oceania	Australia	1	Victoria	29904	1	0	1	1	0	0	0	1	0	1	0	0	0	0	0	0	0	0	0	0	0	0	0	0	0	0	0	0	0	0	0	0	0	0	0	0	0	0	0	0	0	0
EPI_ISL_430473	GISAID	2020-03-31	Oceania	Australia	1	Victoria	29903	1	1	1	1	0	0	0	0	0	0	0	0	0	0	0	0	0	0	0	0	0	0	0	0	0	0	0	0	0	0	0	0	1	0	0	0	0	0	0	0	0	0
EPI_ISL_419813	GISAID	2020-03-16	Oceania	Australia	1	Victoria	29893	0	0	0	0	0	0	0	0	0	0	0	0	0	0	0	0	0	0	0	0	0	0	0	0	0	0	0	0	0	0	0	0	0	0	0	0	0	0	0	0	0	0
EPI_ISL_430560	GISAID	2020-04-01	Oceania	Australia	1	Victoria	29903	1	1	1	1	0	0	0	1	0	1	0	0	0	0	0	0	0	0	0	0	0	0	0	0	0	0	0	0	0	0	0	0	0	0	0	0	0	0	0	0	0	0
EPI_ISL_430547	GISAID	2020-04-01	Oceania	Australia	1	Victoria	29903	1	1	1	1	0	0	0	0	0	0	0	0	0	0	0	0	0	0	0	0	0	1	0	0	0	0	0	0	0	0	0	0	0	0	0	0	0	0	0	0	0	0
EPI_ISL_430548	GISAID	2020-04-01	Oceania	Australia	1	Victoria	29903	1	1	1	1	1	1	1	0	0	0	0	0	0	0	0	0	0	0	0	0	0	0	0	0	0	0	0	0	0	0	0	0	0	0	0	0	0	0	0	0	0	0
EPI_ISL_430553	GISAID	2020-04-01	Oceania	Australia	1	Victoria	29903	1	1	1	1	0	0	0	0	0	0	0	0	0	0	0	0	0	0	0	0	0	1	0	0	0	0	0	0	0	0	0	0	0	0	0	0	0	0	0	0	0	0
EPI_ISL_430555	GISAID	2020-04-01	Oceania	Australia	1	Victoria	29903	1	1	1	1	0	0	0	0	0	0	0	0	0	0	0	0	0	0	0	0	0	1	0	0	0	0	0	0	0	0	0	0	0	0	0	0	0	0	0	0	0	0
EPI_ISL_430559	GISAID	2020-04-01	Oceania	Australia	1	Victoria	29903	1	1	1	1	0	0	0	1	0	1	0	0	0	0	0	0	0	0	0	0	0	0	0	0	0	0	0	0	0	0	0	1	0	0	0	0	0	0	0	0	0	0
EPI_ISL_430476	GISAID	2020-04-01	Oceania	Australia	1	Victoria	29903	0	0	0	0	0	0	0	0	0	0	1	0	0	0	0	0	0	0	0	0	0	0	0	0	0	0	0	0	0	0	0	0	0	0	0	0	0	1	0	0	0	0
EPI_ISL_430489	GISAID	2020-04-01	Oceania	Australia	1	Victoria	29903	1	1	1	1	0	0	0	0	0	0	0	0	0	0	0	0	0	0	0	0	0	0	0	0	0	0	0	0	0	0	0	0	0	0	0	0	0	0	0	0	0	0
EPI_ISL_430490	GISAID	2020-04-01	Oceania	Australia	1	Victoria	29903	1	1	1	1	0	0	0	0	0	0	0	0	0	0	0	0	0	0	0	0	0	0	0	0	0	0	0	0	0	0	0	0	1	0	0	0	0	0	0	0	0	0
EPI_ISL_419817	GISAID	2020-03-16	Oceania	Australia	1	Victoria	29865	0	0	0	0	0	0	0	0	0	0	0	0	0	0	0	0	0	0	0	0	0	0	0	0	0	0	0	0	0	0	0	0	0	0	0	0	0	0	0	0	0	0
EPI_ISL_430492	GISAID	2020-04-01	Oceania	Australia	1	Victoria	29903	1	0	1	1	1	1	1	0	0	0	0	0	0	0	0	0	0	0	0	0	0	0	1	1	0	0	0	0	0	0	0	0	0	0	0	0	1	0	0	0	0	0
EPI_ISL_430493	GISAID	2020-04-01	Oceania	Australia	1	Victoria	29903	1	1	1	1	0	0	0	0	0	0	0	0	0	0	0	0	0	0	0	0	0	0	0	0	0	0	0	0	0	0	0	0	1	0	0	0	0	0	0	0	0	0
EPI_ISL_430530	GISAID	2020-04-02	Oceania	Australia	1	Victoria	29903	0	0	0	0	0	0	0	0	0	0	0	0	1	1	0	0	0	0	0	0	0	0	0	0	0	0	0	0	0	0	0	0	0	0	0	0	0	0	0	0	0	0
EPI_ISL_430531	GISAID	2020-04-02	Oceania	Australia	1	Victoria	29903	1	1	1	1	0	0	0	1	0	1	0	0	0	0	0	0	0	0	0	0	0	0	0	0	0	0	0	0	0	0	0	0	0	0	0	0	0	0	0	0	0	0
EPI_ISL_430532	GISAID	2020-04-02	Oceania	Australia	1	Victoria	29903	1	1	1	1	0	0	0	0	0	0	0	0	0	0	0	0	0	0	0	0	0	0	0	0	0	0	0	0	0	0	0	0	0	0	0	0	0	0	0	0	0	0
EPI_ISL_419814	GISAID	2020-03-17	Oceania	Australia	1	Victoria	29867	0	0	0	0	0	0	0	0	0	0	0	0	1	1	0	0	0	0	0	0	0	0	0	0	0	0	0	0	0	0	0	0	0	0	0	0	0	0	0	0	0	0
EPI_ISL_430664	GISAID	2020-04-02	Oceania	Australia	1	Victoria	29903	1	1	1	1	0	0	0	0	0	0	0	0	0	0	0	0	0	0	0	0	0	0	0	0	0	0	0	0	0	0	0	0	0	0	0	0	0	0	0	0	0	0
EPI_ISL_430665	GISAID	2020-04-02	Oceania	Australia	1	Victoria	29903	1	1	1	1	0	0	0	0	0	0	0	0	0	0	0	0	0	0	0	0	0	0	0	0	0	0	0	0	0	0	0	0	0	0	0	0	0	0	0	0	0	0
EPI_ISL_430537	GISAID	2020-04-03	Oceania	Australia	1	Victoria	29903	1	1	1	1	0	0	0	0	0	0	0	0	0	0	0	0	0	0	0	0	0	1	0	0	0	0	0	0	0	0	0	0	0	0	0	0	0	0	0	0	0	0
EPI_ISL_430533	GISAID	2020-04-03	Oceania	Australia	1	Victoria	29903	1	1	1	1	1	1	1	0	0	0	0	0	0	0	0	0	0	0	0	0	0	0	0	0	0	0	0	0	0	0	0	0	0	0	0	0	0	0	0	0	0	0
EPI_ISL_430534	GISAID	2020-04-03	Oceania	Australia	1	Victoria	29903	1	1	1	1	1	1	1	0	0	0	0	0	0	0	0	0	0	0	0	0	0	0	0	0	0	0	0	0	0	0	0	0	0	0	0	0	0	0	0	0	0	0
EPI_ISL_430535	GISAID	2020-04-03	Oceania	Australia	1	Victoria	29903	1	1	1	1	1	1	1	0	0	0	0	0	0	0	0	0	0	0	0	0	0	0	0	0	0	0	0	0	0	0	0	0	0	0	0	0	0	0	0	0	0	0
EPI_ISL_419818	GISAID	2020-03-17	Oceania	Australia	1	Victoria	29873	1	1	1	1	0	0	0	1	0	1	0	0	0	0	0	0	0	0	0	0	0	0	0	0	0	0	0	0	0	0	0	0	0	0	0	0	0	0	0	0	0	0
EPI_ISL_430536	GISAID	2020-04-03	Oceania	Australia	1	Victoria	29903	1	1	1	1	0	0	0	1	0	1	0	0	0	0	0	0	0	0	0	0	0	0	0	0	0	0	0	0	0	0	0	0	0	0	0	0	0	0	0	0	0	0
EPI_ISL_430538	GISAID	2020-04-03	Oceania	Australia	1	Victoria	29903	0	0	0	0	0	0	0	0	0	0	1	0	0	0	0	0	0	0	0	0	0	0	0	0	0	0	0	0	0	0	0	1	0	0	0	0	0	0	0	0	0	0
EPI_ISL_430539	GISAID	2020-04-03	Oceania	Australia	1	Victoria	29903	0	0	0	0	0	0	0	0	0	0	1	0	0	0	0	0	0	0	0	0	0	0	0	0	0	0	0	0	0	0	0	1	0	0	0	0	0	0	0	0	0	0
EPI_ISL_430540	GISAID	2020-04-03	Oceania	Australia	1	Victoria	29903	0	0	0	0	0	0	0	0	0	0	0	0	0	0	0	0	0	0	0	0	0	0	0	0	0	0	0	0	0	0	0	0	0	0	0	0	0	0	0	0	0	0
EPI_ISL_430546	GISAID	2020-04-03	Oceania	Australia	1	Victoria	29903	1	1	1	1	0	0	0	1	0	1	0	0	0	0	0	0	0	0	0	0	0	0	0	0	0	0	0	0	0	0	0	0	0	0	0	0	0	0	0	0	0	0
EPI_ISL_430550	GISAID	2020-04-03	Oceania	Australia	1	Victoria	29903	1	1	1	1	0	0	0	1	0	1	0	0	0	0	0	0	0	0	0	0	0	0	0	0	0	0	0	0	0	0	0	0	0	0	0	0	0	0	0	0	0	0
EPI_ISL_430561	GISAID	2020-04-03	Oceania	Australia	1	Victoria	29903	1	1	1	1	0	0	0	0	0	0	0	0	0	0	0	0	0	0	0	0	0	0	0	0	0	0	0	0	0	0	0	0	0	0	0	0	0	0	0	0	0	0
EPI_ISL_430562	GISAID	2020-04-03	Oceania	Australia	1	Victoria	29812	1	1	1	1	0	0	0	0	0	0	0	0	0	0	0	0	0	0	0	0	0	0	0	0	0	0	0	0	0	0	0	0	0	0	0	0	0	0	0	0	0	0
EPI_ISL_430563	GISAID	2020-04-03	Oceania	Australia	1	Victoria	29903	1	1	1	1	0	0	0	0	0	0	0	0	0	0	0	0	0	0	0	0	0	0	0	0	0	0	0	0	0	0	0	0	0	0	0	0	0	0	0	0	0	0
EPI_ISL_419819	GISAID	2020-03-17	Oceania	Australia	1	Victoria	29902	1	1	1	1	0	0	0	1	0	0	0	0	0	0	0	0	0	0	0	0	0	0	0	0	0	0	0	0	0	1	0	0	0	0	0	0	0	0	0	0	0	0
EPI_ISL_430599	GISAID	2020-04-03	Oceania	Australia	1	Victoria	29903	1	1	1	1	0	0	0	0	0	0	0	0	0	0	0	0	0	0	0	0	0	0	0	0	0	0	0	0	0	0	0	0	0	0	0	0	0	0	0	0	0	0
EPI_ISL_430666	GISAID	2020-04-03	Oceania	Australia	1	Victoria	29903	1	1	1	1	0	0	0	0	0	0	0	0	0	0	0	0	0	0	0	0	0	0	0	0	0	0	0	0	0	0	0	0	0	0	0	0	0	0	0	0	0	0
EPI_ISL_430667	GISAID	2020-04-03	Oceania	Australia	1	Victoria	29903	1	1	1	1	0	0	0	0	0	0	0	0	0	0	0	0	0	0	0	0	0	0	0	0	0	0	0	0	0	0	0	0	0	0	0	0	0	0	0	0	0	0
EPI_ISL_430669	GISAID	2020-04-03	Oceania	Australia	1	Victoria	29903	1	1	1	1	0	0	0	0	0	0	0	0	0	0	0	0	0	0	0	0	0	0	0	0	0	0	0	0	0	0	0	0	0	0	0	0	0	0	0	0	0	0
EPI_ISL_430668	GISAID	2020-04-03	Oceania	Australia	1	Victoria	29901	0	0	0	0	0	0	0	0	0	0	0	0	1	1	0	0	0	0	0	0	0	0	0	0	1	1	0	0	0	0	0	0	0	0	0	0	0	0	0	0	0	0
EPI_ISL_480617	GISAID	2020-04-03	Oceania	Australia	1	Victoria	29760	1	1	1	1	0	0	0	0	1	0	0	0	0	0	0	0	0	0	0	0	0	0	0	0	0	0	0	0	0	0	0	0	0	0	0	0	0	0	0	0	0	0
EPI_ISL_430541	GISAID	2020-04-04	Oceania	Australia	1	Victoria	29904	0	0	0	0	0	0	0	0	0	0	1	1	0	0	1	0	0	0	0	0	0	0	0	0	0	0	0	0	0	0	1	0	0	0	0	0	0	0	0	0	0	0
EPI_ISL_419820	GISAID	2020-03-17	Oceania	Australia	1	Victoria	29873	1	1	1	1	0	0	0	0	0	0	0	0	0	0	0	0	0	0	0	0	0	1	0	0	0	0	0	0	0	0	0	0	0	0	0	1	0	0	0	0	0	0
EPI_ISL_430549	GISAID	2020-04-04	Oceania	Australia	1	Victoria	29903	0	0	0	0	0	0	0	0	0	0	0	1	1	1	0	0	0	0	0	0	0	0	0	0	0	0	0	0	0	0	0	0	0	0	0	0	0	1	0	0	1	0
EPI_ISL_430578	GISAID	2020-04-04	Oceania	Australia	1	Victoria	29903	1	1	1	1	0	0	0	0	0	0	0	0	0	0	0	0	0	0	0	0	0	1	0	0	0	0	0	0	0	0	0	0	0	0	0	0	0	0	0	0	0	0
EPI_ISL_430672	GISAID	2020-04-04	Oceania	Australia	1	Victoria	29903	1	1	1	1	0	0	0	0	0	0	0	0	0	0	0	0	0	0	0	0	0	0	0	0	0	0	0	0	0	0	0	0	0	0	0	0	0	0	0	0	0	0
EPI_ISL_430670	GISAID	2020-04-04	Oceania	Australia	1	Victoria	29903	1	1	1	1	0	0	0	0	0	0	0	0	0	0	0	0	0	0	0	0	0	0	0	0	0	0	0	0	0	0	0	0	0	0	0	0	0	0	0	0	0	0
EPI_ISL_430671	GISAID	2020-04-04	Oceania	Australia	1	Victoria	29903	1	1	1	1	0	0	0	0	0	0	0	0	0	0	0	0	0	0	0	0	0	0	0	0	0	0	0	0	0	0	0	0	0	0	0	0	0	0	0	0	0	0
EPI_ISL_419720	GISAID	2020-03-19	Oceania	Australia	1	Victoria	29865	1	1	1	1	0	0	0	1	0	1	0	0	0	0	0	0	0	0	0	0	0	0	0	0	0	0	0	0	0	0	0	0	0	0	0	0	0	0	0	0	0	0
EPI_ISL_480579	GISAID	2020-04-05	Oceania	Australia	1	Victoria	29496	1	1	0	0	0	0	0	1	1	1	0	0	0	0	0	0	0	0	0	0	0	0	0	0	0	0	0	0	0	0	0	0	0	0	0	0	0	0	0	0	0	0
EPI_ISL_430581	GISAID	2020-04-05	Oceania	Australia	1	Victoria	29903	1	1	1	1	0	0	0	0	0	0	0	0	0	0	0	0	0	0	0	0	0	0	0	0	0	0	0	0	0	0	0	0	0	0	0	0	0	0	0	0	0	0
EPI_ISL_480577	GISAID	2020-04-06	Oceania	Australia	1	Victoria	29501	0	1	0	0	0	0	0	1	1	1	0	0	0	0	0	0	0	0	0	0	0	0	0	0	0	0	0	0	0	0	0	0	0	0	0	0	0	0	0	0	0	0
EPI_ISL_430566	GISAID	2020-04-06	Oceania	Australia	1	Victoria	29904	0	0	0	0	0	0	0	0	0	0	0	0	0	0	0	0	0	0	0	0	0	0	0	0	0	0	0	0	0	0	0	1	0	0	0	0	0	0	0	0	0	0
EPI_ISL_430564	GISAID	2020-04-06	Oceania	Australia	1	Victoria	29903	1	1	1	1	0	0	0	1	0	1	0	0	0	0	0	0	0	0	0	0	0	0	0	0	0	0	0	0	0	0	0	0	0	0	0	0	0	0	0	0	0	0
EPI_ISL_430565	GISAID	2020-04-06	Oceania	Australia	1	Victoria	29903	0	0	0	0	0	0	0	0	0	0	0	0	1	1	0	0	0	0	0	0	0	0	0	0	0	0	0	0	0	0	0	0	0	0	0	0	0	0	0	0	0	0
EPI_ISL_419714	GISAID	2020-03-18	Oceania	Australia	1	Victoria	29865	0	0	0	0	0	0	0	0	0	0	0	0	1	1	0	0	0	0	0	0	0	0	0	0	0	0	0	0	0	0	0	0	0	0	0	0	0	0	0	0	0	0
EPI_ISL_430579	GISAID	2020-04-06	Oceania	Australia	1	Victoria	29903	1	1	1	1	0	0	0	1	0	1	0	0	0	0	0	0	0	0	0	0	0	0	0	0	0	0	0	0	0	0	0	0	0	0	0	0	0	0	0	0	0	0
EPI_ISL_430580	GISAID	2020-04-06	Oceania	Australia	1	Victoria	29903	1	1	1	1	0	0	0	0	0	0	0	0	0	0	0	0	0	0	0	0	0	0	0	0	0	0	0	0	0	0	0	0	0	0	0	0	0	0	0	0	0	0
EPI_ISL_430587	GISAID	2020-04-06	Oceania	Australia	1	Victoria	29903	0	0	0	0	0	0	0	0	0	0	1	1	0	0	1	0	0	0	0	0	0	0	0	0	0	0	0	0	0	0	0	0	0	0	0	0	0	0	0	0	0	0
EPI_ISL_430597	GISAID	2020-04-06	Oceania	Australia	1	Victoria	29903	1	1	1	1	0	0	0	0	0	0	0	0	0	0	0	0	0	0	0	0	0	0	0	0	0	0	0	0	0	0	0	0	0	0	0	0	0	0	0	0	0	0
EPI_ISL_430574	GISAID	2020-04-06	Oceania	Australia	1	Victoria	29903	0	0	0	0	0	0	0	0	0	0	0	0	1	1	0	0	0	0	0	0	0	0	0	0	1	1	1	0	0	0	0	0	0	0	0	0	0	0	0	0	0	0
EPI_ISL_521864	GISAID	2020-04-06	Oceania	Australia	1	Victoria	29858	0	0	0	0	0	0	0	0	0	0	1	0	0	0	0	0	0	0	0	0	0	0	0	0	0	0	0	0	0	0	0	0	0	0	0	0	0	1	0	0	0	0
EPI_ISL_430673	GISAID	2020-04-06	Oceania	Australia	1	Victoria	29903	1	1	1	1	1	1	1	0	0	0	0	0	0	0	0	0	0	0	0	0	0	0	0	0	0	0	0	0	0	0	0	0	0	0	0	0	0	0	0	0	0	0
EPI_ISL_419718	GISAID	2020-03-18	Oceania	Australia	1	Victoria	29865	1	1	1	1	1	1	1	0	0	0	0	0	0	0	0	0	0	0	0	0	0	0	0	0	0	0	0	0	0	0	0	0	0	0	0	0	0	0	0	0	0	0
EPI_ISL_430568	GISAID	2020-04-07	Oceania	Australia	1	Victoria	29903	0	0	0	0	0	0	0	0	0	0	0	0	1	0	0	0	0	0	0	0	0	0	0	0	0	0	0	0	0	0	0	0	0	0	0	0	0	0	0	0	0	0
EPI_ISL_430582	GISAID	2020-04-07	Oceania	Australia	1	Victoria	29903	1	1	1	1	0	0	0	0	0	0	0	0	0	0	0	0	0	0	0	0	0	0	0	0	0	0	0	0	0	0	0	0	0	0	1	0	0	0	0	0	0	0
EPI_ISL_430583	GISAID	2020-04-07	Oceania	Australia	1	Victoria	29903	1	1	1	1	0	0	0	0	0	0	0	0	0	0	0	0	0	0	0	0	0	0	0	0	0	0	0	0	0	0	0	0	0	0	0	0	0	0	0	0	0	0
EPI_ISL_521865	GISAID	2020-04-07	Oceania	Australia	1	Victoria	29853	1	1	1	1	0	0	0	1	0	1	0	0	0	0	0	0	0	0	0	0	0	0	0	0	0	0	0	0	0	0	0	0	0	0	0	0	0	0	0	0	0	0
EPI_ISL_430589	GISAID	2020-04-07	Oceania	Australia	1	Victoria	29900	0	0	0	0	0	0	0	0	0	0	0	1	0	0	1	0	0	0	0	0	0	0	0	0	0	0	0	0	0	0	0	0	0	0	0	0	0	0	0	0	0	0
EPI_ISL_416517	GISAID	2020-03-16	Oceania	Australia	1	Victoria	29821	1	1	1	1	0	0	0	1	0	0	0	0	0	0	0	0	0	0	0	0	0	0	0	0	0	0	0	0	0	0	0	0	0	0	0	0	0	0	0	0	0	0
EPI_ISL_419716	GISAID	2020-03-18	Oceania	Australia	1	Victoria	29900	0	0	0	0	0	0	0	0	0	0	0	0	1	1	0	0	0	0	0	0	0	0	0	0	1	1	1	0	0	0	0	0	0	0	0	0	0	0	0	0	0	0
EPI_ISL_430584	GISAID	2020-04-07	Oceania	Australia	1	Victoria	29903	0	0	0	0	0	0	0	0	0	0	0	1	1	1	0	0	0	0	0	0	0	0	0	0	0	0	0	0	0	0	0	0	0	0	0	0	0	1	0	0	1	0
EPI_ISL_430585	GISAID	2020-04-07	Oceania	Australia	1	Victoria	29903	0	0	0	0	0	0	0	0	0	0	0	1	1	1	0	0	0	0	0	0	0	0	0	0	0	0	0	0	0	0	0	0	0	0	0	0	0	1	0	0	1	0
EPI_ISL_430586	GISAID	2020-04-07	Oceania	Australia	1	Victoria	29903	1	1	1	1	1	1	1	0	0	0	0	0	0	0	0	0	0	0	0	0	0	0	0	0	0	0	0	0	0	0	0	0	0	0	0	0	0	0	0	0	0	0
EPI_ISL_430588	GISAID	2020-04-07	Oceania	Australia	1	Victoria	29903	1	1	1	1	0	0	0	1	0	1	0	0	0	0	0	0	0	0	0	0	0	0	0	0	0	0	0	0	0	0	0	1	0	0	0	0	0	0	0	0	0	0
EPI_ISL_430590	GISAID	2020-04-07	Oceania	Australia	1	Victoria	29813	1	1	1	1	0	0	0	0	0	0	0	0	0	0	0	0	0	0	0	0	0	0	0	0	0	0	0	0	0	0	0	0	0	0	0	0	0	0	0	0	0	0
EPI_ISL_430591	GISAID	2020-04-07	Oceania	Australia	1	Victoria	29903	1	1	1	1	0	0	0	0	0	0	0	0	0	0	0	0	0	0	0	0	0	0	0	0	0	0	0	0	0	0	0	0	0	0	0	0	0	0	0	0	0	0
EPI_ISL_430618	GISAID	2020-04-07	Oceania	Australia	1	Victoria	29903	1	1	1	1	0	0	0	1	0	1	0	0	0	0	0	0	0	0	0	0	0	0	0	0	0	0	0	0	0	0	0	0	0	0	0	0	0	0	0	0	0	0
EPI_ISL_419715	GISAID	2020-03-18	Oceania	Australia	1	Victoria	29865	0	0	0	0	0	0	0	0	0	0	0	0	1	1	0	0	0	0	0	0	0	0	0	0	1	1	1	0	0	0	0	0	0	0	0	0	0	0	0	0	0	0
EPI_ISL_430569	GISAID	2020-04-07	Oceania	Australia	1	Victoria	29903	1	1	1	1	1	1	1	0	0	0	0	0	0	0	0	0	0	0	0	0	0	0	0	0	0	0	0	0	0	0	0	0	0	0	0	0	0	0	0	0	0	0
EPI_ISL_430570	GISAID	2020-04-07	Oceania	Australia	1	Victoria	29903	1	1	1	1	0	0	0	1	0	1	0	0	0	0	0	0	0	0	0	0	0	0	0	0	0	0	0	0	0	0	0	0	0	0	0	0	0	0	0	0	0	0
EPI_ISL_430573	GISAID	2020-04-07	Oceania	Australia	1	Victoria	29903	1	1	1	1	0	0	0	1	0	1	0	0	0	0	0	0	0	0	0	0	0	0	0	0	0	0	0	0	0	0	0	0	0	0	0	0	0	0	0	0	0	0
EPI_ISL_430575	GISAID	2020-04-07	Oceania	Australia	1	Victoria	29903	1	1	1	1	0	0	0	1	0	1	0	0	0	0	0	0	0	0	0	0	0	0	0	0	0	0	0	0	0	0	0	0	0	0	0	0	0	0	0	0	0	0
EPI_ISL_430576	GISAID	2020-04-07	Oceania	Australia	1	Victoria	29903	0	0	0	0	0	0	0	0	0	0	1	0	0	0	0	0	0	0	0	0	0	0	0	0	0	0	0	0	0	0	0	1	0	0	0	0	0	0	0	0	0	0
EPI_ISL_430577	GISAID	2020-04-07	Oceania	Australia	1	Victoria	29903	0	0	0	0	0	0	0	0	0	0	1	0	0	0	0	0	0	0	0	0	0	0	0	0	0	0	0	0	0	0	0	1	0	0	0	0	0	0	0	0	0	0
EPI_ISL_430572	GISAID	2020-04-07	Oceania	Australia	1	Victoria	29902	1	1	1	1	0	0	0	0	0	0	0	0	0	0	0	0	0	0	0	0	0	0	0	0	0	0	0	0	0	0	0	0	0	0	0	0	0	0	0	0	0	0
EPI_ISL_430571	GISAID	2020-04-07	Oceania	Australia	1	Victoria	29905	1	1	1	1	0	0	0	1	0	1	0	0	0	0	0	0	0	0	0	0	0	0	0	0	0	0	0	0	0	0	0	0	0	0	0	0	0	0	0	0	0	0
EPI_ISL_430567	GISAID	2020-04-08	Oceania	Australia	1	Victoria	29903	1	1	1	1	0	0	0	1	0	0	0	0	0	0	0	0	0	0	0	0	0	0	0	0	0	0	0	0	0	1	0	0	0	0	0	0	0	0	0	0	0	0
EPI_ISL_419821	GISAID	2020-03-18	Oceania	Australia	1	Victoria	29893	0	0	0	0	0	0	0	0	0	0	0	0	1	1	0	0	0	0	0	0	0	0	0	0	0	0	0	0	0	0	0	0	0	0	0	0	0	0	0	0	0	0
EPI_ISL_430594	GISAID	2020-04-08	Oceania	Australia	1	Victoria	29903	1	1	1	1	0	0	0	1	0	1	0	0	0	0	0	0	0	0	0	0	0	0	0	0	0	0	0	0	0	0	0	0	0	0	0	0	0	0	0	0	0	0
EPI_ISL_430595	GISAID	2020-04-08	Oceania	Australia	1	Victoria	29903	1	1	1	1	0	0	0	1	0	1	0	0	0	0	0	0	0	0	0	0	0	0	0	0	0	0	0	0	0	0	0	0	0	0	0	0	0	0	0	0	0	0
EPI_ISL_521866	GISAID	2020-04-08	Oceania	Australia	1	Victoria	29849	0	0	0	0	0	0	0	0	0	0	0	0	0	0	1	0	0	0	0	0	0	0	0	0	0	0	0	1	1	0	0	0	0	0	0	0	0	0	0	0	0	0
EPI_ISL_430608	GISAID	2020-04-08	Oceania	Australia	1	Victoria	29903	1	1	1	1	1	1	1	0	0	0	0	0	0	0	0	0	0	0	0	0	0	0	0	0	0	0	0	0	0	0	0	0	0	0	0	0	0	0	0	0	0	0
EPI_ISL_480582	GISAID	2020-04-08	Oceania	Australia	1	Victoria	29368	0	0	0	0	0	0	0	0	1	0	0	1	1	0	0	0	0	0	0	0	0	0	0	0	0	0	0	0	0	0	0	0	0	0	0	0	0	1	0	0	1	0
EPI_ISL_419822	GISAID	2020-03-18	Oceania	Australia	1	Victoria	29892	1	1	1	1	0	0	0	1	0	1	0	0	0	0	0	0	0	0	0	0	0	0	0	0	0	0	0	0	0	0	0	0	0	0	0	0	0	0	0	0	0	0
EPI_ISL_480583	GISAID	2020-04-08	Oceania	Australia	1	Victoria	29789	1	1	1	1	0	0	0	0	1	0	0	0	0	0	0	0	0	0	0	0	0	0	0	0	0	0	0	0	0	0	0	0	0	0	0	0	0	0	0	0	0	0
EPI_ISL_430592	GISAID	2020-04-08	Oceania	Australia	1	Victoria	29903	1	1	1	1	0	0	0	0	0	0	0	0	0	0	0	0	0	0	0	0	0	0	0	0	0	0	0	0	0	0	0	0	0	0	0	0	0	0	0	0	0	0
EPI_ISL_430593	GISAID	2020-04-08	Oceania	Australia	1	Victoria	29901	1	1	1	1	0	0	0	1	0	1	0	0	0	0	0	0	0	0	0	0	0	0	0	0	0	0	0	0	0	0	0	0	0	0	0	0	0	0	0	0	0	0
EPI_ISL_430596	GISAID	2020-04-08	Oceania	Australia	1	Victoria	29903	0	0	0	0	0	0	0	0	0	0	1	1	0	0	1	0	0	0	0	0	0	0	0	0	0	0	0	0	0	0	0	0	0	0	0	0	0	0	0	0	0	0
EPI_ISL_430600	GISAID	2020-04-08	Oceania	Australia	1	Victoria	29903	1	1	1	1	0	0	0	1	0	1	0	0	0	0	0	0	0	0	0	0	0	0	0	0	0	0	0	0	0	0	0	0	0	0	0	0	0	0	0	0	0	0
EPI_ISL_430601	GISAID	2020-04-08	Oceania	Australia	1	Victoria	29903	1	1	1	1	0	0	0	1	0	1	0	0	0	0	0	0	0	0	0	0	0	0	0	0	0	0	0	0	0	0	0	1	0	0	0	0	0	0	0	0	0	0
EPI_ISL_430606	GISAID	2020-04-08	Oceania	Australia	1	Victoria	29903	0	0	0	0	0	0	0	0	0	0	1	1	0	0	1	0	0	0	0	0	0	0	0	0	0	0	0	0	0	0	1	0	0	0	0	0	0	0	0	0	0	0
EPI_ISL_430607	GISAID	2020-04-08	Oceania	Australia	1	Victoria	29903	1	1	1	1	0	0	0	1	0	1	0	0	0	0	0	0	0	0	0	0	0	0	0	0	0	0	0	0	0	0	0	0	0	0	0	0	0	0	0	0	0	0
EPI_ISL_430609	GISAID	2020-04-08	Oceania	Australia	1	Victoria	29903	1	1	1	1	1	1	1	0	0	0	0	0	0	0	0	0	0	0	0	0	0	0	0	0	0	0	0	0	0	0	0	0	0	0	0	0	0	0	0	0	0	0
EPI_ISL_430610	GISAID	2020-04-08	Oceania	Australia	1	Victoria	29815	1	1	1	1	0	0	0	1	0	1	0	0	0	0	0	0	0	0	0	0	0	0	0	0	0	0	0	0	0	0	0	0	0	0	0	0	0	0	0	0	0	0
EPI_ISL_419725	GISAID	2020-03-20	Oceania	Australia	1	Victoria	29873	1	1	1	1	0	0	0	0	0	0	0	0	0	0	0	0	0	0	0	0	0	1	0	0	0	0	0	0	0	0	0	0	0	0	0	0	0	0	0	0	0	0
EPI_ISL_430611	GISAID	2020-04-08	Oceania	Australia	1	Victoria	29903	1	1	1	1	0	0	0	1	0	1	0	0	0	0	0	0	0	0	0	0	0	0	0	0	0	0	0	0	0	0	0	0	0	0	0	0	0	0	0	0	0	0
EPI_ISL_430612	GISAID	2020-04-08	Oceania	Australia	1	Victoria	29903	1	1	1	1	0	0	0	0	0	0	0	0	0	0	0	0	0	0	0	0	0	0	0	0	0	0	0	0	0	0	0	0	0	0	0	0	0	0	0	0	0	0
EPI_ISL_430613	GISAID	2020-04-10	Oceania	Australia	1	Victoria	29903	1	1	1	1	0	0	0	0	0	0	0	0	0	0	0	0	0	0	0	0	0	0	0	0	0	0	0	0	0	0	0	0	0	0	0	0	0	0	0	0	0	0
EPI_ISL_430614	GISAID	2020-04-08	Oceania	Australia	1	Victoria	29903	1	1	1	1	1	1	1	0	0	0	0	0	0	0	0	0	0	0	0	0	0	0	0	0	0	0	0	0	0	0	0	0	0	0	0	0	0	0	0	0	0	0
EPI_ISL_430619	GISAID	2020-04-08	Oceania	Australia	1	Victoria	29903	0	0	0	0	0	0	0	0	0	0	1	0	0	0	0	0	0	0	0	0	0	0	0	0	0	0	0	0	0	0	0	1	0	0	0	0	0	0	0	0	0	0
EPI_ISL_430620	GISAID	2020-04-08	Oceania	Australia	1	Victoria	29903	0	0	0	0	0	0	0	0	0	0	1	0	0	0	0	0	0	0	0	0	0	0	0	0	0	0	0	0	0	0	0	1	0	0	0	0	0	0	0	0	0	0
EPI_ISL_419717	GISAID	2020-03-18	Oceania	Australia	1	Victoria	29902	0	0	0	0	0	0	0	0	0	0	0	0	1	1	0	0	0	0	0	0	0	0	0	0	1	1	1	0	0	0	0	0	0	0	0	0	0	0	0	0	0	0
EPI_ISL_430603	GISAID	2020-04-09	Oceania	Australia	1	Victoria	29903	1	1	1	1	1	1	1	0	0	0	0	0	0	0	0	0	0	0	0	0	0	0	0	0	0	0	0	0	0	0	0	0	0	0	0	0	0	0	0	0	0	0
EPI_ISL_480581	GISAID	2020-04-09	Oceania	Australia	1	Victoria	29626	1	1	1	1	1	1	1	0	0	0	0	0	0	0	0	0	0	0	0	0	0	0	0	0	0	0	0	0	0	0	0	0	0	0	0	0	0	0	0	0	0	0
EPI_ISL_430622	GISAID	2020-04-09	Oceania	Australia	1	Victoria	29903	1	1	1	1	0	0	0	0	0	0	0	0	0	0	0	0	0	0	0	0	0	0	0	0	0	0	0	0	0	0	0	0	0	0	0	0	0	0	0	0	0	0
EPI_ISL_430598	GISAID	2020-04-09	Oceania	Australia	1	Victoria	29903	1	1	1	1	0	0	0	0	0	0	0	0	0	0	0	0	0	0	0	0	0	0	0	0	0	0	0	0	0	0	0	0	0	0	0	0	0	0	0	0	0	0
EPI_ISL_430602	GISAID	2020-04-09	Oceania	Australia	1	Victoria	29903	1	1	1	1	1	1	1	0	0	0	0	0	0	0	0	0	0	0	0	0	0	0	0	0	0	0	0	0	0	0	0	0	0	0	0	0	0	0	0	0	0	0
EPI_ISL_430604	GISAID	2020-04-09	Oceania	Australia	1	Victoria	29903	1	1	1	1	0	0	0	1	0	1	0	0	0	0	0	0	0	0	0	0	0	0	0	0	0	0	0	0	0	0	0	1	0	0	0	0	0	0	0	0	0	0
EPI_ISL_419721	GISAID	2020-03-19	Oceania	Australia	1	Victoria	29891	0	0	0	0	0	0	0	0	0	0	1	1	0	0	1	0	0	0	0	0	0	0	0	0	0	0	0	1	1	0	0	0	0	0	0	0	0	0	0	0	0	0
EPI_ISL_430605	GISAID	2020-04-09	Oceania	Australia	1	Victoria	29903	1	1	1	1	0	0	0	1	0	1	0	0	0	0	0	0	0	0	0	0	0	0	0	0	0	0	0	0	0	0	0	1	0	0	0	0	0	0	0	0	0	0
EPI_ISL_430615	GISAID	2020-04-09	Oceania	Australia	1	Victoria	29903	1	1	1	1	0	0	0	1	0	1	0	0	0	0	0	0	0	0	0	0	0	0	0	0	0	0	0	0	0	0	0	0	0	0	0	0	0	0	0	0	0	0
EPI_ISL_430616	GISAID	2020-04-09	Oceania	Australia	1	Victoria	29903	1	1	1	1	0	0	0	1	0	1	0	0	0	0	0	0	0	0	0	0	0	0	0	0	0	0	0	0	0	0	0	0	0	0	0	0	0	0	0	0	0	0
EPI_ISL_430617	GISAID	2020-04-09	Oceania	Australia	1	Victoria	29906	0	0	0	0	0	0	0	0	0	0	1	0	0	0	0	0	0	0	0	0	0	0	0	0	0	0	0	0	0	0	0	1	0	0	0	0	0	0	0	0	0	0
EPI_ISL_430624	GISAID	2020-04-09	Oceania	Australia	1	Victoria	29903	1	1	1	1	0	0	0	1	0	0	0	0	0	0	0	0	0	0	0	0	0	0	0	0	0	0	0	0	0	0	0	0	0	0	0	0	0	0	0	0	0	0
EPI_ISL_480584	GISAID	2020-04-10	Oceania	Australia	1	Victoria	29721	1	1	1	1	0	0	0	1	1	1	0	0	0	0	0	0	0	0	0	0	0	0	0	0	0	0	0	0	0	0	0	1	0	0	0	0	0	0	0	0	0	0
EPI_ISL_480585	GISAID	2020-04-10	Oceania	Australia	1	Victoria	29794	1	1	1	1	1	1	1	0	0	0	0	0	0	0	0	0	0	0	0	0	0	0	0	0	0	0	0	0	0	0	0	0	0	0	0	0	0	0	0	0	0	0
EPI_ISL_419727	GISAID	2020-03-19	Oceania	Australia	1	Victoria	29865	0	0	0	0	0	0	0	0	0	0	0	0	1	1	0	0	0	0	0	0	0	0	0	0	0	0	0	0	0	0	0	0	0	0	0	0	0	0	0	0	0	0
EPI_ISL_430621	GISAID	2020-04-10	Oceania	Australia	1	Victoria	29903	0	0	0	0	0	0	0	0	0	0	1	0	0	0	0	0	0	0	0	0	0	0	0	0	0	0	0	0	0	0	0	1	0	0	0	0	0	0	0	0	0	0
EPI_ISL_430623	GISAID	2020-04-10	Oceania	Australia	1	Victoria	29903	1	1	1	1	0	0	0	1	0	1	0	0	0	0	0	0	0	0	0	0	0	0	0	0	0	0	0	0	0	0	0	1	0	0	0	0	0	0	0	0	0	0
EPI_ISL_430625	GISAID	2020-04-10	Oceania	Australia	1	Victoria	29903	1	1	1	1	0	0	0	1	0	0	0	0	0	0	0	0	0	0	0	0	0	0	0	0	0	0	0	0	0	0	0	0	0	0	0	0	0	0	0	0	0	0
EPI_ISL_430630	GISAID	2020-04-10	Oceania	Australia	1	Victoria	29903	1	1	1	1	0	0	0	0	0	0	0	0	0	0	0	0	0	0	0	0	0	0	0	0	0	0	0	0	0	0	0	0	0	0	0	0	0	0	0	0	0	0
EPI_ISL_430674	GISAID	2020-04-10	Oceania	Australia	1	Victoria	29903	1	1	1	1	1	1	1	0	0	0	0	0	0	0	0	0	0	0	0	0	0	0	0	0	0	0	0	0	0	0	0	0	0	0	0	0	0	0	0	0	0	0
EPI_ISL_419719	GISAID	2020-03-17	Oceania	Australia	1	Victoria	29865	0	0	0	0	0	0	0	0	0	0	0	0	1	1	0	0	0	0	0	0	0	0	0	0	1	1	1	0	0	0	0	0	0	0	0	0	0	0	0	0	0	0
EPI_ISL_430626	GISAID	2020-04-11	Oceania	Australia	1	Victoria	29903	1	1	1	1	1	1	1	0	0	0	0	0	0	0	0	0	0	0	0	0	0	0	0	0	0	0	0	0	0	0	0	0	0	0	0	0	0	0	0	0	0	0
EPI_ISL_430627	GISAID	2020-04-11	Oceania	Australia	1	Victoria	29903	1	1	1	1	1	1	1	0	0	0	0	0	0	0	0	0	0	0	0	0	0	0	0	0	0	0	0	0	0	0	0	0	0	0	0	0	0	0	0	0	0	0
EPI_ISL_480586	GISAID	2020-04-11	Oceania	Australia	1	Victoria	29515	1	1	1	0	0	0	0	1	0	1	0	0	0	0	0	0	0	0	0	0	0	0	0	0	0	0	0	0	0	0	0	1	0	0	0	0	0	0	0	0	0	0
EPI_ISL_430628	GISAID	2020-04-11	Oceania	Australia	1	Victoria	29903	1	1	1	1	1	1	1	0	0	0	0	0	0	0	0	0	0	0	0	0	0	0	0	0	0	0	0	0	0	0	0	0	0	0	0	0	0	0	0	0	0	0
EPI_ISL_430629	GISAID	2020-04-11	Oceania	Australia	1	Victoria	29903	1	1	1	1	0	0	0	0	0	0	0	0	0	0	0	0	0	0	0	0	0	0	0	0	0	0	0	0	0	0	0	0	0	0	0	0	0	0	0	0	0	0
EPI_ISL_430675	GISAID	2020-04-11	Oceania	Australia	1	Victoria	29903	1	1	1	1	0	0	0	1	0	1	0	0	0	0	0	0	0	0	0	0	0	0	0	0	0	0	0	0	0	0	0	0	0	0	0	0	0	0	0	0	0	0
EPI_ISL_430521	GISAID	2020-03-23	Oceania	Australia	1	Victoria	29903	0	0	0	0	0	0	0	0	0	0	1	0	0	0	0	0	0	0	0	0	0	0	0	0	0	0	0	0	0	0	0	0	0	0	0	0	0	1	0	0	0	0
EPI_ISL_419726	GISAID	2020-03-20	Oceania	Australia	1	Victoria	29866	1	1	1	1	0	0	0	0	0	0	0	0	0	0	0	0	0	0	0	0	0	0	0	0	0	0	0	0	0	0	0	0	0	0	0	0	0	0	0	0	0	0
EPI_ISL_430528	GISAID	2020-03-30	Oceania	Australia	1	Victoria	29903	1	1	1	1	0	0	0	1	0	1	0	0	0	0	0	0	0	0	0	0	0	0	0	0	0	0	0	0	0	0	0	0	0	0	0	0	0	0	0	0	0	0
EPI_ISL_521867	GISAID	2020-03-31	Oceania	Australia	1	Victoria	29856	0	1	1	0	0	0	0	0	0	0	1	0	0	0	0	0	0	0	0	0	0	0	0	0	0	0	0	0	0	0	0	1	0	0	0	0	0	0	0	0	0	0
EPI_ISL_430504	GISAID	2020-03-31	Oceania	Australia	1	Victoria	29902	0	0	0	0	0	0	0	0	0	0	0	1	0	0	1	0	0	0	0	0	0	0	0	0	0	0	0	1	1	0	0	0	0	0	0	0	0	0	0	0	0	0
EPI_ISL_430506	GISAID	2020-03-31	Oceania	Australia	1	Victoria	29903	1	1	1	1	0	0	0	0	0	0	0	0	0	0	0	0	0	0	0	0	0	0	0	0	0	0	0	0	0	0	0	0	0	0	0	0	0	0	0	0	0	0
EPI_ISL_430507	GISAID	2020-03-31	Oceania	Australia	1	Victoria	29903	1	1	1	1	0	0	0	1	0	0	0	0	0	0	0	0	0	0	0	0	0	0	0	0	0	0	0	0	0	0	0	0	0	0	0	0	0	0	0	0	0	0
EPI_ISL_430523	GISAID	2020-03-31	Oceania	Australia	1	Victoria	29903	1	1	1	1	0	0	0	1	0	1	0	0	0	0	0	0	0	0	0	0	0	0	0	0	0	0	0	0	0	0	0	0	0	0	0	0	0	0	0	0	0	0
EPI_ISL_416518	GISAID	2020-03-16	Oceania	Australia	1	Victoria	29872	0	0	0	0	0	0	0	0	0	0	1	1	0	0	1	0	0	0	0	0	0	0	0	0	0	0	0	1	1	0	0	0	0	0	0	0	0	0	0	0	0	0
EPI_ISL_419722	GISAID	2020-03-19	Oceania	Australia	1	Victoria	29865	0	0	0	0	0	0	0	0	0	0	1	1	0	0	1	0	0	0	0	0	0	0	0	0	0	0	0	0	0	0	1	0	0	0	0	0	0	0	0	0	0	0
EPI_ISL_430527	GISAID	2020-03-31	Oceania	Australia	1	Victoria	29903	0	0	0	0	0	0	0	0	0	0	0	0	1	1	0	0	0	0	0	0	0	0	0	0	1	1	0	0	0	0	0	0	0	0	0	0	0	0	0	0	0	0
EPI_ISL_521868	GISAID	2020-04-01	Oceania	Australia	1	Victoria	29849	1	1	1	1	0	0	0	1	0	1	0	0	0	0	0	0	0	0	0	0	0	0	0	0	0	0	0	0	0	0	0	0	0	0	0	0	0	0	0	0	0	0
EPI_ISL_430509	GISAID	2020-04-01	Oceania	Australia	1	Victoria	29903	0	0	0	0	0	0	0	0	0	0	1	0	0	0	0	0	0	0	0	0	0	0	0	0	0	0	0	0	0	0	0	1	0	0	0	0	0	0	0	0	0	0
EPI_ISL_430498	GISAID	2020-04-01	Oceania	Australia	1	Victoria	29903	1	1	1	1	0	0	0	1	0	1	0	0	0	0	0	0	0	0	0	0	0	0	0	0	0	0	0	0	0	0	0	0	0	0	0	0	0	0	0	0	0	0
EPI_ISL_430499	GISAID	2020-04-01	Oceania	Australia	1	Victoria	29903	1	1	1	1	1	1	1	0	0	0	0	0	0	0	0	0	0	0	0	0	0	0	0	0	0	0	0	0	0	0	0	0	0	0	0	0	0	0	0	0	0	0
EPI_ISL_419723	GISAID	2020-03-19	Oceania	Australia	1	Victoria	29887	0	0	0	0	0	0	0	0	0	0	1	1	0	0	1	0	0	0	0	0	0	0	0	0	0	0	0	0	0	0	1	0	0	0	0	0	0	0	0	0	0	0
EPI_ISL_430500	GISAID	2020-04-01	Oceania	Australia	1	Victoria	29903	0	0	0	0	0	0	0	0	0	0	1	0	0	0	0	0	0	0	0	0	0	0	0	0	0	0	0	0	0	0	0	1	0	0	0	0	0	0	0	0	0	0
EPI_ISL_430501	GISAID	2020-04-01	Oceania	Australia	1	Victoria	29903	1	1	1	1	0	0	0	1	0	1	0	0	0	0	0	0	0	0	0	0	0	0	0	0	0	0	0	0	0	0	0	0	0	0	0	0	0	0	0	0	0	0
EPI_ISL_430502	GISAID	2020-04-01	Oceania	Australia	1	Victoria	29903	1	1	1	1	0	0	0	1	0	0	0	0	0	0	0	0	0	0	0	0	0	0	0	0	0	0	0	0	0	0	0	0	0	0	0	0	0	0	0	0	0	0
EPI_ISL_430503	GISAID	2020-04-01	Oceania	Australia	1	Victoria	29903	1	1	1	1	0	0	0	1	0	0	0	0	0	0	0	0	0	0	0	0	0	0	0	0	0	0	0	0	0	0	0	0	0	0	0	0	0	0	0	0	0	0
EPI_ISL_430505	GISAID	2020-04-01	Oceania	Australia	1	Victoria	29903	1	1	1	1	0	0	0	0	0	0	0	0	0	0	0	0	0	0	0	0	0	0	0	0	0	0	0	0	0	0	0	0	1	0	0	0	0	0	0	0	0	0
EPI_ISL_430508	GISAID	2020-04-01	Oceania	Australia	1	Victoria	29903	1	1	1	1	0	0	0	1	0	1	0	0	0	0	0	0	0	0	0	0	0	0	0	0	0	0	0	0	0	0	0	0	0	0	0	0	0	0	0	0	0	0
EPI_ISL_430513	GISAID	2020-04-01	Oceania	Australia	1	Victoria	29903	1	1	1	1	0	0	0	1	0	1	0	0	0	0	0	0	0	0	0	0	0	0	0	0	0	0	0	0	0	0	0	0	0	0	0	0	0	0	0	0	0	0
EPI_ISL_430514	GISAID	2020-04-01	Oceania	Australia	1	Victoria	29901	0	0	0	0	0	0	0	0	0	0	0	1	1	0	0	0	0	0	0	0	0	0	0	0	0	0	0	0	0	0	0	0	0	0	0	0	0	0	0	0	1	0
EPI_ISL_430515	GISAID	2020-04-01	Oceania	Australia	1	Victoria	29903	1	1	1	1	0	0	0	0	0	0	0	0	0	0	0	0	0	0	0	0	0	0	0	0	0	0	0	0	0	0	0	0	0	0	0	0	0	0	0	0	0	0
EPI_ISL_430516	GISAID	2020-04-01	Oceania	Australia	1	Victoria	29803	1	1	1	1	0	0	0	1	0	0	0	0	0	0	0	0	0	0	0	0	0	0	0	0	0	0	0	0	0	0	0	0	0	0	0	0	0	0	0	0	0	0
EPI_ISL_419724	GISAID	2020-03-18	Oceania	Australia	1	Victoria	29866	1	1	1	1	0	0	0	1	0	1	0	0	0	0	0	0	0	0	0	0	0	0	0	0	0	0	0	0	0	0	0	0	0	0	0	0	0	0	0	0	0	0
EPI_ISL_430517	GISAID	2020-04-01	Oceania	Australia	1	Victoria	29903	0	0	0	0	0	0	0	0	0	0	0	0	1	1	0	0	0	0	0	0	0	0	0	0	1	1	1	0	0	0	0	0	0	0	0	0	0	0	0	0	0	0
EPI_ISL_430518	GISAID	2020-04-01	Oceania	Australia	1	Victoria	29903	0	0	0	0	0	0	0	0	0	0	0	0	1	1	0	0	0	0	0	0	0	0	0	0	1	1	0	0	0	0	0	0	0	0	0	0	0	0	0	0	0	0
EPI_ISL_430519	GISAID	2020-04-01	Oceania	Australia	1	Victoria	29903	1	1	1	1	0	0	0	0	0	0	0	0	0	0	0	0	0	0	0	0	0	0	0	0	0	0	0	0	0	0	0	0	0	0	0	0	0	0	0	0	0	0
EPI_ISL_430522	GISAID	2020-04-01	Oceania	Australia	1	Victoria	29903	1	1	1	1	0	0	0	0	0	0	0	0	0	0	0	0	0	0	0	0	0	0	0	0	0	0	0	0	0	0	0	0	0	0	0	0	0	0	0	0	0	0
EPI_ISL_430520	GISAID	2020-04-02	Oceania	Australia	1	Victoria	29903	1	1	1	1	0	0	0	1	0	1	0	0	0	0	0	0	0	0	0	0	0	0	0	0	0	0	0	0	0	0	0	0	0	0	0	0	0	0	0	0	0	0
EPI_ISL_419731	GISAID	2020-03-20	Oceania	Australia	1	Victoria	29856	0	1	1	1	1	1	1	0	0	0	0	0	0	0	0	0	0	0	0	0	0	0	0	0	0	0	0	0	0	0	0	0	0	0	0	0	0	0	0	0	0	0
EPI_ISL_436688	GISAID	2020-04-02	Oceania	Australia	1	Victoria	29903	0	0	0	0	0	0	0	0	0	0	0	0	1	1	0	0	0	0	0	0	0	0	0	0	0	0	0	0	0	0	0	0	0	0	0	0	0	0	0	0	0	0
EPI_ISL_430510	GISAID	2020-04-02	Oceania	Australia	1	Victoria	29903	0	0	0	0	0	0	0	0	0	0	1	0	0	0	0	0	0	0	0	0	0	0	0	0	0	0	0	0	0	0	0	1	0	0	0	0	0	0	0	0	0	0
EPI_ISL_430511	GISAID	2020-04-02	Oceania	Australia	1	Victoria	29903	1	1	1	1	1	1	1	0	0	0	0	0	0	0	0	0	0	0	0	0	0	0	0	0	0	0	0	0	0	0	0	0	0	0	0	0	0	0	0	1	0	0
EPI_ISL_430512	GISAID	2020-04-02	Oceania	Australia	1	Victoria	29903	0	0	0	0	0	0	0	0	0	0	0	0	1	1	0	0	0	0	0	0	0	0	0	0	1	1	1	0	0	0	0	0	0	0	0	0	0	0	0	0	0	0
EPI_ISL_430524	GISAID	2020-04-02	Oceania	Australia	1	Victoria	29903	1	1	1	1	0	0	0	0	0	0	0	0	0	0	0	0	0	0	0	0	0	0	0	0	0	0	0	0	0	0	0	0	0	0	0	0	0	0	0	0	0	0
EPI_ISL_430525	GISAID	2020-04-02	Oceania	Australia	1	Victoria	29903	0	0	0	0	0	0	0	0	0	0	0	0	1	1	0	0	0	0	0	0	0	0	0	0	1	1	0	0	0	0	0	0	0	0	0	0	0	0	0	0	0	0
EPI_ISL_430526	GISAID	2020-04-02	Oceania	Australia	1	Victoria	29903	1	1	1	1	0	0	0	0	0	0	0	0	0	0	0	0	0	0	0	0	0	0	0	0	0	0	0	0	0	0	0	0	0	0	0	0	0	0	0	0	0	0
EPI_ISL_436111	GISAID	2020-04-07	Oceania	Australia	1	Victoria	29903	1	1	1	1	1	1	1	0	0	0	0	0	0	0	0	0	0	0	0	0	0	0	0	0	0	0	0	0	0	0	0	0	0	0	0	0	0	0	0	0	0	0
EPI_ISL_436112	GISAID	2020-04-09	Oceania	Australia	1	Victoria	29903	1	1	1	1	0	0	0	0	0	0	0	0	0	0	0	0	0	0	0	0	0	0	0	0	0	0	0	0	0	0	0	0	1	0	0	0	0	0	0	0	0	0
EPI_ISL_436113	GISAID	2020-04-09	Oceania	Australia	1	Victoria	29903	1	1	1	1	1	1	1	0	0	0	0	0	0	0	0	0	0	0	0	0	0	0	0	0	0	0	0	0	0	0	0	0	0	0	0	0	0	0	0	0	0	0
EPI_ISL_436114	GISAID	2020-04-09	Oceania	Australia	1	Victoria	29903	1	1	1	1	0	0	0	0	0	0	0	0	0	0	0	0	0	0	0	0	0	0	0	0	0	0	0	0	0	0	0	0	1	0	0	0	0	0	0	0	0	0
EPI_ISL_436115	GISAID	2020-04-10	Oceania	Australia	1	Victoria	29796	1	1	1	1	1	1	1	0	0	0	0	0	0	0	0	0	0	0	0	0	0	0	0	0	0	0	0	0	0	0	0	0	0	0	0	0	0	0	0	0	0	0
EPI_ISL_436116	GISAID	2020-04-10	Oceania	Australia	1	Victoria	29903	0	0	0	0	0	0	0	0	0	0	0	1	1	0	0	0	0	0	0	0	0	0	0	0	0	0	0	0	0	0	0	0	0	0	0	0	0	1	0	0	1	0
EPI_ISL_436117	GISAID	2020-04-10	Oceania	Australia	1	Victoria	29903	0	0	0	0	0	0	0	0	0	0	0	0	1	0	0	0	0	0	0	0	0	0	0	0	0	0	0	0	0	0	0	0	0	0	0	0	0	0	0	0	0	0
EPI_ISL_436118	GISAID	2020-04-11	Oceania	Australia	1	Victoria	29903	1	1	1	1	0	0	0	0	0	0	0	0	0	0	0	0	0	0	0	0	0	0	0	0	0	0	0	0	0	0	0	0	0	0	0	0	0	0	0	0	0	0
EPI_ISL_480588	GISAID	2020-04-11	Oceania	Australia	1	Victoria	29320	0	0	0	0	0	0	0	0	0	0	0	0	0	0	0	0	0	0	0	0	0	0	0	0	0	0	0	0	0	0	0	0	0	0	0	0	0	0	0	0	0	0
EPI_ISL_436119	GISAID	2020-04-11	Oceania	Australia	1	Victoria	29903	0	0	0	0	0	0	0	0	0	0	1	0	0	0	0	0	0	0	0	0	0	0	0	0	0	0	0	0	0	0	0	1	0	0	0	0	0	0	0	0	0	0
EPI_ISL_436120	GISAID	2020-04-11	Oceania	Australia	1	Victoria	29903	1	1	1	1	0	0	0	1	0	1	0	0	0	0	0	0	0	0	0	0	0	0	0	0	0	0	0	0	0	0	0	1	0	0	0	0	0	0	0	0	0	0
EPI_ISL_436121	GISAID	2020-04-11	Oceania	Australia	1	Victoria	29903	0	0	0	0	0	0	0	0	0	0	1	0	0	0	0	0	0	0	0	0	0	0	0	0	0	0	0	0	0	0	0	1	0	0	0	0	0	0	0	0	0	0
EPI_ISL_436122	GISAID	2020-04-11	Oceania	Australia	1	Victoria	29903	1	1	1	1	0	0	0	1	0	1	0	0	0	0	0	0	0	0	0	0	0	0	0	0	0	0	0	0	0	0	0	0	0	0	0	0	0	0	0	0	0	0
EPI_ISL_419728	GISAID	2020-03-20	Oceania	Australia	1	Victoria	29870	0	0	0	0	0	0	0	0	0	0	0	1	1	1	0	0	0	0	0	0	0	0	0	0	0	0	0	0	0	0	0	0	0	0	0	0	0	1	0	0	1	0
EPI_ISL_436123	GISAID	2020-04-11	Oceania	Australia	1	Victoria	29903	0	0	0	0	0	0	0	0	0	0	0	0	0	0	0	0	0	0	0	0	0	0	0	0	0	0	0	0	0	0	0	0	0	0	0	0	0	0	0	0	0	0
EPI_ISL_430637	GISAID	2020-04-12	Oceania	Australia	1	Victoria	29889	0	1	1	1	1	1	1	0	0	0	0	0	0	0	0	0	0	0	0	0	0	0	0	0	0	0	0	0	0	0	0	0	0	0	0	0	0	0	0	0	0	0
EPI_ISL_436124	GISAID	2020-04-12	Oceania	Australia	1	Victoria	29903	0	0	0	0	0	0	0	0	0	0	0	1	1	1	0	0	0	0	0	0	0	0	0	0	0	0	0	0	0	0	0	0	0	0	0	0	0	1	0	0	1	0
EPI_ISL_436125	GISAID	2020-04-12	Oceania	Australia	1	Victoria	29903	1	1	1	1	0	0	0	0	0	0	0	0	0	0	0	0	0	0	0	0	0	0	0	0	0	0	0	0	0	0	0	0	0	0	0	0	0	0	0	0	0	0
EPI_ISL_436126	GISAID	2020-04-12	Oceania	Australia	1	Victoria	29903	1	1	1	1	0	0	0	1	0	1	0	0	0	0	0	0	0	0	0	0	0	0	0	0	0	0	0	0	0	0	0	1	0	0	0	0	0	0	0	0	0	0
EPI_ISL_436127	GISAID	2020-04-13	Oceania	Australia	1	Victoria	29904	0	0	0	0	0	0	0	0	0	0	0	0	1	0	0	0	0	0	0	0	0	0	0	0	0	0	0	0	0	0	0	0	0	0	0	0	0	0	0	0	0	0
EPI_ISL_419729	GISAID	2020-03-20	Oceania	Australia	1	Victoria	29894	0	0	0	0	0	0	0	0	0	0	1	1	0	0	1	0	0	0	0	0	0	0	0	0	0	0	0	1	1	0	0	0	0	0	0	0	0	0	0	0	0	0
EPI_ISL_436128	GISAID	2020-04-13	Oceania	Australia	1	Victoria	29903	1	1	1	1	0	0	0	1	0	1	0	0	0	0	0	0	0	0	0	0	0	0	0	0	0	0	0	0	0	0	0	1	0	0	0	0	0	0	0	0	0	0
EPI_ISL_436129	GISAID	2020-04-13	Oceania	Australia	1	Victoria	29903	0	0	0	0	0	0	0	0	0	0	0	1	1	1	0	0	0	0	0	0	0	0	0	0	0	0	0	0	0	0	0	0	0	0	0	0	0	1	0	0	1	0
EPI_ISL_436130	GISAID	2020-04-13	Oceania	Australia	1	Victoria	29903	1	1	1	1	1	1	1	0	0	0	0	0	0	0	0	0	0	0	0	0	0	0	0	0	0	0	0	0	0	0	0	0	0	0	0	0	0	0	0	0	0	0
EPI_ISL_436131	GISAID	2020-04-14	Oceania	Australia	1	Victoria	29903	1	1	1	1	0	0	0	1	0	1	0	0	0	0	0	0	0	0	0	0	0	0	0	0	0	0	0	0	0	0	0	0	0	0	0	0	0	0	0	0	0	0
EPI_ISL_436132	GISAID	2020-04-14	Oceania	Australia	1	Victoria	29903	1	1	1	1	0	0	0	1	0	1	0	0	0	0	0	0	0	0	0	0	0	0	0	0	0	0	0	0	0	0	0	1	0	0	0	0	0	0	0	0	0	0
EPI_ISL_430687	GISAID	2020-03-25	Oceania	Australia	1	Victoria	29903	1	1	1	1	0	0	0	1	0	1	0	0	0	0	0	0	0	0	0	0	0	0	0	0	0	0	0	0	0	0	0	0	0	0	0	0	0	0	0	0	0	0
EPI_ISL_430685	GISAID	2020-04-04	Oceania	Australia	1	Victoria	29903	1	1	1	1	1	1	1	0	0	0	0	0	0	0	0	0	0	0	0	0	0	0	0	0	0	0	0	0	0	0	0	0	0	0	0	0	0	0	0	0	0	0
EPI_ISL_430678	GISAID	2020-04-07	Oceania	Australia	1	Victoria	29903	1	1	1	1	1	1	1	0	0	0	0	0	0	0	0	0	0	0	0	0	0	0	0	0	0	0	0	0	0	0	0	0	0	0	0	0	0	0	0	0	0	0
EPI_ISL_419730	GISAID	2020-03-20	Oceania	Australia	1	Victoria	29891	1	1	1	1	1	1	1	0	0	0	0	0	0	0	0	0	0	0	0	0	0	0	0	0	0	0	0	0	0	0	0	0	0	0	0	0	0	0	0	0	0	0
EPI_ISL_430709	GISAID	2020-04-07	Oceania	Australia	1	Victoria	29902	1	1	1	1	1	1	1	0	0	0	0	0	0	0	0	0	0	0	0	0	0	0	0	0	0	0	0	0	0	0	0	0	0	0	0	0	0	0	0	0	0	0
EPI_ISL_430676	GISAID	2020-04-08	Oceania	Australia	1	Victoria	29903	1	1	1	1	1	1	1	0	0	0	0	0	0	0	0	0	0	0	0	0	0	0	0	0	0	0	0	0	0	0	0	0	0	0	0	0	0	0	0	0	0	0
EPI_ISL_430710	GISAID	2020-04-08	Oceania	Australia	1	Victoria	29903	1	1	1	1	0	0	0	0	0	0	0	0	0	0	0	0	0	0	0	0	0	0	0	0	0	0	0	0	0	0	0	0	0	0	0	0	0	0	0	0	0	0
EPI_ISL_430701	GISAID	2020-04-09	Oceania	Australia	1	Victoria	29903	1	1	1	1	0	0	0	0	0	0	0	0	0	0	0	0	0	0	0	0	0	0	0	0	0	0	0	0	0	0	0	0	1	0	0	0	0	0	0	0	0	0
EPI_ISL_430702	GISAID	2020-04-09	Oceania	Australia	1	Victoria	29903	1	1	1	1	0	0	0	0	0	0	0	0	0	0	0	0	0	0	0	0	0	0	0	0	0	0	0	0	0	0	0	0	1	0	0	0	0	0	0	0	0	0
EPI_ISL_419732	GISAID	2020-03-20	Oceania	Australia	1	Victoria	29872	0	0	0	0	0	0	0	0	0	0	0	0	0	0	0	0	0	0	0	0	0	0	0	0	0	0	0	0	0	0	0	0	0	1	0	0	0	0	0	0	0	0
EPI_ISL_430711	GISAID	2020-04-09	Oceania	Australia	1	Victoria	29903	0	0	0	0	0	0	0	0	0	0	0	0	1	1	0	0	0	0	0	0	0	0	0	0	1	1	0	0	0	0	0	0	0	0	0	0	0	0	0	0	0	0
EPI_ISL_430712	GISAID	2020-04-09	Oceania	Australia	1	Victoria	29903	0	0	0	0	0	0	0	0	0	0	0	0	1	0	0	0	0	0	0	0	0	0	0	0	0	0	0	0	0	0	0	0	0	0	0	0	0	0	0	0	0	0
EPI_ISL_430713	GISAID	2020-04-09	Oceania	Australia	1	Victoria	29903	0	0	0	0	0	0	0	0	0	0	0	1	0	0	1	0	0	0	0	0	0	0	0	0	0	0	0	1	1	0	0	0	0	0	0	0	0	0	0	0	0	0
EPI_ISL_480589	GISAID	2020-04-09	Oceania	Australia	1	Victoria	29813	0	0	0	0	0	0	0	0	0	0	1	1	0	0	1	0	0	0	0	0	0	0	0	0	0	0	0	0	0	0	1	0	0	0	0	0	0	0	0	0	0	0
EPI_ISL_419733	GISAID	2020-01-31	Oceania	Australia	1	Victoria	29868	0	0	0	0	0	0	0	0	0	0	0	0	1	1	0	0	0	0	0	0	0	0	0	0	0	0	0	0	0	0	0	0	0	0	0	0	0	0	0	0	0	0
EPI_ISL_419823	GISAID	2020-03-21	Oceania	Australia	1	Victoria	29901	0	0	0	0	0	0	0	0	0	0	0	0	1	1	0	0	0	0	0	0	0	0	0	0	1	1	1	0	0	0	0	0	0	0	0	0	0	0	0	0	0	0
EPI_ISL_430677	GISAID	2020-04-10	Oceania	Australia	1	Victoria	29903	1	1	1	1	1	1	1	0	0	0	0	0	0	0	0	0	0	0	0	0	0	0	0	0	0	0	0	0	0	0	0	0	0	0	0	0	0	0	0	0	0	0
EPI_ISL_430679	GISAID	2020-04-10	Oceania	Australia	1	Victoria	29903	0	0	0	0	0	0	0	0	0	0	1	1	0	0	1	0	0	0	0	0	0	0	0	0	0	0	0	0	0	0	0	0	0	0	0	0	0	0	0	0	0	0
EPI_ISL_430680	GISAID	2020-04-10	Oceania	Australia	1	Victoria	29903	0	0	0	0	0	0	0	0	0	0	1	0	0	0	0	0	0	0	0	0	0	0	0	0	0	0	0	0	0	0	0	1	0	0	0	0	0	0	0	0	0	0
EPI_ISL_430694	GISAID	2020-04-10	Oceania	Australia	1	Victoria	29816	1	1	1	1	1	1	1	0	0	0	0	0	0	0	0	0	0	0	0	0	0	0	0	0	0	0	0	0	0	0	0	0	0	0	0	0	0	0	0	0	0	0
EPI_ISL_430703	GISAID	2020-04-10	Oceania	Australia	1	Victoria	29903	0	0	0	0	0	0	0	0	0	0	0	1	1	1	0	0	0	0	0	0	0	0	0	0	0	0	0	0	0	0	0	0	0	0	0	0	0	1	0	0	1	0
EPI_ISL_430705	GISAID	2020-04-10	Oceania	Australia	1	Victoria	29903	0	0	0	0	0	0	0	0	0	0	0	0	1	1	0	0	0	0	0	0	0	0	0	0	0	0	0	0	0	0	0	0	0	0	0	0	0	0	0	0	0	0
EPI_ISL_419824	GISAID	2020-03-21	Oceania	Australia	1	Victoria	29899	1	1	1	1	0	0	0	1	0	1	0	0	0	0	0	0	0	0	0	0	0	0	0	0	0	0	0	0	0	0	0	0	0	0	0	0	0	0	0	0	0	0
EPI_ISL_430714	GISAID	2020-04-10	Oceania	Australia	1	Victoria	29903	1	1	1	1	0	0	0	0	0	0	0	0	0	0	0	0	0	0	0	0	0	0	0	0	0	0	0	0	0	0	0	0	0	0	0	0	0	0	0	0	0	0
EPI_ISL_430681	GISAID	2020-04-11	Oceania	Australia	1	Victoria	29903	0	0	0	0	0	0	0	0	0	0	1	0	0	0	0	0	0	0	0	0	0	0	0	0	0	0	0	0	0	0	0	1	0	0	0	0	0	0	0	0	0	0
EPI_ISL_430689	GISAID	2020-04-11	Oceania	Australia	1	Victoria	29903	0	0	0	0	0	0	0	0	0	0	0	0	0	0	0	0	0	0	0	0	0	0	0	0	0	0	0	0	0	0	0	1	0	0	0	0	0	0	0	0	0	0
EPI_ISL_430690	GISAID	2020-04-11	Oceania	Australia	1	Victoria	29903	1	1	1	1	0	0	0	1	0	1	0	0	0	0	0	0	0	0	0	0	0	0	0	0	0	0	0	0	0	0	0	1	0	0	0	0	0	0	0	0	0	0
EPI_ISL_430691	GISAID	2020-04-11	Oceania	Australia	1	Victoria	29903	1	1	1	1	0	1	0	0	0	0	0	0	0	0	0	0	0	0	0	0	0	0	0	0	0	0	0	0	0	0	0	0	0	0	0	0	0	0	0	0	0	0
EPI_ISL_430693	GISAID	2020-04-11	Oceania	Australia	1	Victoria	29903	0	0	0	0	0	0	0	0	0	0	0	0	0	0	0	0	0	0	0	0	0	0	0	0	0	0	0	0	0	0	0	1	0	0	0	0	0	0	0	0	0	0
EPI_ISL_430700	GISAID	2020-04-11	Oceania	Australia	1	Victoria	29903	1	1	1	1	0	0	0	1	0	1	0	0	0	0	0	0	0	0	0	0	0	0	0	0	0	0	0	0	0	0	0	0	0	0	0	0	0	0	0	0	0	0
EPI_ISL_419825	GISAID	2020-03-21	Oceania	Australia	1	Victoria	29891	0	0	0	0	0	0	0	0	0	0	0	0	0	0	0	0	0	0	0	0	0	0	0	0	0	0	0	0	0	0	0	0	0	1	0	0	0	0	0	0	0	0
EPI_ISL_430704	GISAID	2020-04-11	Oceania	Australia	1	Victoria	29903	0	0	0	0	0	0	0	0	0	0	0	0	0	0	0	0	0	0	0	0	0	0	0	0	0	0	0	0	0	0	0	0	0	0	0	0	0	0	0	0	0	0
EPI_ISL_430688	GISAID	2020-04-12	Oceania	Australia	1	Victoria	29903	0	0	0	0	0	0	0	0	0	0	0	1	1	0	0	0	0	0	0	0	0	0	0	0	0	0	0	0	0	0	0	0	0	0	0	0	0	1	0	0	1	0
EPI_ISL_430695	GISAID	2020-04-12	Oceania	Australia	1	Victoria	29903	1	1	1	1	0	0	0	0	0	0	0	0	0	0	0	0	0	0	0	0	0	0	0	0	0	0	0	0	0	0	0	0	0	0	0	0	0	0	0	0	0	0
EPI_ISL_430696	GISAID	2020-04-12	Oceania	Australia	1	Victoria	29903	1	1	1	1	0	0	0	1	0	1	0	0	0	0	0	0	0	0	0	0	0	0	0	0	0	0	0	0	0	0	0	1	0	0	0	0	0	0	0	0	0	0
EPI_ISL_430682	GISAID	2020-04-13	Oceania	Australia	1	Victoria	29903	0	0	0	0	0	0	0	0	0	0	1	0	0	0	0	0	0	0	0	0	0	0	0	0	0	0	0	0	0	0	0	1	0	0	0	0	0	0	0	0	0	0
EPI_ISL_430692	GISAID	2020-04-13	Oceania	Australia	1	Victoria	29903	0	0	0	0	0	0	0	0	0	0	0	1	1	1	0	0	0	0	0	0	0	0	0	0	0	0	0	0	0	0	0	0	0	0	0	0	0	1	0	0	1	0
EPI_ISL_430698	GISAID	2020-04-13	Oceania	Australia	1	Victoria	29903	1	1	1	1	1	1	1	0	0	0	0	0	0	0	0	0	0	0	0	0	0	0	0	0	0	0	0	0	0	0	0	0	0	0	0	0	0	0	0	0	0	0
EPI_ISL_430699	GISAID	2020-04-13	Oceania	Australia	1	Victoria	29903	1	1	1	1	1	1	1	0	0	0	0	0	0	0	0	0	0	0	0	0	0	0	0	0	0	0	0	0	0	0	0	0	0	0	0	0	0	0	0	0	0	0
EPI_ISL_430706	GISAID	2020-04-13	Oceania	Australia	1	Victoria	29903	0	0	0	0	0	0	0	0	0	0	0	0	1	0	0	0	0	0	0	0	0	0	0	0	0	0	0	0	0	0	0	0	0	0	0	0	0	0	0	0	0	0
EPI_ISL_430707	GISAID	2020-04-13	Oceania	Australia	1	Victoria	29903	1	1	1	1	0	0	0	1	0	1	0	0	0	0	0	0	0	0	0	0	0	0	0	0	0	0	0	0	0	0	0	1	0	0	0	0	0	0	0	0	0	0
EPI_ISL_419827	GISAID	2020-03-22	Oceania	Australia	1	Victoria	29899	1	1	1	1	1	1	1	0	0	0	0	0	0	0	0	0	0	0	0	0	0	0	0	0	0	0	0	0	0	0	0	0	0	0	0	0	0	0	0	0	0	0
EPI_ISL_430686	GISAID	2020-04-13	Oceania	Australia	1	Victoria	29903	1	1	1	1	0	0	0	1	0	1	0	0	0	0	0	0	0	0	0	0	0	0	0	0	0	0	0	0	0	0	0	0	0	0	0	0	0	0	0	0	0	0
EPI_ISL_480587	GISAID	2020-04-14	Oceania	Australia	1	Victoria	29893	0	0	0	0	0	0	0	0	0	0	1	1	0	0	1	0	0	0	0	0	0	0	0	0	0	0	0	0	0	0	0	0	0	0	0	0	0	0	0	0	0	0
EPI_ISL_430683	GISAID	2020-04-14	Oceania	Australia	1	Victoria	29903	0	0	0	0	0	0	0	0	0	0	1	0	0	0	0	0	0	0	0	0	0	0	0	0	0	0	0	0	0	0	0	1	0	0	0	0	0	0	0	0	0	0
EPI_ISL_430684	GISAID	2020-04-14	Oceania	Australia	1	Victoria	29903	0	0	0	0	0	0	0	0	0	0	0	0	0	0	0	0	0	0	0	0	0	0	0	0	0	0	0	0	0	0	0	1	0	0	0	0	0	0	0	0	0	0
EPI_ISL_430697	GISAID	2020-04-14	Oceania	Australia	1	Victoria	29903	1	1	1	1	0	0	0	1	0	1	0	0	0	0	0	0	0	0	0	0	0	0	0	0	0	0	0	0	0	0	0	0	0	0	0	0	0	0	0	0	0	0
EPI_ISL_430708	GISAID	2020-04-14	Oceania	Australia	1	Victoria	29903	1	1	1	1	0	0	0	1	0	1	0	0	0	0	0	0	0	0	0	0	0	0	0	0	0	0	0	0	0	0	0	1	0	0	0	0	0	0	0	0	0	0
EPI_ISL_430715	GISAID	2020-04-17	Oceania	Australia	1	Victoria	29903	1	1	1	1	0	0	0	0	0	0	0	0	0	0	0	0	0	0	0	0	0	0	0	0	0	0	0	0	0	0	0	0	0	0	0	0	0	0	0	0	0	0
EPI_ISL_419828	GISAID	2020-03-22	Oceania	Australia	1	Victoria	29865	1	1	1	1	1	1	1	0	0	0	0	0	0	0	0	0	0	0	0	0	0	0	0	0	0	0	0	0	0	0	0	0	0	0	0	0	0	0	0	0	0	0
EPI_ISL_430716	GISAID	2020-04-12	Oceania	Australia	1	Victoria	29903	1	1	1	1	1	1	1	0	0	0	0	0	0	0	0	0	0	0	0	0	0	0	0	0	0	0	0	0	0	0	0	0	0	0	0	0	0	0	0	0	0	0
EPI_ISL_430717	GISAID	2020-04-12	Oceania	Australia	1	Victoria	29903	0	0	0	0	0	0	0	0	0	0	1	0	0	0	0	0	0	0	0	0	0	0	0	0	0	0	0	0	0	0	0	1	0	0	0	0	0	0	0	0	0	0
EPI_ISL_430638	GISAID	2020-04-09	Oceania	Australia	1	Victoria	29903	1	1	1	1	1	1	1	0	0	0	0	0	0	0	0	0	0	0	0	0	0	0	0	0	0	0	0	0	0	0	0	0	0	0	0	0	0	0	0	0	0	0
EPI_ISL_468067	GISAID	2020-03-22	Oceania	Australia	1	Victoria	29787	0	0	0	0	0	0	0	0	1	0	0	0	1	1	0	0	0	0	0	0	0	0	0	0	1	1	1	0	0	0	0	0	0	0	0	0	0	0	0	0	0	0
EPI_ISL_456410	GISAID	2020-03-26	Oceania	Australia	1	Victoria	29903	0	0	0	0	0	0	0	0	0	0	1	0	0	0	0	0	0	0	0	0	0	0	0	0	0	0	0	0	0	0	0	1	0	0	0	0	0	0	0	0	0	0
EPI_ISL_419829	GISAID	2020-03-22	Oceania	Australia	1	Victoria	29890	1	1	1	1	0	0	0	0	0	0	0	0	0	0	0	0	0	0	0	0	0	0	0	0	0	0	0	0	0	0	0	0	0	0	0	0	0	0	0	0	0	0
EPI_ISL_456427	GISAID	2020-04-07	Oceania	Australia	1	Victoria	29903	0	0	0	0	0	0	0	0	0	0	0	1	1	1	0	0	0	0	0	0	0	0	0	0	0	0	0	0	0	0	0	0	0	0	0	0	0	1	0	0	1	0
EPI_ISL_456421	GISAID	2020-04-11	Oceania	Australia	1	Victoria	29903	0	0	0	0	0	0	0	0	0	0	1	1	0	0	1	0	0	0	0	0	0	0	0	0	0	0	0	0	0	0	0	0	0	0	0	0	0	0	0	0	0	0
EPI_ISL_456411	GISAID	2020-04-13	Oceania	Australia	1	Victoria	29903	0	0	0	0	0	0	0	0	0	0	0	0	1	1	0	0	0	0	0	0	0	0	0	0	1	1	1	0	0	0	0	0	0	0	0	0	0	0	0	0	0	0
EPI_ISL_419830	GISAID	2020-03-22	Oceania	Australia	1	Victoria	29855	1	1	1	1	0	0	0	0	0	0	0	0	0	0	0	0	0	0	0	0	0	0	0	0	0	0	0	0	0	0	0	0	1	0	0	0	0	0	0	0	0	0
EPI_ISL_456412	GISAID	2020-04-14	Oceania	Australia	1	Victoria	29903	1	1	0	1	1	1	1	0	0	0	0	0	0	0	0	0	0	0	0	0	0	0	0	0	0	0	0	0	0	0	0	0	0	0	0	0	0	0	0	0	0	0
EPI_ISL_456413	GISAID	2020-04-14	Oceania	Australia	1	Victoria	29903	1	0	1	1	1	1	1	0	0	0	0	0	0	0	0	0	0	0	0	0	0	0	0	0	0	0	0	0	0	0	0	0	0	0	0	0	0	0	0	0	0	0
EPI_ISL_456414	GISAID	2020-04-14	Oceania	Australia	1	Victoria	29903	1	1	1	1	1	1	1	0	0	0	0	0	0	0	0	0	0	0	0	0	0	0	0	0	0	0	0	0	0	0	0	0	0	0	0	0	0	0	0	0	0	0
EPI_ISL_456415	GISAID	2020-04-14	Oceania	Australia	1	Victoria	29903	1	1	1	1	1	1	1	0	0	0	0	0	0	0	0	0	0	0	0	0	0	0	0	0	0	0	0	0	0	0	0	0	0	0	0	0	0	0	0	0	0	0
EPI_ISL_456416	GISAID	2020-04-14	Oceania	Australia	1	Victoria	29903	1	1	1	1	0	0	0	0	0	0	0	0	0	0	0	0	0	0	0	0	0	0	0	0	0	0	0	0	0	0	0	0	0	0	0	0	0	0	0	0	0	0
EPI_ISL_456417	GISAID	2020-04-14	Oceania	Australia	1	Victoria	29903	1	1	1	1	0	0	0	0	0	0	0	0	0	0	0	0	0	0	0	0	0	0	0	0	0	0	0	0	0	0	0	0	0	0	0	0	0	0	0	0	0	0
EPI_ISL_521870	GISAID	2020-04-14	Oceania	Australia	1	Victoria	29849	1	1	1	1	0	0	0	0	0	0	0	0	0	0	0	0	0	0	0	0	0	0	0	0	0	0	0	0	0	0	0	0	0	0	0	0	0	0	0	0	0	0
EPI_ISL_419834	GISAID	2020-03-23	Oceania	Australia	1	Victoria	29899	0	0	0	0	0	0	0	0	0	0	0	0	1	1	0	0	0	0	0	0	0	0	0	0	0	0	0	0	0	0	0	0	0	0	0	0	0	0	0	0	0	0
EPI_ISL_456418	GISAID	2020-04-14	Oceania	Australia	1	Victoria	29906	1	1	1	1	0	0	0	0	0	0	0	0	0	0	0	0	0	0	0	0	0	0	0	0	0	0	0	0	0	0	0	0	0	0	0	0	0	0	0	0	0	0
EPI_ISL_456419	GISAID	2020-04-14	Oceania	Australia	1	Victoria	29903	1	1	1	1	1	1	1	0	0	0	1	0	0	0	0	0	0	0	0	0	0	0	1	1	0	0	0	0	0	0	0	0	0	0	0	0	0	0	0	0	0	0
EPI_ISL_456420	GISAID	2020-04-14	Oceania	Australia	1	Victoria	29903	1	1	1	1	1	1	1	0	0	0	0	0	0	0	0	0	0	0	0	0	0	0	1	0	0	0	0	0	0	0	0	0	0	0	0	0	0	0	0	0	0	0
EPI_ISL_521871	GISAID	2020-04-14	Oceania	Australia	1	Victoria	29866	1	1	1	1	0	0	0	0	0	0	0	0	0	0	0	0	0	0	0	0	0	0	0	0	0	0	0	0	0	0	0	0	0	0	1	0	0	0	0	0	0	0
EPI_ISL_419836	GISAID	2020-03-15	Oceania	Australia	1	Victoria	29887	0	0	0	0	0	0	0	0	0	0	0	0	1	1	0	0	0	0	0	0	0	0	0	0	1	1	1	0	0	0	0	0	0	0	0	0	0	0	0	0	0	0
EPI_ISL_456425	GISAID	2020-04-15	Oceania	Australia	1	Victoria	29903	0	0	0	0	0	0	0	0	0	0	0	1	1	1	0	0	0	0	0	0	0	0	0	0	0	0	0	0	0	0	0	0	0	0	0	0	0	1	0	0	1	0
EPI_ISL_480590	GISAID	2020-04-15	Oceania	Australia	1	Victoria	29902	0	0	0	1	0	0	0	0	0	0	1	0	0	0	0	0	0	0	0	0	0	0	0	0	0	0	0	0	0	0	0	0	0	0	0	0	0	0	0	0	0	0
EPI_ISL_456430	GISAID	2020-04-15	Oceania	Australia	1	Victoria	29903	1	1	1	1	0	0	0	0	0	0	1	0	0	0	0	0	0	0	0	0	0	0	1	1	0	0	0	0	0	0	0	0	0	0	0	0	0	0	0	0	0	0
EPI_ISL_480591	GISAID	2020-04-15	Oceania	Australia	1	Victoria	29902	0	1	0	1	0	0	0	0	0	0	0	0	0	0	0	0	0	0	0	0	0	0	0	0	0	0	0	0	0	0	0	0	0	0	0	0	0	0	0	0	0	0
EPI_ISL_456432	GISAID	2020-04-15	Oceania	Australia	1	Victoria	29903	1	1	1	1	0	0	0	1	0	1	0	0	0	0	0	0	0	0	0	0	0	0	0	0	0	0	0	0	0	0	0	1	0	0	0	0	0	0	0	0	0	0
EPI_ISL_419734	GISAID	2020-02-02	Oceania	Australia	1	Victoria	29865	0	0	0	0	0	0	0	0	0	0	0	0	0	0	0	0	0	0	0	0	0	0	0	0	0	0	0	0	0	0	0	0	0	0	0	0	0	0	0	0	0	0
EPI_ISL_419837	GISAID	2020-03-16	Oceania	Australia	1	Victoria	29898	0	0	0	0	0	0	0	0	0	0	0	0	1	1	0	0	0	0	0	0	0	0	0	0	1	1	1	0	0	0	0	0	0	0	0	0	0	0	0	0	0	0
EPI_ISL_456433	GISAID	2020-04-15	Oceania	Australia	1	Victoria	29903	1	1	1	1	0	0	0	1	0	1	0	0	0	0	0	0	0	0	0	0	0	0	0	0	0	0	0	0	0	0	0	1	0	0	0	0	0	0	0	0	0	0
EPI_ISL_456422	GISAID	2020-04-16	Oceania	Australia	1	Victoria	29903	1	1	1	1	1	1	1	0	0	0	1	0	0	0	0	0	0	0	0	0	0	0	1	1	0	0	0	0	0	0	0	0	0	0	0	0	0	0	0	0	0	0
EPI_ISL_456423	GISAID	2020-04-16	Oceania	Australia	1	Victoria	29903	0	0	0	0	0	0	0	0	0	0	0	1	1	1	0	0	0	0	0	0	0	0	0	0	0	0	0	0	0	0	0	0	0	0	0	0	0	1	0	0	1	0
EPI_ISL_456424	GISAID	2020-04-16	Oceania	Australia	1	Victoria	29903	1	1	1	1	1	1	1	0	0	0	1	0	0	0	0	0	0	0	0	0	0	0	1	1	0	0	0	0	0	0	0	0	0	0	0	0	0	0	0	0	0	0
EPI_ISL_456426	GISAID	2020-04-16	Oceania	Australia	1	Victoria	29903	1	1	1	1	1	1	1	0	0	0	1	0	0	0	0	0	0	0	0	0	0	0	1	1	0	0	0	0	0	0	0	0	0	0	0	0	0	0	0	0	0	0
EPI_ISL_456428	GISAID	2020-04-16	Oceania	Australia	1	Victoria	29903	1	1	1	1	1	1	1	0	0	0	0	0	0	0	0	0	0	0	0	0	0	0	0	0	0	0	0	0	0	0	0	0	0	0	0	0	0	0	0	0	0	0
EPI_ISL_419838	GISAID	2020-03-16	Oceania	Australia	1	Victoria	29902	1	1	1	1	0	0	0	0	0	0	0	0	0	0	0	0	0	0	0	0	0	0	0	0	0	0	0	0	0	0	0	0	0	0	0	0	0	0	0	0	0	0
EPI_ISL_456429	GISAID	2020-04-16	Oceania	Australia	1	Victoria	29903	1	1	1	1	0	0	0	1	0	1	0	0	0	0	0	0	0	0	0	0	0	0	0	0	0	0	0	0	0	0	0	0	0	0	0	0	0	0	0	0	0	0
EPI_ISL_456431	GISAID	2020-04-16	Oceania	Australia	1	Victoria	29903	1	1	1	1	0	0	0	0	0	0	0	0	0	0	0	0	0	0	0	0	0	0	0	0	0	0	0	0	0	0	0	0	0	0	0	0	0	0	0	0	0	0
EPI_ISL_456434	GISAID	2020-04-16	Oceania	Australia	1	Victoria	29903	0	0	0	0	0	0	0	0	0	0	0	0	0	0	0	0	0	0	0	0	0	0	0	0	0	0	0	0	0	0	0	1	0	0	0	0	0	0	0	0	0	0
EPI_ISL_480593	GISAID	2020-04-16	Oceania	Australia	1	Victoria	29903	1	1	1	0	0	0	0	0	0	1	0	0	0	0	0	0	0	0	0	0	0	0	0	0	0	0	0	0	0	0	0	1	0	0	0	0	0	0	0	0	0	0
EPI_ISL_456436	GISAID	2020-04-16	Oceania	Australia	1	Victoria	29904	1	1	1	1	1	1	1	0	0	0	0	0	0	0	0	0	0	0	0	0	0	0	0	0	0	0	0	0	0	0	0	0	0	0	0	0	0	0	0	0	0	0
EPI_ISL_419839	GISAID	2020-03-16	Oceania	Australia	1	Victoria	29902	1	1	1	1	0	0	0	1	0	1	0	0	0	0	0	0	0	0	0	0	0	0	0	0	0	0	0	0	0	0	0	0	0	0	0	0	0	0	0	0	0	0
EPI_ISL_456435	GISAID	2020-04-17	Oceania	Australia	1	Victoria	29903	1	1	1	1	0	0	0	0	0	0	0	0	0	0	0	0	0	0	0	0	0	0	0	0	0	0	0	0	0	0	0	0	0	0	0	0	0	0	0	0	0	0
EPI_ISL_419840	GISAID	2020-03-16	Oceania	Australia	1	Victoria	29899	1	1	1	1	1	1	1	0	0	0	0	0	0	0	0	0	0	0	0	0	0	0	0	0	0	0	0	0	0	0	0	0	0	0	0	0	0	0	0	1	0	0
EPI_ISL_456438	GISAID	2020-04-17	Oceania	Australia	1	Victoria	29903	1	1	1	1	1	1	1	0	0	0	0	0	0	0	0	0	0	0	0	0	0	0	0	0	0	0	0	0	0	0	0	0	0	0	0	0	0	0	0	0	0	0
EPI_ISL_456439	GISAID	2020-04-17	Oceania	Australia	1	Victoria	29846	1	1	1	1	0	0	0	0	0	0	0	0	0	0	0	0	0	0	0	0	0	0	0	0	0	0	0	0	0	0	0	0	0	0	0	0	0	0	0	0	0	0
EPI_ISL_456440	GISAID	2020-04-17	Oceania	Australia	1	Victoria	29903	1	1	1	1	0	0	0	1	0	1	0	0	0	0	0	0	0	0	0	0	0	0	0	0	0	0	0	0	0	0	0	0	0	0	0	0	0	0	0	0	0	0
EPI_ISL_456441	GISAID	2020-04-17	Oceania	Australia	1	Victoria	29903	1	1	1	1	0	0	0	0	0	0	0	0	0	0	0	0	0	0	0	0	0	0	0	0	0	0	0	0	0	0	0	0	0	0	0	0	0	0	0	0	0	0
EPI_ISL_456437	GISAID	2020-04-18	Oceania	Australia	1	Victoria	29904	1	1	1	1	1	1	1	0	0	0	1	0	0	0	0	0	0	0	0	0	0	0	1	1	0	0	0	0	0	0	0	0	0	0	0	0	0	0	0	0	0	0
EPI_ISL_456442	GISAID	2020-04-18	Oceania	Australia	1	Victoria	29903	1	1	1	1	1	1	1	0	0	0	0	0	0	0	0	0	0	0	0	0	0	0	0	0	0	0	0	0	0	0	0	0	0	0	0	0	0	0	0	0	0	0
EPI_ISL_419841	GISAID	2020-03-17	Oceania	Australia	1	Victoria	29865	1	1	1	1	1	1	1	0	0	0	0	0	0	0	0	0	0	0	0	0	0	0	0	0	0	0	0	0	0	0	0	0	0	0	0	0	0	0	0	0	0	0
EPI_ISL_456443	GISAID	2020-04-19	Oceania	Australia	1	Victoria	29903	1	1	1	1	0	0	0	1	0	1	0	0	0	0	0	0	0	0	0	0	0	0	0	0	0	0	0	0	0	0	0	0	0	0	0	0	0	0	0	0	0	0
EPI_ISL_419842	GISAID	2020-03-17	Oceania	Australia	1	Victoria	29901	0	0	0	0	0	0	0	0	0	0	1	1	0	0	1	0	0	0	0	0	0	0	0	0	0	0	0	0	0	0	0	0	0	0	0	0	0	0	0	0	0	0
EPI_ISL_480620	GISAID	2020-04-22	Oceania	Australia	1	Victoria	29903	0	0	1	1	0	0	0	0	0	0	0	0	0	0	0	0	0	0	0	0	0	0	0	0	0	0	0	0	0	0	0	0	0	0	0	0	0	0	0	0	0	0
EPI_ISL_456454	GISAID	2020-04-20	Oceania	Australia	1	Victoria	29903	1	1	1	1	0	0	0	1	0	1	0	0	0	0	0	0	1	0	0	0	0	0	0	0	0	0	0	0	0	0	0	0	0	0	0	0	0	0	0	0	0	0
EPI_ISL_456448	GISAID	2020-04-21	Oceania	Australia	1	Victoria	29903	1	1	1	1	0	0	0	1	0	1	0	0	0	0	0	0	0	0	0	0	0	0	0	0	0	0	0	0	0	0	0	0	0	0	0	0	0	0	0	0	0	0
EPI_ISL_419843	GISAID	2020-03-17	Oceania	Australia	1	Victoria	29899	0	0	0	0	0	0	0	0	0	0	1	1	0	0	1	0	0	0	0	0	0	0	0	0	0	0	0	1	0	0	0	0	0	0	0	0	0	0	0	0	0	0
EPI_ISL_480595	GISAID	2020-04-21	Oceania	Australia	1	Victoria	29903	1	1	1	1	0	0	0	0	0	0	0	0	0	0	0	0	0	0	0	0	0	0	0	0	0	0	0	0	0	0	0	0	0	0	0	0	0	0	0	0	0	0
EPI_ISL_456445	GISAID	2020-04-21	Oceania	Australia	1	Victoria	29903	0	0	0	0	0	0	0	0	0	0	1	0	0	0	0	0	0	0	0	0	0	0	0	0	0	0	0	0	0	0	0	1	0	0	0	0	0	0	0	0	0	0
EPI_ISL_456446	GISAID	2020-04-21	Oceania	Australia	1	Victoria	29903	1	1	1	1	0	0	0	1	0	1	0	0	0	0	0	0	0	0	0	0	0	0	0	0	0	0	0	0	0	0	0	0	0	0	0	0	0	0	0	0	0	0
EPI_ISL_456447	GISAID	2020-04-22	Oceania	Australia	1	Victoria	29903	1	1	1	1	0	0	0	1	0	1	0	0	0	0	0	0	0	0	0	0	0	0	0	0	0	0	0	0	0	0	0	0	0	0	0	0	0	0	0	0	0	0
EPI_ISL_456449	GISAID	2020-04-22	Oceania	Australia	1	Victoria	29903	0	0	0	0	0	0	0	0	0	0	1	1	0	0	1	0	0	0	0	0	0	0	0	0	0	0	0	0	0	0	0	0	0	0	0	0	0	0	0	0	0	0
EPI_ISL_456451	GISAID	2020-04-22	Oceania	Australia	1	Victoria	29903	0	0	0	0	0	0	0	0	0	0	1	0	0	0	0	0	0	0	0	0	0	0	0	0	0	0	0	0	0	0	0	1	0	0	0	0	0	0	0	0	0	0
EPI_ISL_480594	GISAID	2020-04-22	Oceania	Australia	1	Victoria	29906	1	0	1	1	1	1	1	0	0	0	1	0	0	0	0	0	0	0	0	0	0	0	1	1	0	0	0	0	0	0	0	0	0	0	0	0	0	0	0	0	0	0
EPI_ISL_419844	GISAID	2020-03-17	Oceania	Australia	1	Victoria	29894	1	1	1	1	0	0	0	1	0	1	0	0	0	0	0	0	0	0	0	0	0	0	0	0	0	0	0	0	0	0	0	0	0	0	0	0	0	0	0	0	0	0
EPI_ISL_456444	GISAID	2020-04-22	Oceania	Australia	1	Victoria	29903	1	1	1	1	0	0	0	0	0	0	0	0	0	0	0	0	0	0	0	0	0	0	0	0	0	0	0	0	0	0	0	0	0	0	0	0	0	0	0	0	0	0
EPI_ISL_456450	GISAID	2020-04-23	Oceania	Australia	1	Victoria	29903	0	0	0	0	0	0	0	0	0	0	1	0	0	0	0	0	0	0	0	0	0	0	0	0	0	0	0	0	0	0	0	1	0	0	0	0	0	0	0	0	0	0
EPI_ISL_456452	GISAID	2020-04-23	Oceania	Australia	1	Victoria	29902	0	1	0	0	1	1	1	0	0	0	0	0	0	0	0	0	0	0	0	0	0	0	0	0	0	0	0	0	0	0	0	1	0	0	0	0	0	0	0	0	0	0
EPI_ISL_456453	GISAID	2020-04-23	Oceania	Australia	1	Victoria	29901	1	1	1	1	0	0	0	1	0	1	0	0	0	0	0	0	0	0	0	0	0	0	0	0	0	0	0	0	0	0	0	0	0	0	0	0	0	0	0	0	0	0
EPI_ISL_419845	GISAID	2020-03-17	Oceania	Australia	1	Victoria	29895	1	1	1	1	0	0	0	1	0	1	0	0	0	0	0	0	0	0	0	0	0	0	0	0	0	0	0	0	0	0	0	0	0	0	0	0	0	0	0	0	0	0
EPI_ISL_456455	GISAID	2020-04-25	Oceania	Australia	1	Victoria	29870	1	1	1	1	0	0	0	0	0	0	0	0	0	0	0	0	0	0	0	0	0	0	0	0	0	0	0	0	0	0	0	0	0	0	0	0	0	0	0	0	0	0
EPI_ISL_456456	GISAID	2020-04-27	Oceania	Australia	1	Victoria	29903	1	1	1	1	0	0	0	1	0	1	0	0	0	0	0	0	0	0	0	0	0	0	0	0	0	0	0	0	0	0	0	0	0	0	0	0	0	0	0	0	0	0
EPI_ISL_419846	GISAID	2020-03-17	Oceania	Australia	1	Victoria	29865	1	1	1	1	0	0	0	0	0	0	0	0	0	0	0	0	0	0	0	0	0	0	0	0	0	0	0	0	0	0	0	0	0	0	0	0	0	0	0	0	0	0
EPI_ISL_456457	GISAID	2020-04-27	Oceania	Australia	1	Victoria	29897	0	0	0	0	0	0	0	0	0	0	1	0	0	0	0	0	0	0	0	0	0	0	0	0	0	0	0	0	0	0	0	0	0	0	0	0	0	0	0	0	0	0
EPI_ISL_456463	GISAID	2020-04-27	Oceania	Australia	1	Victoria	29903	1	1	1	1	0	0	0	1	0	1	0	0	0	0	0	0	1	0	0	0	0	0	0	0	0	0	0	0	0	0	0	0	0	0	0	0	0	0	0	0	0	0
EPI_ISL_456471	GISAID	2020-04-28	Oceania	Australia	1	Victoria	29903	1	1	1	1	0	0	0	1	0	1	0	0	0	0	0	0	1	0	0	0	0	0	0	0	0	0	0	0	0	0	0	0	0	0	0	0	0	0	0	0	0	0
EPI_ISL_456459	GISAID	2020-04-29	Oceania	Australia	1	Victoria	29870	1	1	1	1	0	0	0	0	0	0	0	0	0	0	0	0	0	0	0	0	0	0	0	0	0	0	0	0	0	0	0	0	0	0	0	0	0	0	0	0	0	0
EPI_ISL_456460	GISAID	2020-04-29	Oceania	Australia	1	Victoria	29903	0	0	0	0	0	0	0	0	0	0	1	0	0	0	0	0	0	0	0	0	0	0	0	0	0	0	0	0	0	0	0	0	0	0	0	0	0	0	0	0	0	0
EPI_ISL_456461	GISAID	2020-04-29	Oceania	Australia	1	Victoria	29903	1	1	1	1	0	0	0	1	0	0	1	0	0	0	0	0	0	0	0	0	0	0	0	0	0	0	0	0	0	0	0	0	0	0	0	0	0	0	0	0	0	0
EPI_ISL_456464	GISAID	2020-04-29	Oceania	Australia	1	Victoria	29903	1	1	1	1	0	0	0	1	0	1	0	0	0	0	0	0	1	0	0	0	0	0	0	0	0	0	0	0	0	0	0	0	0	0	0	0	0	0	0	0	0	0
EPI_ISL_456472	GISAID	2020-04-29	Oceania	Australia	1	Victoria	29903	1	1	1	1	0	0	0	1	0	1	0	0	0	0	0	0	1	0	0	0	0	0	0	0	0	0	0	0	0	0	0	0	0	0	0	0	0	0	0	0	0	0
EPI_ISL_419735	GISAID	2020-02-24	Oceania	Australia	1	Victoria	29872	0	0	0	0	0	0	0	0	0	0	1	0	0	0	0	0	0	0	0	0	0	0	0	0	0	0	0	0	0	0	0	0	0	0	0	0	0	0	0	0	0	0
EPI_ISL_419847	GISAID	2020-03-17	Oceania	Australia	1	Victoria	29865	0	0	0	0	0	0	0	0	0	0	0	0	1	1	0	0	0	0	0	0	0	0	0	0	0	0	0	0	0	0	0	0	0	0	0	0	0	0	0	0	0	0
EPI_ISL_456466	GISAID	2020-04-27	Oceania	Australia	1	Victoria	29903	1	1	1	1	0	0	0	1	0	1	0	0	0	0	0	0	0	0	0	0	0	0	0	0	0	0	0	0	0	0	0	0	0	0	0	0	0	0	0	0	0	0
EPI_ISL_456462	GISAID	2020-04-29	Oceania	Australia	1	Victoria	29903	0	0	0	0	0	0	0	0	0	0	1	0	0	0	0	0	0	0	0	0	0	0	0	0	0	0	0	0	0	0	0	0	0	0	0	0	0	1	0	0	0	0
EPI_ISL_456465	GISAID	2020-04-29	Oceania	Australia	1	Victoria	29903	0	0	0	0	0	0	0	0	0	0	1	0	0	0	0	0	0	0	0	0	0	0	0	0	0	0	0	0	0	0	0	1	0	0	0	0	0	0	0	0	0	0
EPI_ISL_456468	GISAID	2020-04-30	Oceania	Australia	1	Victoria	29903	0	0	0	0	0	0	0	0	0	0	1	0	0	0	0	0	0	0	0	0	0	0	0	0	0	0	0	0	0	0	0	0	0	0	0	0	0	0	0	0	0	0
EPI_ISL_456469	GISAID	2020-04-30	Oceania	Australia	1	Victoria	29903	0	0	0	0	0	0	0	0	0	0	1	0	0	0	0	0	0	0	0	0	0	0	0	0	0	0	0	0	0	0	0	0	0	0	0	0	0	0	0	0	0	0
EPI_ISL_456470	GISAID	2020-04-30	Oceania	Australia	1	Victoria	29903	1	1	1	1	0	0	0	1	0	0	0	0	0	0	0	0	0	0	0	0	0	0	0	0	0	0	0	0	0	0	0	0	0	0	0	0	0	0	0	0	0	0
EPI_ISL_456473	GISAID	2020-04-30	Oceania	Australia	1	Victoria	29903	1	1	1	1	0	0	0	0	0	0	0	0	0	0	0	0	0	0	0	0	0	0	0	0	0	0	0	0	0	0	0	0	0	0	0	0	0	0	0	0	0	0
EPI_ISL_456474	GISAID	2020-05-01	Oceania	Australia	1	Victoria	29903	1	1	1	1	0	0	0	0	0	0	0	0	0	0	0	0	0	0	0	0	0	0	0	0	0	0	0	0	0	0	0	0	0	0	0	0	0	0	0	0	0	0
EPI_ISL_419848	GISAID	2020-03-17	Oceania	Australia	1	Victoria	29865	0	0	0	0	0	0	0	0	0	0	1	1	0	1	1	0	0	0	0	0	0	0	0	0	0	1	0	0	0	0	1	0	0	0	0	0	0	0	0	0	0	0
EPI_ISL_456475	GISAID	2020-05-01	Oceania	Australia	1	Victoria	29903	1	1	1	1	0	0	0	1	0	0	1	0	0	0	0	0	0	0	0	0	0	0	0	0	0	0	0	0	0	0	0	0	0	0	0	0	0	0	0	0	0	0
EPI_ISL_456476	GISAID	2020-05-01	Oceania	Australia	1	Victoria	29903	1	1	1	1	0	0	0	1	0	0	0	0	0	0	0	0	0	0	0	0	0	0	0	0	0	0	0	0	0	0	0	0	0	0	0	0	0	0	0	0	0	0
EPI_ISL_456477	GISAID	2020-05-02	Oceania	Australia	1	Victoria	29903	1	1	1	1	1	1	1	0	0	0	0	0	0	0	0	0	0	0	0	0	0	0	0	0	0	0	0	0	0	0	0	0	0	0	0	0	0	0	0	1	0	0
EPI_ISL_456467	GISAID	2020-04-27	Oceania	Australia	1	Victoria	29903	1	1	1	1	0	0	0	1	0	1	0	0	0	0	0	0	0	0	0	0	0	0	0	0	0	0	0	0	0	0	0	0	0	0	0	0	0	0	0	0	0	0
EPI_ISL_456458	GISAID	2020-04-28	Oceania	Australia	1	Victoria	29903	0	0	0	0	0	0	0	0	0	0	1	0	0	0	0	0	0	0	0	0	0	0	0	0	0	0	0	0	0	0	0	0	0	0	0	0	0	0	0	0	0	0
EPI_ISL_419849	GISAID	2020-03-17	Oceania	Australia	1	Victoria	29887	0	0	0	0	0	0	0	0	0	0	1	1	0	0	1	0	0	0	0	0	0	0	0	0	0	0	0	0	0	0	1	0	0	0	0	0	0	0	0	0	0	0
EPI_ISL_419850	GISAID	2020-03-17	Oceania	Australia	1	Victoria	29902	1	1	1	1	1	1	1	0	0	0	0	0	0	0	0	0	0	0	0	0	0	0	0	0	0	0	0	0	0	0	0	0	0	0	0	0	0	0	0	1	0	0
EPI_ISL_456478	GISAID	2020-05-06	Oceania	Australia	1	Victoria	29903	1	1	1	1	0	0	0	1	0	1	0	0	0	0	0	0	1	0	0	0	0	0	0	0	0	0	0	0	0	0	0	0	0	0	0	0	0	0	0	0	0	0
EPI_ISL_419851	GISAID	2020-03-17	Oceania	Australia	1	Victoria	29865	1	1	1	1	0	0	0	0	0	0	0	0	0	0	0	0	0	0	0	0	0	1	0	0	0	0	0	0	0	0	0	0	0	0	0	0	0	0	0	0	0	0
EPI_ISL_419852	GISAID	2020-03-17	Oceania	Australia	1	Victoria	29895	1	1	1	1	0	0	0	1	0	1	0	0	0	0	0	0	0	0	0	0	0	0	0	0	0	0	0	0	0	0	0	0	0	0	0	0	0	0	0	0	0	0
EPI_ISL_456594	GISAID	2020-05-10	Oceania	Australia	1	Victoria	29903	1	1	1	1	0	0	0	1	0	1	0	0	0	0	0	0	1	0	0	0	0	0	0	0	0	0	0	0	0	0	0	0	0	0	0	0	0	0	0	0	0	0
EPI_ISL_456479	GISAID	2020-05-02	Oceania	Australia	1	Victoria	29903	1	1	1	1	0	0	0	1	0	1	0	0	0	0	0	0	1	0	0	0	0	0	0	0	0	0	0	0	0	0	0	0	0	0	0	0	0	0	0	0	0	0
EPI_ISL_456481	GISAID	2020-05-03	Oceania	Australia	1	Victoria	29903	1	1	1	1	0	0	0	1	0	0	0	0	0	0	0	0	0	0	0	0	0	0	0	0	0	0	0	0	0	1	0	0	0	0	0	0	0	0	0	0	0	0
EPI_ISL_456482	GISAID	2020-05-03	Oceania	Australia	1	Victoria	29903	1	1	1	1	0	0	0	1	0	1	0	0	0	0	0	0	1	0	0	0	0	0	0	0	0	0	0	0	0	0	0	0	0	0	0	0	0	0	0	0	0	0
EPI_ISL_419853	GISAID	2020-03-17	Oceania	Australia	1	Victoria	29865	1	1	1	1	1	1	1	0	0	0	0	0	0	0	0	0	0	0	0	0	0	0	0	0	0	0	0	0	0	0	0	0	0	0	0	0	0	0	0	0	0	0
EPI_ISL_456483	GISAID	2020-05-03	Oceania	Australia	1	Victoria	29903	1	1	1	1	0	0	0	1	0	0	1	0	0	0	0	0	0	0	0	0	0	0	0	0	0	0	0	0	0	0	0	0	0	0	0	0	0	0	0	0	0	0
EPI_ISL_456480	GISAID	2020-05-04	Oceania	Australia	1	Victoria	29903	1	1	1	1	0	0	0	1	0	1	0	0	0	0	0	0	1	0	0	0	0	0	0	0	0	0	0	0	0	0	0	0	0	0	0	0	0	0	0	0	0	0
EPI_ISL_456492	GISAID	2020-05-04	Oceania	Australia	1	Victoria	29903	1	1	1	1	0	0	0	1	0	1	0	0	0	0	0	0	1	0	0	0	0	0	0	0	0	0	0	0	0	0	0	0	0	0	0	0	0	0	0	0	0	0
EPI_ISL_480599	GISAID	2020-05-04	Oceania	Australia	1	Victoria	29718	1	1	1	1	0	0	0	1	0	0	0	0	0	0	0	0	1	0	0	0	0	0	0	0	0	0	0	0	0	0	0	0	0	0	0	0	0	0	0	0	0	0
EPI_ISL_456485	GISAID	2020-05-05	Oceania	Australia	1	Victoria	29903	1	1	1	1	0	0	0	1	0	1	0	0	0	0	0	0	1	0	0	0	0	0	0	0	0	0	0	0	0	0	0	0	0	0	0	0	0	0	0	0	0	0
EPI_ISL_456488	GISAID	2020-05-05	Oceania	Australia	1	Victoria	29903	1	1	1	1	0	0	0	1	0	1	0	0	0	0	0	0	1	0	0	0	0	0	0	0	0	0	0	0	0	0	0	0	0	0	0	0	0	0	0	0	0	0
EPI_ISL_456484	GISAID	2020-05-06	Oceania	Australia	1	Victoria	29903	1	1	1	1	0	0	0	1	0	0	0	0	0	0	0	0	0	0	0	0	0	0	0	0	0	0	0	0	0	1	0	0	0	0	0	0	0	0	0	0	0	0
EPI_ISL_456487	GISAID	2020-05-06	Oceania	Australia	1	Victoria	29903	0	0	0	0	0	0	0	0	0	0	1	0	0	0	0	0	0	0	0	0	0	0	0	0	0	0	0	0	0	0	0	1	0	0	0	0	0	0	0	0	0	0
EPI_ISL_456491	GISAID	2020-05-06	Oceania	Australia	1	Victoria	29903	0	0	0	0	0	0	0	0	0	0	1	0	0	0	0	0	0	0	0	0	0	0	0	0	0	0	0	0	0	0	0	1	0	0	0	0	0	0	0	0	0	0
EPI_ISL_480597	GISAID	2020-05-06	Oceania	Australia	1	Victoria	29791	0	0	1	0	0	0	0	0	0	0	0	0	0	0	0	0	0	0	0	0	0	0	0	0	0	0	0	0	0	0	0	0	0	0	0	0	0	0	0	0	0	0
EPI_ISL_419854	GISAID	2020-03-17	Oceania	Australia	1	Victoria	29899	1	1	1	1	0	0	0	0	0	0	0	0	0	0	0	0	0	0	0	0	0	1	0	0	0	0	0	0	0	0	0	0	0	0	0	0	0	0	0	0	0	0
EPI_ISL_456486	GISAID	2020-05-07	Oceania	Australia	1	Victoria	29903	0	0	0	0	0	0	0	0	0	0	1	0	0	0	0	0	0	0	0	0	0	0	0	0	0	0	0	0	0	0	0	1	0	0	0	0	0	0	0	0	0	0
EPI_ISL_456489	GISAID	2020-05-07	Oceania	Australia	1	Victoria	29903	1	1	1	1	0	0	0	1	0	1	0	0	0	0	0	0	0	0	0	0	0	0	0	0	0	0	0	0	0	0	0	0	0	0	0	0	0	0	0	0	0	0
EPI_ISL_456490	GISAID	2020-05-07	Oceania	Australia	1	Victoria	29903	0	0	0	0	0	0	0	0	0	0	1	0	0	0	0	0	0	0	0	0	0	0	0	0	0	0	0	0	0	0	0	1	0	0	0	0	0	0	0	0	0	0
EPI_ISL_419855	GISAID	2020-03-18	Oceania	Australia	1	Victoria	29902	1	1	1	1	0	0	0	1	0	1	0	0	0	0	0	0	0	0	0	0	0	0	0	0	0	0	0	0	0	0	0	0	0	0	0	0	0	0	0	0	0	0
EPI_ISL_456500	GISAID	2020-05-05	Oceania	Australia	1	Victoria	29903	1	1	1	1	0	0	0	1	0	1	0	0	0	0	0	0	1	0	0	0	0	0	0	0	0	0	0	0	0	0	0	0	0	0	0	0	0	0	0	0	0	0
EPI_ISL_456502	GISAID	2020-05-06	Oceania	Australia	1	Victoria	29903	0	0	0	0	0	0	0	0	0	0	1	0	0	0	0	0	0	0	0	0	0	0	0	0	0	0	0	0	0	0	0	0	0	0	0	0	0	1	0	0	0	0
EPI_ISL_456503	GISAID	2020-05-06	Oceania	Australia	1	Victoria	29903	1	1	1	1	0	0	0	1	0	0	1	0	0	0	0	0	0	0	0	0	0	0	0	0	0	0	0	0	0	0	0	0	0	0	0	0	0	0	0	0	0	0
EPI_ISL_456504	GISAID	2020-05-06	Oceania	Australia	1	Victoria	29903	1	1	1	1	0	0	0	1	0	0	1	0	0	0	0	0	0	0	0	0	0	0	0	0	0	0	0	0	0	0	0	0	0	0	0	0	0	0	0	0	0	0
EPI_ISL_456508	GISAID	2020-05-05	Oceania	Australia	1	Victoria	29903	1	1	1	1	0	0	0	1	0	1	0	0	0	0	0	0	1	0	0	0	0	0	0	0	0	0	0	0	0	0	0	0	0	0	0	0	0	0	0	0	0	0
EPI_ISL_456509	GISAID	2020-05-07	Oceania	Australia	1	Victoria	29903	1	1	1	1	0	0	0	1	0	1	0	0	0	0	0	0	1	0	0	0	0	0	0	0	0	0	0	0	0	0	0	0	0	0	0	0	0	0	0	0	0	0
EPI_ISL_419856	GISAID	2020-03-18	Oceania	Australia	1	Victoria	29864	0	0	0	0	0	0	0	0	0	0	0	0	1	1	0	0	0	0	0	0	0	0	0	0	1	1	1	0	0	0	0	0	0	0	0	0	0	0	0	0	0	0
EPI_ISL_456510	GISAID	2020-05-07	Oceania	Australia	1	Victoria	29903	1	1	1	1	0	0	0	1	0	1	0	0	0	0	0	0	1	0	0	0	0	0	0	0	0	0	0	0	0	0	0	0	0	0	0	0	0	0	0	0	0	0
EPI_ISL_456511	GISAID	2020-05-11	Oceania	Australia	1	Victoria	29903	1	1	1	1	1	1	1	0	0	0	0	0	0	0	0	0	0	0	0	0	0	0	0	0	0	0	0	0	0	0	0	0	0	0	0	0	0	0	0	1	0	0
EPI_ISL_456512	GISAID	2020-05-11	Oceania	Australia	1	Victoria	29903	1	1	1	1	0	0	0	1	0	0	0	0	0	0	0	0	0	0	0	0	0	0	0	0	0	0	0	0	0	1	0	0	0	0	0	0	0	0	0	0	0	0
EPI_ISL_456513	GISAID	2020-05-11	Oceania	Australia	1	Victoria	29903	1	1	1	1	0	0	0	1	0	0	0	0	0	0	0	0	0	0	0	0	0	0	0	0	0	0	0	0	0	1	0	0	0	0	0	0	0	0	0	0	0	0
EPI_ISL_456505	GISAID	2020-05-05	Oceania	Australia	1	Victoria	29903	1	1	0	1	0	0	0	0	0	0	0	0	0	0	0	0	1	0	0	0	0	0	0	0	0	0	0	0	0	0	0	0	0	0	0	0	0	0	0	0	0	0
EPI_ISL_456499	GISAID	2020-05-10	Oceania	Australia	1	Victoria	29903	1	1	1	1	0	0	0	1	0	0	0	0	0	0	0	0	0	0	0	0	0	0	0	0	0	0	0	0	0	1	0	0	0	0	0	0	0	0	0	0	0	0
EPI_ISL_419857	GISAID	2020-03-18	Oceania	Australia	1	Victoria	29896	0	0	0	0	0	0	0	0	0	0	0	0	1	1	0	0	0	0	0	0	0	0	0	0	1	1	1	0	0	0	0	0	0	0	0	0	0	0	0	0	0	0
EPI_ISL_456595	GISAID	2020-05-16	Oceania	Australia	1	Victoria	29903	1	1	1	1	0	0	0	1	0	1	0	0	0	0	0	0	1	0	0	0	0	0	0	0	0	0	0	0	0	0	0	0	0	0	0	0	0	0	0	0	0	0
EPI_ISL_456514	GISAID	2020-05-10	Oceania	Australia	1	Victoria	29903	1	1	1	1	0	0	0	1	0	0	0	0	0	0	0	0	0	0	0	0	0	0	0	0	0	0	0	0	0	1	0	0	0	0	0	0	0	0	0	0	0	0
EPI_ISL_456515	GISAID	2020-05-11	Oceania	Australia	1	Victoria	29903	0	0	0	0	0	0	0	0	0	0	1	0	0	0	0	0	0	0	0	0	0	0	0	0	0	0	0	0	0	0	0	1	0	0	0	0	0	0	0	0	0	0
EPI_ISL_456516	GISAID	2020-05-10	Oceania	Australia	1	Victoria	29903	0	0	0	0	0	0	0	0	0	0	1	0	0	0	0	0	0	0	0	0	0	0	0	0	0	0	0	0	0	0	0	1	0	0	0	0	0	0	0	0	0	0
EPI_ISL_456517	GISAID	2020-05-12	Oceania	Australia	1	Victoria	29897	1	1	1	1	1	1	1	0	0	0	0	0	0	0	0	1	0	0	0	0	0	0	0	0	0	0	0	0	0	0	0	0	0	0	0	0	0	0	0	0	0	0
EPI_ISL_456519	GISAID	2020-05-12	Oceania	Australia	1	Victoria	29903	1	1	1	1	1	1	1	0	0	0	0	0	0	0	0	1	0	0	0	0	0	0	0	0	0	0	0	0	0	0	0	0	0	0	0	0	0	0	0	0	0	0
EPI_ISL_456520	GISAID	2020-05-12	Oceania	Australia	1	Victoria	29903	1	1	1	1	1	1	1	0	0	0	0	0	0	0	0	1	0	0	0	0	0	0	0	0	0	0	0	0	0	0	0	0	0	0	0	0	0	0	0	0	0	0
EPI_ISL_419858	GISAID	2020-03-18	Oceania	Australia	1	Victoria	29866	1	1	1	1	1	1	1	0	0	0	0	0	0	0	0	0	0	0	0	0	0	0	0	0	0	0	0	0	0	0	0	0	0	0	0	0	0	0	0	0	0	0
EPI_ISL_456521	GISAID	2020-05-09	Oceania	Australia	1	Victoria	29903	1	1	1	1	0	0	0	1	0	1	0	0	0	0	0	0	1	0	0	0	0	0	0	0	0	0	0	0	0	0	0	0	0	0	0	0	0	0	0	0	0	0
EPI_ISL_456522	GISAID	2020-05-13	Oceania	Australia	1	Victoria	29903	1	1	1	1	0	0	0	1	0	0	0	0	0	0	0	0	0	0	0	0	0	0	0	0	0	0	0	0	0	1	0	0	0	0	0	0	0	0	0	0	0	0
EPI_ISL_456523	GISAID	2020-05-07	Oceania	Australia	1	Victoria	29903	1	1	1	1	0	0	0	1	0	1	0	0	0	0	0	0	1	0	0	0	0	0	0	0	0	0	0	0	0	0	0	0	0	0	0	0	0	0	0	0	0	0
EPI_ISL_456524	GISAID	2020-05-07	Oceania	Australia	1	Victoria	29903	1	1	1	1	0	0	0	1	0	1	0	0	0	0	0	0	1	0	0	0	0	0	0	0	0	0	0	0	0	0	0	0	0	0	0	0	0	0	0	0	0	0
EPI_ISL_456525	GISAID	2020-05-06	Oceania	Australia	1	Victoria	29903	1	1	1	1	0	0	0	1	0	0	1	0	0	0	0	0	0	0	0	0	0	0	0	0	0	0	0	0	0	0	0	0	0	0	0	0	0	0	0	0	0	0
EPI_ISL_456526	GISAID	2020-05-05	Oceania	Australia	1	Victoria	29903	1	1	1	1	0	0	0	1	0	1	0	0	0	0	0	0	1	0	0	0	0	0	0	0	0	0	0	0	0	0	0	0	0	0	0	0	0	0	0	0	0	0
EPI_ISL_456527	GISAID	2020-05-08	Oceania	Australia	1	Victoria	29903	1	1	1	1	0	0	0	1	0	1	0	0	0	0	0	0	1	0	0	0	0	0	0	0	0	0	0	0	0	0	0	0	0	0	0	0	0	0	0	0	0	0
EPI_ISL_419859	GISAID	2020-03-18	Oceania	Australia	1	Victoria	29900	0	0	0	0	0	0	0	0	0	0	0	0	1	1	0	0	0	0	0	0	0	0	0	0	1	1	1	0	0	0	0	0	0	0	0	0	0	0	0	0	0	0
EPI_ISL_456528	GISAID	2020-05-07	Oceania	Australia	1	Victoria	29903	0	0	0	0	0	0	0	0	0	0	0	0	0	0	0	0	0	0	0	0	0	0	0	0	0	0	0	0	0	0	0	0	0	0	0	0	0	0	0	0	0	0
EPI_ISL_456529	GISAID	2020-05-06	Oceania	Australia	1	Victoria	29903	1	1	1	1	0	0	0	1	0	0	1	0	0	0	0	0	0	0	0	0	0	0	0	0	0	0	0	0	0	0	0	0	0	0	0	0	0	0	0	0	0	0
EPI_ISL_456530	GISAID	2020-05-13	Oceania	Australia	1	Victoria	29903	1	1	1	1	1	1	1	0	0	0	0	0	0	0	0	1	1	1	1	1	1	0	0	0	0	0	0	0	0	0	0	0	0	0	0	0	0	0	0	0	0	0
EPI_ISL_456531	GISAID	2020-05-10	Oceania	Australia	1	Victoria	29903	1	1	1	1	0	0	0	1	0	1	0	0	0	0	0	0	1	0	0	0	0	0	0	0	0	0	0	0	0	0	0	0	0	0	0	0	0	0	0	0	0	0
EPI_ISL_456532	GISAID	2020-05-13	Oceania	Australia	1	Victoria	29903	0	0	0	0	0	0	0	0	0	0	1	0	0	0	0	0	0	0	0	0	0	0	0	0	0	0	0	0	0	0	0	1	0	0	0	0	0	0	0	0	0	0
EPI_ISL_456533	GISAID	2020-05-14	Oceania	Australia	1	Victoria	29903	1	1	1	1	0	0	0	1	0	1	0	0	0	0	0	0	1	0	0	0	0	0	0	0	0	0	0	0	0	0	0	0	0	0	0	0	0	0	0	0	0	0
EPI_ISL_456534	GISAID	2020-05-14	Oceania	Australia	1	Victoria	29903	0	0	0	0	0	0	0	0	0	0	1	0	0	0	0	0	0	0	0	0	0	0	0	0	0	0	0	0	0	0	0	0	0	0	0	0	0	1	0	0	0	0
EPI_ISL_419860	GISAID	2020-03-18	Oceania	Australia	1	Victoria	29900	1	1	1	1	1	1	1	0	0	0	0	0	0	0	0	0	0	0	0	0	0	0	0	0	0	0	0	0	0	0	0	0	0	0	0	0	0	0	0	0	0	0
EPI_ISL_456535	GISAID	2020-05-14	Oceania	Australia	1	Victoria	29903	0	0	0	0	0	0	0	0	0	0	0	0	0	0	0	0	0	0	0	0	0	0	0	0	0	0	0	0	0	0	0	0	0	0	0	0	0	1	0	0	0	0
EPI_ISL_456536	GISAID	2020-05-14	Oceania	Australia	1	Victoria	29903	0	0	0	0	0	0	0	0	0	0	1	0	0	0	0	0	0	0	0	0	0	0	0	0	0	0	0	0	0	0	0	0	0	0	0	0	0	1	0	0	0	0
EPI_ISL_456537	GISAID	2020-05-05	Oceania	Australia	1	Victoria	29903	1	1	1	1	0	0	0	1	0	1	0	0	0	0	0	0	1	0	0	0	0	0	0	0	0	0	0	0	0	0	0	0	0	0	0	0	0	0	0	0	0	0
EPI_ISL_456538	GISAID	2020-05-04	Oceania	Australia	1	Victoria	29903	1	1	1	1	0	0	0	1	0	1	0	0	0	0	0	0	1	0	0	0	0	0	0	0	0	0	0	0	0	0	0	0	0	0	0	0	0	0	0	0	0	0
EPI_ISL_456539	GISAID	2020-05-03	Oceania	Australia	1	Victoria	29903	1	1	1	1	0	0	0	1	0	1	0	0	0	0	0	0	1	0	0	0	0	0	0	0	0	0	0	0	0	0	0	0	0	0	0	0	0	0	0	0	0	0
EPI_ISL_456540	GISAID	2020-05-02	Oceania	Australia	1	Victoria	29903	1	1	1	1	0	0	0	1	0	1	0	0	0	0	0	0	1	0	0	0	0	0	0	0	0	0	0	0	0	0	0	0	0	0	0	0	0	0	0	0	0	0
EPI_ISL_456541	GISAID	2020-05-02	Oceania	Australia	1	Victoria	29903	1	1	1	1	0	0	0	1	0	1	0	0	0	0	0	0	1	0	0	0	0	0	0	0	0	0	0	0	0	0	0	0	0	0	0	0	0	0	0	0	0	0
EPI_ISL_456542	GISAID	2020-05-02	Oceania	Australia	1	Victoria	29903	1	1	1	1	0	0	0	1	0	1	0	0	0	0	0	0	1	0	0	0	0	0	0	0	0	0	0	0	0	0	0	0	0	0	0	0	0	0	0	0	0	0
EPI_ISL_419861	GISAID	2020-03-18	Oceania	Australia	1	Victoria	29894	1	1	1	1	0	0	0	0	0	0	0	0	0	0	0	0	0	0	0	0	0	1	0	0	0	0	0	0	0	0	0	0	0	0	0	0	0	0	0	0	0	0
EPI_ISL_456543	GISAID	2020-05-09	Oceania	Australia	1	Victoria	29903	1	1	1	1	0	0	0	1	0	1	0	0	0	0	0	0	1	0	0	0	0	0	0	0	0	0	0	0	0	0	0	0	0	0	0	0	0	0	0	0	0	0
EPI_ISL_456544	GISAID	2020-05-02	Oceania	Australia	1	Victoria	29903	1	1	1	1	0	0	0	1	0	1	0	0	0	0	0	0	1	0	0	0	0	0	0	0	0	0	0	0	0	0	0	0	0	0	0	0	0	0	0	0	0	0
EPI_ISL_456545	GISAID	2020-05-09	Oceania	Australia	1	Victoria	29903	1	1	1	1	0	0	0	1	0	1	0	0	0	0	0	0	1	0	0	0	0	0	0	0	0	0	0	0	0	0	0	0	0	0	0	0	0	0	0	0	0	0
EPI_ISL_456546	GISAID	2020-05-02	Oceania	Australia	1	Victoria	29903	1	1	1	1	0	0	0	1	0	1	0	0	0	0	0	0	0	0	0	0	0	0	0	0	0	0	0	0	0	0	0	0	0	0	0	0	0	0	0	0	0	0
EPI_ISL_456547	GISAID	2020-05-08	Oceania	Australia	1	Victoria	29873	1	1	1	0	0	0	0	1	0	0	0	0	0	0	0	0	1	0	0	0	0	0	0	0	0	0	0	0	0	0	0	0	0	0	0	0	0	0	0	0	0	0
EPI_ISL_480604	GISAID	2020-05-08	Oceania	Australia	1	Victoria	29646	1	1	1	1	0	0	0	1	0	1	0	0	0	0	0	0	1	0	0	0	0	0	0	0	0	0	0	0	0	0	0	0	0	0	0	0	0	0	0	0	0	0
EPI_ISL_456548	GISAID	2020-05-09	Oceania	Australia	1	Victoria	29903	1	1	1	1	0	0	0	1	0	1	0	0	0	0	0	0	1	0	0	0	0	0	0	0	0	0	0	0	0	0	0	0	0	0	0	0	0	0	0	0	0	0
EPI_ISL_456549	GISAID	2020-05-08	Oceania	Australia	1	Victoria	29903	1	1	1	1	0	0	0	1	0	1	0	0	0	0	0	0	1	0	0	0	0	0	0	0	0	0	0	0	0	0	0	0	0	0	0	0	0	0	0	0	0	0
EPI_ISL_456550	GISAID	2020-05-09	Oceania	Australia	1	Victoria	29903	1	1	1	1	0	0	0	1	0	1	0	0	0	0	0	0	1	0	0	0	0	0	0	0	0	0	0	0	0	0	0	0	0	0	0	0	0	0	0	0	0	0
EPI_ISL_456551	GISAID	2020-05-14	Oceania	Australia	1	Victoria	29903	1	1	1	1	0	0	0	1	0	0	0	0	0	0	0	0	0	0	0	0	0	0	0	0	0	0	0	0	0	1	0	0	0	0	0	0	0	0	0	0	0	0
EPI_ISL_419862	GISAID	2020-03-18	Oceania	Australia	1	Victoria	29873	0	0	0	0	0	0	0	0	0	0	0	0	1	1	0	0	0	0	0	0	0	0	0	0	1	1	1	0	0	0	0	0	0	0	0	0	0	0	0	0	0	0
EPI_ISL_456552	GISAID	2020-05-14	Oceania	Australia	1	Victoria	29848	0	0	0	0	0	0	0	0	0	0	1	0	0	0	0	0	0	0	0	0	0	0	0	0	0	0	0	0	0	0	0	0	0	0	0	0	0	1	0	0	0	0
EPI_ISL_456553	GISAID	2020-05-14	Oceania	Australia	1	Victoria	29903	0	0	0	0	0	0	0	0	0	0	1	0	0	0	0	0	0	0	0	0	0	0	0	0	0	0	0	0	0	0	0	0	0	0	0	0	0	1	0	0	0	0
EPI_ISL_456554	GISAID	2020-05-14	Oceania	Australia	1	Victoria	29900	1	1	1	1	0	0	0	1	0	0	0	0	0	0	0	0	0	0	0	0	0	0	0	0	0	0	0	0	0	1	0	0	0	0	0	0	0	0	0	0	0	0
EPI_ISL_456555	GISAID	2020-05-14	Oceania	Australia	1	Victoria	29903	0	0	0	0	0	0	0	0	0	0	1	0	0	0	0	0	0	0	0	0	0	0	0	0	0	0	0	0	0	0	0	0	0	0	0	0	0	1	0	0	0	0
EPI_ISL_456556	GISAID	2020-05-08	Oceania	Australia	1	Victoria	29903	1	1	1	1	0	0	0	1	0	1	0	0	0	0	0	0	1	0	0	0	0	0	0	0	0	0	0	0	0	0	0	0	0	0	0	0	0	0	0	0	0	0
EPI_ISL_456557	GISAID	2020-05-02	Oceania	Australia	1	Victoria	29903	1	1	1	1	0	0	0	1	0	1	0	0	0	0	0	0	1	0	0	0	0	0	0	0	0	0	0	0	0	0	0	0	0	0	0	0	0	0	0	0	0	0
EPI_ISL_456558	GISAID	2020-05-12	Oceania	Australia	1	Victoria	29903	1	1	1	1	0	0	0	1	0	1	0	0	0	0	0	0	1	0	0	0	0	0	0	0	0	0	0	0	0	0	0	0	0	0	0	0	0	0	0	0	0	0
EPI_ISL_456559	GISAID	2020-05-12	Oceania	Australia	1	Victoria	29903	1	1	1	1	0	0	0	1	0	1	0	0	0	0	0	0	1	0	0	0	0	0	0	0	0	0	0	0	0	0	0	0	0	0	0	0	0	0	0	0	0	0
EPI_ISL_456560	GISAID	2020-05-12	Oceania	Australia	1	Victoria	29903	1	1	1	1	0	0	0	1	0	1	0	0	0	0	0	0	1	0	0	0	0	0	0	0	0	0	0	0	0	0	0	0	0	0	0	0	0	0	0	0	0	0
EPI_ISL_419863	GISAID	2020-03-18	Oceania	Australia	1	Victoria	29864	1	1	1	1	0	0	0	1	0	0	0	0	0	0	0	0	0	0	0	0	0	0	0	0	0	0	0	0	0	0	0	0	0	0	0	0	0	0	0	0	0	0
EPI_ISL_456561	GISAID	2020-05-12	Oceania	Australia	1	Victoria	29903	1	1	1	1	0	0	0	1	0	1	0	0	0	0	0	0	1	0	0	0	0	0	0	0	0	0	0	0	0	0	0	0	0	0	0	0	0	0	0	0	0	0
EPI_ISL_456562	GISAID	2020-05-12	Oceania	Australia	1	Victoria	29903	1	1	1	1	0	0	0	1	0	1	0	0	0	0	0	0	1	0	0	0	0	0	0	0	0	0	0	0	0	0	0	0	0	0	0	0	0	0	0	0	0	0
EPI_ISL_456563	GISAID	2020-05-12	Oceania	Australia	1	Victoria	29903	1	1	1	1	0	0	0	1	0	1	0	0	0	0	0	0	1	0	0	0	0	0	0	0	0	0	0	0	0	0	0	0	0	0	0	0	0	0	0	0	0	0
EPI_ISL_456564	GISAID	2020-05-11	Oceania	Australia	1	Victoria	29903	1	1	1	1	0	0	0	1	0	0	0	0	0	0	0	0	0	0	0	0	0	0	0	0	0	0	0	0	0	1	0	0	0	0	0	0	0	0	0	0	0	0
EPI_ISL_456565	GISAID	2020-05-10	Oceania	Australia	1	Victoria	29903	1	1	1	1	0	0	0	1	0	0	0	0	0	0	0	0	0	0	0	0	0	0	0	0	0	0	0	0	0	1	0	0	0	0	0	0	0	0	0	0	0	0
EPI_ISL_456566	GISAID	2020-05-09	Oceania	Australia	1	Victoria	29903	1	1	1	1	0	0	0	1	0	0	0	0	0	0	0	0	0	0	0	0	0	0	0	0	0	0	0	0	0	1	0	0	0	0	0	0	0	0	0	0	0	0
EPI_ISL_456567	GISAID	2020-05-10	Oceania	Australia	1	Victoria	29903	0	0	0	0	0	0	0	0	0	0	1	0	0	0	0	0	0	0	0	0	0	0	0	0	0	0	0	0	0	0	0	0	0	0	0	0	0	0	0	0	0	0
EPI_ISL_456568	GISAID	2020-05-10	Oceania	Australia	1	Victoria	29903	1	1	1	1	0	0	0	1	0	1	0	0	0	0	0	0	1	0	0	0	0	0	0	0	0	0	0	0	0	0	0	0	0	0	0	0	0	0	0	0	0	0
EPI_ISL_456569	GISAID	2020-05-10	Oceania	Australia	1	Victoria	29903	1	1	1	1	0	0	0	1	0	0	0	0	0	0	0	0	0	0	0	0	0	0	0	0	0	0	0	0	0	1	0	0	0	0	0	0	0	0	0	0	0	0
EPI_ISL_456570	GISAID	2020-05-10	Oceania	Australia	1	Victoria	29903	1	1	1	1	0	0	0	1	0	0	0	0	0	0	0	0	0	0	0	0	0	0	0	0	0	0	0	0	0	0	0	0	0	0	0	0	0	0	0	0	0	0
EPI_ISL_419864	GISAID	2020-03-18	Oceania	Australia	1	Victoria	29865	1	1	1	1	0	0	0	1	0	1	0	0	0	0	0	0	0	0	0	0	0	0	0	0	0	0	0	0	0	0	0	0	0	0	0	0	0	0	0	0	0	0
EPI_ISL_456571	GISAID	2020-05-10	Oceania	Australia	1	Victoria	29903	0	0	0	0	0	0	0	0	0	0	1	0	0	0	0	0	0	0	0	0	0	0	0	0	0	0	0	0	0	0	0	0	0	0	0	0	0	0	0	0	0	0
EPI_ISL_456572	GISAID	2020-05-12	Oceania	Australia	1	Victoria	29903	1	1	1	1	0	0	0	1	0	1	0	0	0	0	0	0	1	0	0	0	0	0	0	0	0	0	0	0	0	0	0	0	0	0	0	0	0	0	0	0	0	0
EPI_ISL_456573	GISAID	2020-05-12	Oceania	Australia	1	Victoria	29903	1	1	1	1	0	0	0	1	0	1	0	0	0	0	0	0	1	0	0	0	0	0	0	0	0	0	0	0	0	0	0	0	0	0	0	0	0	0	0	0	0	0
EPI_ISL_456574	GISAID	2020-05-09	Oceania	Australia	1	Victoria	29903	1	1	1	1	0	0	0	1	0	1	0	0	0	0	0	0	1	0	0	0	0	0	0	0	0	0	0	0	0	0	0	0	0	0	0	0	0	0	0	0	0	0
EPI_ISL_456578	GISAID	2020-05-17	Oceania	Australia	1	Victoria	29903	1	1	1	1	0	0	0	1	0	1	0	0	0	0	0	0	1	0	0	0	0	0	0	0	0	0	0	0	0	0	0	0	0	0	0	0	0	0	0	0	0	0
EPI_ISL_456579	GISAID	2020-05-16	Oceania	Australia	1	Victoria	29903	1	1	1	1	1	1	1	0	0	0	0	0	0	0	0	1	1	1	1	1	1	0	0	0	0	0	0	0	0	0	0	0	0	0	0	0	0	0	0	0	0	0
EPI_ISL_456580	GISAID	2020-05-16	Oceania	Australia	1	Victoria	29903	1	1	1	1	1	1	1	0	0	0	0	0	0	0	0	1	1	1	1	1	1	0	0	0	0	0	0	0	0	0	0	0	0	0	0	0	0	0	0	0	0	0
EPI_ISL_456581	GISAID	2020-05-16	Oceania	Australia	1	Victoria	29903	1	1	1	1	0	0	0	1	0	0	1	0	0	0	0	0	0	0	0	0	0	0	0	0	0	0	0	0	0	0	0	0	0	0	0	0	0	0	0	0	0	0
EPI_ISL_419865	GISAID	2020-03-18	Oceania	Australia	1	Victoria	29891	1	1	1	1	0	0	0	1	0	1	0	0	0	0	0	0	0	0	0	0	0	0	0	0	0	0	0	0	0	0	0	0	0	0	0	0	0	0	0	0	0	0
EPI_ISL_456575	GISAID	2020-05-12	Oceania	Australia	1	Victoria	29903	1	1	1	1	0	0	0	1	0	1	0	0	0	0	0	0	1	0	0	0	0	0	0	0	0	0	0	0	0	0	0	0	0	0	0	0	0	0	0	0	0	0
EPI_ISL_456576	GISAID	2020-05-12	Oceania	Australia	1	Victoria	29903	1	1	1	1	0	0	0	1	0	1	0	0	0	0	0	0	1	0	0	0	0	0	0	0	0	0	0	0	0	0	0	0	0	0	0	0	0	0	0	0	0	0
EPI_ISL_480605	GISAID	2020-05-15	Oceania	Australia	1	Victoria	29903	1	1	1	1	0	0	0	1	0	0	0	0	0	0	0	0	0	0	0	0	0	0	0	0	0	0	0	0	0	1	0	0	0	0	0	0	0	0	0	0	0	0
EPI_ISL_456577	GISAID	2020-05-14	Oceania	Australia	1	Victoria	29903	1	1	1	1	0	0	0	1	0	1	0	0	0	0	0	0	1	0	0	0	0	0	0	0	0	0	0	0	0	0	0	0	0	0	0	0	0	0	0	0	0	0
EPI_ISL_456590	GISAID	2020-05-20	Oceania	Australia	1	Victoria	29903	1	1	1	1	0	0	0	1	0	0	1	0	0	0	0	0	0	0	0	0	0	0	0	0	0	0	0	0	0	0	0	0	0	0	0	0	0	0	0	0	0	0
EPI_ISL_456591	GISAID	2020-05-19	Oceania	Australia	1	Victoria	29903	1	1	1	1	0	0	0	1	0	0	1	0	0	0	0	0	0	0	0	0	0	0	0	0	0	0	0	0	0	0	0	0	0	0	0	0	0	0	0	0	0	0
EPI_ISL_419866	GISAID	2020-03-18	Oceania	Australia	1	Victoria	29867	0	0	0	0	0	0	0	0	0	0	1	1	0	0	1	0	0	0	0	0	0	0	0	0	0	0	0	0	0	0	0	0	0	0	0	0	0	0	0	0	0	0
EPI_ISL_456592	GISAID	2020-05-20	Oceania	Australia	1	Victoria	29904	1	1	1	1	0	0	0	1	0	0	1	0	0	0	0	0	0	0	0	0	0	0	0	0	0	0	0	0	0	0	0	0	0	0	0	0	0	0	0	0	0	0
EPI_ISL_456593	GISAID	2020-05-20	Oceania	Australia	1	Victoria	29903	1	1	1	1	0	0	0	1	0	1	0	0	0	0	0	0	1	0	0	0	0	0	0	0	0	0	0	0	0	0	0	0	0	0	0	0	0	0	0	0	0	0
EPI_ISL_456582	GISAID	2020-05-17	Oceania	Australia	1	Victoria	29903	1	1	1	1	0	0	0	1	0	1	0	0	0	0	0	0	1	0	0	0	0	0	0	0	0	0	0	0	0	0	0	0	0	0	0	0	0	0	0	0	0	0
EPI_ISL_456583	GISAID	2020-05-17	Oceania	Australia	1	Victoria	29903	1	1	1	1	0	0	0	1	0	1	0	0	0	0	0	0	1	0	0	0	0	0	0	0	0	0	0	0	0	0	0	0	0	0	0	0	0	0	0	0	0	0
EPI_ISL_456584	GISAID	2020-05-17	Oceania	Australia	1	Victoria	29903	1	1	1	1	0	0	0	1	0	1	0	0	0	0	0	0	1	0	0	0	0	0	0	0	0	0	0	0	0	0	0	0	0	0	0	0	0	0	0	0	0	0
EPI_ISL_456585	GISAID	2020-05-17	Oceania	Australia	1	Victoria	29903	1	1	1	1	0	0	0	1	0	0	0	0	0	0	0	0	0	0	0	0	0	0	0	0	0	0	0	0	0	1	0	0	0	0	0	0	0	0	0	0	0	0
EPI_ISL_456586	GISAID	2020-05-17	Oceania	Australia	1	Victoria	29845	1	1	1	1	0	0	0	1	0	1	0	0	0	0	0	0	1	0	0	0	0	0	0	0	0	0	0	0	0	0	0	0	0	0	0	0	0	0	0	0	0	0
EPI_ISL_419736	GISAID	2020-03-07	Oceania	Australia	1	Victoria	29865	0	0	0	0	0	0	0	0	0	0	0	0	1	1	0	0	0	0	0	0	0	0	0	0	0	0	0	0	0	0	0	0	0	0	0	0	0	0	0	0	0	0
EPI_ISL_419867	GISAID	2020-03-18	Oceania	Australia	1	Victoria	29864	1	1	1	1	0	0	0	0	0	0	0	0	0	0	0	0	0	0	0	0	0	0	0	0	0	0	0	0	0	0	0	0	1	0	0	0	0	0	0	0	0	0
EPI_ISL_456587	GISAID	2020-05-17	Oceania	Australia	1	Victoria	29903	1	1	1	1	0	0	0	1	0	1	0	0	0	0	0	0	1	0	0	0	0	0	0	0	0	0	0	0	0	0	0	0	0	0	0	0	0	0	0	0	0	0
EPI_ISL_456588	GISAID	2020-03-09	Oceania	Australia	1	Victoria	29903	0	0	0	0	0	0	0	0	0	0	0	0	0	0	0	0	0	0	0	0	0	0	0	0	0	0	0	0	0	0	0	1	0	0	0	0	0	0	0	0	0	0
EPI_ISL_456589	GISAID	2020-03-11	Oceania	Australia	1	Victoria	29903	0	0	0	0	0	0	0	0	0	0	1	0	0	0	0	0	0	0	0	0	0	0	0	0	0	0	0	0	0	0	0	1	0	0	0	0	0	0	0	0	0	0
EPI_ISL_456613	GISAID	2020-05-15	Oceania	Australia	1	Victoria	29903	1	1	1	1	0	0	0	1	0	1	0	0	0	0	0	0	1	0	0	0	0	0	0	0	0	0	0	0	0	0	0	0	0	0	0	0	0	0	0	0	0	0
EPI_ISL_456614	GISAID	2020-05-18	Oceania	Australia	1	Victoria	29903	1	1	1	1	0	0	0	1	0	1	0	0	0	0	0	0	1	0	0	0	0	0	0	0	0	0	0	0	0	0	0	0	0	0	0	0	0	0	0	0	0	0
EPI_ISL_419868	GISAID	2020-03-18	Oceania	Australia	1	Victoria	29849	0	0	0	0	0	0	0	0	0	0	1	1	0	0	1	0	0	0	0	0	0	0	0	0	0	0	0	1	1	0	0	0	0	0	0	0	0	0	0	0	0	0
EPI_ISL_456615	GISAID	2020-05-19	Oceania	Australia	1	Victoria	29903	1	1	1	1	0	0	0	1	0	0	0	0	0	0	0	0	0	0	0	0	0	0	0	0	0	0	0	0	0	1	0	0	0	0	0	0	0	0	0	0	0	0
EPI_ISL_456616	GISAID	2020-05-19	Oceania	Australia	1	Victoria	29903	1	1	1	1	1	1	1	0	0	0	0	0	0	0	0	1	1	1	1	1	1	0	0	0	0	0	0	0	0	0	0	0	0	0	0	0	0	0	0	0	0	0
EPI_ISL_456617	GISAID	2020-05-19	Oceania	Australia	1	Victoria	29903	1	1	1	1	1	1	1	0	0	0	0	0	0	0	0	1	1	1	1	1	1	0	0	0	0	0	0	0	0	0	0	0	0	0	0	0	0	0	0	0	0	0
EPI_ISL_480606	GISAID	2020-05-19	Oceania	Australia	1	Victoria	29903	1	1	1	0	0	0	0	1	0	1	0	0	0	0	0	0	1	0	0	0	0	0	0	0	0	0	0	0	0	0	0	0	0	0	0	0	0	0	0	0	0	0
EPI_ISL_456618	GISAID	2020-05-19	Oceania	Australia	1	Victoria	29903	1	1	1	1	0	0	0	1	0	1	0	0	0	0	0	0	1	0	0	0	0	0	0	0	0	0	0	0	0	0	0	0	0	0	0	0	0	0	0	0	0	0
EPI_ISL_456619	GISAID	2020-05-19	Oceania	Australia	1	Victoria	29903	1	1	1	1	1	1	1	0	0	0	0	0	0	0	0	1	1	1	1	1	1	0	0	0	0	0	0	0	0	0	0	0	0	0	0	0	0	0	0	0	0	0
EPI_ISL_456620	GISAID	2020-05-19	Oceania	Australia	1	Victoria	29903	1	1	1	1	1	1	1	0	0	0	0	0	0	0	0	1	1	1	1	1	1	0	0	0	0	0	0	0	0	0	0	0	0	0	0	0	0	0	0	0	0	0
EPI_ISL_419869	GISAID	2020-03-18	Oceania	Australia	1	Victoria	29891	0	0	0	0	0	0	0	0	0	0	1	1	0	0	1	0	0	0	0	0	0	0	0	0	0	0	0	1	1	0	0	0	0	0	0	0	0	0	0	0	0	0
EPI_ISL_456621	GISAID	2020-05-18	Oceania	Australia	1	Victoria	29903	1	1	1	1	0	0	0	1	0	1	0	0	0	0	0	0	1	0	0	0	0	0	0	0	0	0	0	0	0	0	0	0	0	0	0	0	0	0	0	0	0	0
EPI_ISL_456622	GISAID	2020-05-17	Oceania	Australia	1	Victoria	29903	1	1	1	1	0	0	0	1	0	1	0	0	0	0	0	0	1	0	0	0	0	0	0	0	0	0	0	0	0	0	0	0	0	0	0	0	0	0	0	0	0	0
EPI_ISL_456625	GISAID	2020-05-23	Oceania	Australia	1	Victoria	29903	1	1	1	1	0	0	0	1	0	1	0	0	0	0	0	0	1	0	0	0	0	0	0	0	0	0	0	0	0	0	0	0	0	0	0	0	0	0	0	0	0	0
EPI_ISL_456626	GISAID	2020-05-23	Oceania	Australia	1	Victoria	29903	1	1	1	1	0	0	0	0	0	0	0	0	0	0	0	0	0	0	0	0	0	0	0	0	0	0	0	0	0	0	0	0	1	0	0	0	0	0	0	0	0	0
EPI_ISL_456627	GISAID	2020-05-23	Oceania	Australia	1	Victoria	29903	1	1	1	1	0	0	0	0	0	0	0	0	0	0	0	0	0	0	0	0	0	0	0	0	0	0	0	0	0	0	0	0	1	0	0	0	0	0	0	0	0	0
EPI_ISL_456628	GISAID	2020-05-25	Oceania	Australia	1	Victoria	29903	1	1	1	1	1	1	1	0	0	0	0	0	0	0	0	1	1	1	1	1	0	0	0	0	0	0	0	0	0	0	0	0	0	0	0	0	0	0	0	0	0	0
EPI_ISL_419870	GISAID	2020-03-18	Oceania	Australia	1	Victoria	29893	0	0	0	0	0	0	0	0	0	0	0	0	1	1	0	0	0	0	0	0	0	0	0	0	1	1	1	0	0	0	0	0	0	0	0	0	0	0	0	0	0	0
EPI_ISL_456629	GISAID	2020-05-01	Oceania	Australia	1	Victoria	29903	0	0	0	0	0	0	0	0	0	0	1	0	0	0	0	0	0	0	0	0	0	0	0	0	0	0	0	0	0	0	0	1	0	0	0	0	0	0	0	0	0	0
EPI_ISL_456630	GISAID	2020-04-29	Oceania	Australia	1	Victoria	29903	0	0	0	0	0	0	0	0	0	0	1	0	0	0	0	0	0	0	0	0	0	0	0	0	0	0	0	0	0	0	0	1	0	0	0	0	0	0	0	0	0	0
EPI_ISL_456631	GISAID	2020-05-05	Oceania	Australia	1	Victoria	29897	0	0	0	0	0	0	0	0	0	0	1	0	0	0	0	0	0	0	0	0	0	0	0	0	0	0	0	0	0	0	0	0	0	0	0	0	0	0	0	0	0	0
EPI_ISL_456632	GISAID	2020-05-01	Oceania	Australia	1	Victoria	29903	1	1	1	1	0	0	0	1	0	1	0	0	0	0	0	0	1	0	0	0	0	0	0	0	0	0	0	0	0	0	0	0	0	0	0	0	0	0	0	0	0	0
EPI_ISL_480609	GISAID	2020-05-04	Oceania	Australia	1	Victoria	29637	1	0	1	1	0	0	0	0	0	0	0	0	0	0	0	0	0	0	0	0	0	0	0	0	0	0	0	0	0	0	0	0	0	0	0	0	0	0	0	0	0	0
EPI_ISL_456633	GISAID	2020-05-02	Oceania	Australia	1	Victoria	29903	0	0	0	0	0	0	0	0	0	0	1	0	0	0	0	0	0	0	0	0	0	0	0	0	0	0	0	0	0	0	0	0	0	0	0	0	0	0	0	0	0	0
EPI_ISL_456634	GISAID	2020-05-02	Oceania	Australia	1	Victoria	29903	1	1	1	1	0	0	0	1	0	0	0	0	0	0	0	0	0	0	0	0	0	0	0	0	0	0	0	0	0	1	0	0	0	0	0	0	0	0	0	0	0	0
EPI_ISL_456635	GISAID	2020-05-02	Oceania	Australia	1	Victoria	29903	0	0	0	0	0	0	0	0	0	0	1	0	0	0	0	0	0	0	0	0	0	0	0	0	0	0	0	0	0	0	0	0	0	0	0	0	0	0	0	0	0	0
EPI_ISL_456636	GISAID	2020-05-02	Oceania	Australia	1	Victoria	29903	1	1	1	1	0	0	0	1	0	1	0	0	0	0	0	0	1	0	0	0	0	0	0	0	0	0	0	0	0	0	0	0	0	0	0	0	0	0	0	0	0	0
EPI_ISL_419871	GISAID	2020-03-18	Oceania	Australia	1	Victoria	29892	1	1	1	1	0	0	0	0	0	0	0	0	0	0	0	0	0	0	0	0	0	0	0	0	0	0	0	0	0	0	0	0	0	0	0	0	0	0	0	0	0	0
EPI_ISL_456637	GISAID	2020-05-23	Oceania	Australia	1	Victoria	29903	1	1	1	1	0	0	0	0	0	0	0	0	0	0	0	0	0	0	0	0	0	0	0	0	0	0	0	0	0	0	0	0	1	0	0	0	0	0	0	0	0	0
EPI_ISL_456638	GISAID	2020-05-24	Oceania	Australia	1	Victoria	29903	1	1	1	1	0	0	0	1	0	0	0	0	0	0	0	0	0	0	0	0	0	0	0	0	0	0	0	0	0	1	0	0	0	0	0	0	0	0	0	0	0	0
EPI_ISL_456639	GISAID	2020-05-22	Oceania	Australia	1	Victoria	29903	1	1	1	1	0	0	0	1	0	0	1	0	0	0	0	0	0	0	0	0	0	0	0	0	0	0	0	0	0	0	0	0	0	0	0	0	0	0	0	0	0	0
EPI_ISL_456640	GISAID	2020-05-24	Oceania	Australia	1	Victoria	29903	1	1	1	1	0	0	0	1	0	1	0	0	0	0	0	0	1	0	0	0	0	0	0	0	0	0	0	0	0	0	0	0	0	0	0	0	0	0	0	0	0	0
EPI_ISL_456641	GISAID	2020-05-25	Oceania	Australia	1	Victoria	29903	1	0	1	1	0	0	0	0	0	0	0	0	0	0	0	0	0	0	0	0	0	0	0	0	0	0	0	0	0	0	0	0	1	0	0	0	0	0	0	0	0	0
EPI_ISL_456642	GISAID	2020-05-25	Oceania	Australia	1	Victoria	29903	1	1	1	1	0	0	0	0	0	0	0	0	0	0	0	0	0	0	0	0	0	0	0	0	0	0	0	0	0	0	0	0	1	0	0	0	0	0	0	0	0	0
EPI_ISL_419872	GISAID	2020-03-18	Oceania	Australia	1	Victoria	29865	1	1	1	1	0	0	0	1	0	1	0	0	0	0	0	0	0	0	0	0	0	0	0	0	0	0	0	0	0	0	0	0	0	0	0	0	0	0	0	0	0	0
EPI_ISL_480625	GISAID	2020-05-22	Oceania	Australia	1	Victoria	29904	1	0	1	1	0	0	0	1	0	1	0	0	0	0	0	0	1	0	0	0	0	0	0	0	0	0	0	0	0	0	0	0	0	0	0	0	0	0	0	0	0	0
EPI_ISL_419873	GISAID	2020-03-18	Oceania	Australia	1	Victoria	29897	0	0	0	0	0	0	0	0	0	0	1	1	0	0	1	0	0	0	0	0	0	0	0	0	0	0	0	0	0	0	0	0	0	0	0	0	0	0	0	0	0	0
EPI_ISL_480610	GISAID	2020-05-16	Oceania	Australia	1	Victoria	29828	1	0	1	1	0	0	0	1	0	1	0	0	0	0	0	0	1	0	0	0	0	0	0	0	0	0	0	0	0	0	0	0	0	0	0	0	0	0	0	0	0	0
EPI_ISL_456643	GISAID	2020-05-20	Oceania	Australia	1	Victoria	29903	1	1	1	1	0	0	0	1	0	0	0	0	0	0	0	0	0	0	0	0	0	0	0	0	0	0	0	0	0	1	0	0	0	0	0	1	0	0	0	0	0	0
EPI_ISL_419874	GISAID	2020-03-18	Oceania	Australia	1	Victoria	29873	0	0	0	0	0	0	0	0	0	0	0	0	1	1	0	0	0	0	0	0	0	0	0	0	1	1	1	0	0	0	0	0	0	0	0	0	0	0	0	0	0	0
EPI_ISL_480611	GISAID	2020-05-21	Oceania	Australia	1	Victoria	29895	1	0	1	1	0	0	0	1	0	1	0	0	0	0	0	0	1	0	0	0	0	0	0	0	0	0	0	0	0	1	0	0	0	0	0	0	0	0	0	0	0	0
EPI_ISL_456644	GISAID	2020-05-21	Oceania	Australia	1	Victoria	29863	1	1	1	1	1	1	1	0	0	0	0	0	0	0	0	0	0	0	0	0	0	0	0	0	0	0	1	0	0	0	0	0	0	0	0	0	0	0	0	0	0	0
EPI_ISL_419875	GISAID	2020-03-18	Oceania	Australia	1	Victoria	29901	1	1	1	1	1	1	1	0	0	0	0	0	0	0	0	0	0	0	0	0	0	0	0	0	0	0	0	0	0	0	0	0	0	0	0	0	0	0	0	0	0	0
EPI_ISL_456645	GISAID	2020-05-11	Oceania	Australia	1	Victoria	29903	1	1	1	1	0	0	0	1	0	1	0	0	0	0	0	0	1	0	0	0	0	0	0	0	0	0	0	0	0	0	0	0	0	0	0	0	0	0	0	0	0	0
EPI_ISL_456646	GISAID	2020-05-26	Oceania	Australia	1	Victoria	29903	1	1	1	1	0	0	0	1	0	0	1	0	0	0	0	0	0	0	0	0	0	0	0	0	0	0	0	0	0	0	0	0	0	0	0	0	0	0	0	0	0	0
EPI_ISL_456647	GISAID	2020-05-26	Oceania	Australia	1	Victoria	29903	1	1	1	1	1	1	1	0	0	0	0	0	0	0	0	1	1	1	1	1	1	0	0	0	0	0	0	0	0	0	0	0	0	0	0	0	0	0	0	0	0	0
EPI_ISL_456648	GISAID	2020-05-27	Oceania	Australia	1	Victoria	29903	1	1	1	1	1	1	1	0	0	0	1	0	0	0	0	0	0	0	0	0	0	0	0	0	0	0	0	0	0	0	0	0	0	0	0	0	0	0	0	0	0	0
EPI_ISL_456649	GISAID	2020-05-27	Oceania	Australia	1	Victoria	29903	0	0	0	0	0	0	0	0	0	0	0	0	1	1	0	0	0	0	0	0	0	0	0	0	0	0	0	0	0	0	0	0	0	0	0	0	0	0	0	0	0	0
EPI_ISL_456650	GISAID	2020-05-24	Oceania	Australia	1	Victoria	29903	1	1	1	1	0	0	0	1	0	1	0	0	0	0	0	0	1	0	0	0	0	0	0	0	0	0	0	0	0	0	0	0	0	0	0	0	0	0	0	0	0	0
EPI_ISL_419876	GISAID	2020-03-19	Oceania	Australia	1	Victoria	29888	0	0	0	0	0	0	0	0	0	0	1	1	0	0	1	0	0	0	0	0	0	0	0	0	0	0	0	0	0	0	1	0	0	0	0	0	0	0	0	0	0	0
EPI_ISL_456651	GISAID	2020-05-26	Oceania	Australia	1	Victoria	29903	1	1	1	1	0	0	0	1	0	1	0	0	0	0	0	0	1	0	0	0	0	0	0	0	0	0	0	0	0	0	0	0	0	0	0	0	0	0	0	0	0	0
EPI_ISL_456652	GISAID	2020-05-26	Oceania	Australia	1	Victoria	29903	1	1	1	1	0	0	0	1	0	1	0	0	0	0	0	0	1	0	0	0	0	0	0	0	0	0	0	0	0	0	0	0	0	0	0	0	0	0	0	0	0	0
EPI_ISL_456653	GISAID	2020-05-26	Oceania	Australia	1	Victoria	29903	1	1	1	1	0	0	0	1	0	1	0	0	0	0	0	0	1	0	0	0	0	0	0	0	0	0	0	0	0	0	0	0	0	0	0	0	0	0	0	0	0	0
EPI_ISL_456654	GISAID	2020-05-26	Oceania	Australia	1	Victoria	29903	1	1	1	1	0	0	0	1	0	1	0	0	0	0	0	0	1	0	0	0	0	0	0	0	0	0	0	0	0	0	0	0	0	0	0	0	0	0	0	0	0	0
EPI_ISL_456655	GISAID	2020-05-26	Oceania	Australia	1	Victoria	29903	1	1	1	1	0	0	0	1	0	1	0	0	0	0	0	0	1	0	0	0	0	0	0	0	0	0	0	0	0	0	0	0	0	0	0	0	0	0	0	0	0	0
EPI_ISL_480608	GISAID	2020-05-02	Oceania	Australia	1	Victoria	29813	1	1	1	1	0	0	0	1	0	1	0	0	0	0	0	0	1	0	0	0	0	0	0	0	0	0	0	0	0	0	0	0	0	0	0	0	0	0	0	0	0	0
EPI_ISL_480621	GISAID	2020-05-23	Oceania	Australia	1	Victoria	29903	0	0	0	0	0	0	0	0	0	0	1	0	0	0	0	0	0	0	0	0	0	0	0	0	0	0	0	0	0	0	0	0	0	0	0	0	0	1	0	0	0	0
EPI_ISL_480622	GISAID	2020-05-23	Oceania	Australia	1	Victoria	29903	1	1	1	1	0	0	0	0	0	0	0	0	0	0	0	0	0	0	0	0	0	0	0	0	0	0	0	0	0	0	0	0	1	0	0	0	0	0	0	0	0	0
EPI_ISL_480624	GISAID	2020-05-24	Oceania	Australia	1	Victoria	29903	1	1	1	1	0	0	0	1	0	1	0	0	0	0	0	0	1	0	0	0	0	0	0	0	0	0	0	0	0	0	0	0	0	0	0	0	0	0	0	0	0	0
EPI_ISL_419737	GISAID	2020-03-07	Oceania	Australia	1	Victoria	29898	0	0	0	0	0	0	0	0	0	0	1	1	0	0	1	0	0	0	0	0	0	0	0	0	0	0	0	1	1	0	0	0	0	0	0	0	0	0	0	0	0	0
EPI_ISL_419877	GISAID	2020-03-19	Oceania	Australia	1	Victoria	29902	0	0	0	0	0	0	0	0	0	0	0	0	0	0	0	0	0	0	0	0	0	0	0	0	0	0	0	0	0	0	0	0	0	0	0	0	0	0	0	0	0	0
EPI_ISL_480607	GISAID	2020-05-05	Oceania	Australia	1	Victoria	29903	1	1	1	1	0	0	0	1	0	0	1	0	0	0	0	0	0	0	0	0	0	0	0	0	0	0	0	0	0	0	0	0	0	0	0	0	0	0	0	0	0	0
EPI_ISL_480627	GISAID	2020-05-28	Oceania	Australia	1	Victoria	29903	1	1	1	1	1	1	1	0	0	0	0	0	0	0	0	1	1	1	1	1	1	0	0	0	0	0	0	0	0	0	0	0	0	0	0	0	0	0	0	0	0	0
EPI_ISL_480628	GISAID	2020-05-28	Oceania	Australia	1	Victoria	29903	1	1	1	1	0	0	0	1	0	0	0	0	0	0	0	0	0	0	0	0	0	0	0	0	0	0	0	0	0	1	0	0	0	0	0	0	0	0	0	0	0	0
EPI_ISL_480629	GISAID	2020-05-29	Oceania	Australia	1	Victoria	29903	0	0	0	0	0	0	0	0	0	0	1	0	0	0	0	0	0	0	0	0	0	0	0	0	0	0	0	0	0	0	0	0	0	0	0	0	0	1	0	0	0	0
EPI_ISL_480630	GISAID	2020-05-28	Oceania	Australia	1	Victoria	29903	1	1	1	1	0	0	0	1	0	1	0	0	0	0	0	0	0	0	0	0	0	0	0	0	0	0	0	0	0	0	0	0	0	0	0	0	0	0	0	0	0	0
EPI_ISL_480631	GISAID	2020-05-29	Oceania	Australia	1	Victoria	29903	1	1	1	1	1	1	1	0	0	0	0	0	0	0	0	1	1	1	1	1	1	0	0	0	0	0	0	0	0	0	0	0	0	0	0	0	0	0	0	0	0	0
EPI_ISL_480632	GISAID	2020-05-28	Oceania	Australia	1	Victoria	29903	1	1	1	1	1	1	1	0	0	0	0	0	0	0	0	1	1	1	1	1	1	0	0	0	0	0	0	0	0	0	0	0	0	0	0	0	0	0	0	0	0	0
EPI_ISL_480633	GISAID	2020-05-27	Oceania	Australia	1	Victoria	29903	1	1	1	1	0	0	0	1	0	1	0	0	0	0	0	0	1	0	0	0	0	0	0	0	0	0	0	0	0	0	0	0	0	0	0	0	0	0	0	0	0	0
EPI_ISL_480634	GISAID	2020-05-29	Oceania	Australia	1	Victoria	29903	1	1	1	1	0	0	0	1	0	1	0	0	0	0	0	0	1	0	0	0	0	0	0	0	0	0	0	0	0	0	0	0	0	0	0	0	0	0	0	0	0	0
EPI_ISL_419878	GISAID	2020-03-19	Oceania	Australia	1	Victoria	29903	0	0	0	0	0	0	0	0	0	0	1	0	0	0	0	0	0	0	0	0	0	0	0	0	0	0	0	0	0	0	0	0	0	0	0	0	0	1	0	0	0	0
EPI_ISL_480635	GISAID	2020-05-28	Oceania	Australia	1	Victoria	29903	1	1	1	1	0	0	0	1	0	1	0	0	0	0	0	0	1	0	0	0	0	0	0	0	0	0	0	0	0	0	0	0	0	0	0	0	0	0	0	0	0	0
EPI_ISL_480636	GISAID	2020-05-27	Oceania	Australia	1	Victoria	29903	1	1	1	1	0	0	0	1	0	1	0	0	0	0	0	0	1	0	0	0	0	0	0	0	0	0	0	0	0	0	0	0	0	0	0	0	0	0	0	0	0	0
EPI_ISL_480637	GISAID	2020-05-28	Oceania	Australia	1	Victoria	29903	1	1	1	1	0	0	0	1	0	1	0	0	0	0	0	0	1	0	0	0	0	0	0	0	0	0	0	0	0	0	0	0	0	0	0	0	0	0	0	0	0	0
EPI_ISL_480638	GISAID	2020-05-28	Oceania	Australia	1	Victoria	29903	1	1	1	1	0	0	0	1	0	1	0	0	0	0	0	0	1	0	0	0	0	0	0	0	0	0	0	0	0	0	0	0	0	0	0	0	0	0	0	0	0	0
EPI_ISL_480639	GISAID	2020-05-28	Oceania	Australia	1	Victoria	29903	1	1	1	1	0	0	0	1	0	1	0	0	0	0	0	0	1	0	0	0	0	0	0	0	0	0	0	0	0	0	0	0	0	0	0	0	0	0	0	0	0	0
EPI_ISL_480640	GISAID	2020-05-30	Oceania	Australia	1	Victoria	29903	1	1	1	1	1	1	1	0	0	0	0	0	0	0	0	0	0	0	0	0	0	0	0	0	0	0	0	0	0	0	0	0	0	0	0	0	0	0	0	0	0	0
EPI_ISL_450212	GISAID	2020-03-19	Oceania	Australia	1	Victoria	29782	0	0	0	0	0	0	0	0	1	0	0	0	1	1	0	0	0	0	0	0	0	0	0	0	0	0	0	0	0	0	0	0	0	0	0	0	0	0	0	0	0	0
EPI_ISL_480626	GISAID	2020-05-28	Oceania	Australia	1	Victoria	29903	1	1	1	1	0	0	0	1	0	0	0	0	0	0	0	0	0	0	0	0	0	0	0	0	0	0	0	0	0	1	0	0	0	0	0	1	0	0	0	0	0	0
EPI_ISL_521872	GISAID	2020-05-28	Oceania	Australia	1	Victoria	29865	1	1	1	1	0	0	0	1	0	0	0	0	0	0	0	0	0	0	0	0	0	0	0	0	0	0	0	0	0	1	0	0	0	0	0	1	0	0	0	0	0	0
EPI_ISL_521873	GISAID	2020-05-28	Oceania	Australia	1	Victoria	29865	1	1	1	1	1	1	1	0	0	0	0	0	0	0	0	1	1	1	1	1	1	0	0	0	0	0	0	0	0	0	0	0	0	0	0	0	0	0	0	0	0	0
EPI_ISL_521874	GISAID	2020-05-28	Oceania	Australia	1	Victoria	29854	1	1	1	1	0	0	0	1	0	0	0	0	0	0	0	0	0	1	0	0	0	0	0	0	0	0	0	0	0	1	0	0	0	0	0	1	0	0	0	0	0	0
EPI_ISL_521875	GISAID	2020-05-29	Oceania	Australia	1	Victoria	29865	0	0	0	0	0	0	0	0	0	0	1	0	0	0	0	0	0	0	0	0	0	0	0	0	0	0	0	0	0	0	0	0	0	0	0	0	0	1	0	0	0	0
EPI_ISL_521876	GISAID	2020-05-28	Oceania	Australia	1	Victoria	29864	1	1	1	1	0	0	0	1	0	1	0	0	0	0	0	0	0	0	0	0	0	0	0	0	0	0	0	0	0	0	0	0	0	0	0	0	0	0	0	0	0	0
EPI_ISL_521877	GISAID	2020-05-28	Oceania	Australia	1	Victoria	29864	1	1	1	1	1	1	1	0	0	0	0	0	0	0	0	1	1	1	1	1	1	0	0	0	0	0	0	0	0	0	0	0	0	0	0	0	0	0	0	0	0	0
EPI_ISL_521878	GISAID	2020-05-27	Oceania	Australia	1	Victoria	29856	1	1	1	1	0	0	0	1	0	1	0	0	0	0	0	0	1	0	0	0	0	0	0	0	0	0	0	0	0	0	0	0	0	0	0	0	0	0	0	0	0	0
EPI_ISL_419879	GISAID	2020-03-19	Oceania	Australia	1	Victoria	29865	1	1	1	1	1	1	1	0	0	0	0	0	0	0	0	0	0	0	0	0	0	0	0	0	0	0	0	0	0	0	0	0	0	0	0	0	0	0	0	0	0	0
EPI_ISL_521879	GISAID	2020-05-29	Oceania	Australia	1	Victoria	29858	1	1	1	1	0	0	0	1	0	1	0	0	0	0	0	0	1	0	0	0	0	0	0	0	0	0	0	0	0	0	0	0	0	0	0	0	0	0	0	0	0	0
EPI_ISL_521880	GISAID	2020-05-27	Oceania	Australia	1	Victoria	29864	1	1	1	1	0	0	0	1	0	1	0	0	0	0	0	0	1	0	0	0	0	0	0	0	0	0	0	0	0	0	0	0	0	0	0	0	0	0	0	0	0	0
EPI_ISL_521881	GISAID	2020-05-28	Oceania	Australia	1	Victoria	29865	1	1	1	1	0	0	0	1	0	1	0	0	0	0	0	0	1	0	0	0	0	0	0	0	0	0	0	0	0	0	0	0	0	0	0	0	0	0	0	0	0	0
EPI_ISL_521882	GISAID	2020-05-28	Oceania	Australia	1	Victoria	29865	1	1	1	1	0	0	0	1	0	1	0	0	0	0	0	0	1	0	0	0	0	0	0	0	0	0	0	0	0	0	0	0	0	0	0	0	0	0	0	0	0	0
EPI_ISL_521883	GISAID	2020-05-28	Oceania	Australia	1	Victoria	29856	1	1	1	1	0	0	0	1	0	1	0	0	0	0	0	0	1	0	0	0	0	0	0	0	0	0	0	0	0	0	0	0	0	0	0	0	0	0	0	0	0	0
EPI_ISL_521884	GISAID	2020-05-30	Oceania	Australia	1	Victoria	29865	1	1	1	1	1	1	1	0	0	0	0	0	0	0	0	0	0	0	0	0	0	0	0	0	0	0	0	0	0	0	0	0	0	0	0	0	0	0	0	0	0	0
EPI_ISL_419880	GISAID	2020-03-19	Oceania	Australia	1	Victoria	29901	1	1	1	1	0	0	0	1	0	1	0	0	0	0	0	0	0	0	0	0	0	0	0	0	0	0	0	0	0	0	0	0	0	0	0	0	0	0	0	0	0	0
EPI_ISL_521885	GISAID	2020-03-18	Oceania	Australia	1	Victoria	29865	1	1	1	1	1	1	1	0	0	0	0	0	0	0	0	0	0	0	0	0	0	0	0	0	0	0	0	0	0	0	0	0	0	0	0	0	0	0	0	0	0	0
EPI_ISL_521886	GISAID	2020-03-21	Oceania	Australia	1	Victoria	29849	0	0	0	0	0	0	0	0	0	0	1	0	0	0	0	0	0	0	0	0	0	0	0	0	0	0	0	0	0	0	0	1	0	0	0	0	0	0	0	0	0	0
EPI_ISL_521887	GISAID	2020-03-22	Oceania	Australia	1	Victoria	29892	0	0	0	0	0	0	0	0	0	0	1	1	0	0	1	0	0	0	0	0	0	0	0	0	0	0	0	0	0	0	0	0	0	0	0	0	0	0	0	0	0	0
EPI_ISL_480563	GISAID	2020-03-23	Oceania	Australia	1	Victoria	29901	1	1	1	1	0	0	0	1	0	1	0	0	0	0	0	0	0	0	0	0	0	0	0	0	0	0	0	0	0	0	0	0	0	0	0	0	0	0	0	0	0	0
EPI_ISL_480559	GISAID	2020-03-24	Oceania	Australia	1	Victoria	29903	0	0	0	0	0	0	0	0	0	0	0	1	0	0	1	0	0	0	0	0	0	0	0	0	0	0	0	1	1	0	0	0	0	0	0	0	0	0	0	0	0	0
EPI_ISL_480560	GISAID	2020-03-24	Oceania	Australia	1	Victoria	29903	0	0	0	0	0	0	0	0	0	0	1	1	0	0	1	0	0	0	0	0	0	0	0	0	0	0	0	0	0	0	1	0	0	0	0	0	0	0	0	0	0	0
EPI_ISL_419881	GISAID	2020-03-19	Oceania	Australia	1	Victoria	29891	1	1	1	1	0	0	0	1	0	1	0	0	0	0	0	0	0	0	0	0	0	0	0	0	0	0	0	0	0	0	0	0	0	0	0	0	0	0	0	0	0	0
EPI_ISL_521888	GISAID	2020-03-24	Oceania	Australia	1	Victoria	29853	1	1	1	1	0	0	0	1	0	1	0	0	0	0	0	0	0	0	0	0	0	0	0	0	0	0	0	0	0	0	0	0	0	0	0	0	0	0	0	0	0	0
[truncated: 73,403 more rows]
[truncated: 12 more columns]
