# Supplementary material for: Worldwide SARS-CoV-2 haplotype distribution in early pandemic
Source: PLoS One. 2022 Feb 16;17(2):e0263705. doi: 10.1371/journal.pone.0263705 (PMC8849502; doi:10.1371/journal.pone.0263705)
Supplement: S3 Table — (XLSX) [file pone.0263705.s009.xlsx]

## Sheet: n°_sequences_per country >= 50
S3. Variants frequency per countries
Variants	Australia	Austria	Bangladesh	Belgium	Brazil	Canada	Chile	China	Colombia	Costa Rica	Czech Republic	Democratic Republic of the Congo	Denmark	Ecuador	Egypt	Finland	France	Germany	Ghana	Greece	Hungary	Iceland	India	Ireland	Israel	Italy	Japan	Kazakhstan	Kenya	Latvia	Luxembourg	Netherlands	New Zealand	Norway	Poland	Portugal	Romania	Russia	Saudi Arabia	Senegal	Singapore	South Africa	South Korea	Spain	Sweden	Switzerland	Taiwan	Thailand	Turkey
23403	0.798517	0.88	0.972222	0.879715	0.9642	0.80651	0.844311	0.140897	0.86	0.971014	0.965517	0.960938	0.93531	0.925926	0.95098	0.958955	0.95914	0.829082	0.471698	0.785185	0.983607	0.746988	0.706589	0.936709	0.907928	0.953488	0.51184	0.157895	0.883495	0.90566	0.940959	0.801342	0.605469	0.823529	0.925926	0.888025	1	0.980159	0.808	0.945946	0.184943	0.943723	0.0125	0.581769	0.925856	0.946328	0.496296	0.290476	0.789855
14408	0.799037	0.875294	0.978395	0.861366	0.960621	0.80651	0.844311	0.127173	0.846667	0.971014	0.965517	0.960938	0.939353	0.925926	0.794118	0.955224	0.95914	0.808673	0.471698	0.62963	0.983607	0.755594	0.685039	0.924051	0.923274	0.948837	0.51184	0.157895	0.825243	0.90566	0.940959	0.800671	0.664062	0.823529	0.925926	0.888025	0.981132	0.984127	0.84	0.936937	0.180033	0.948052	0.0125	0.574263	0.925856	0.95904	0.481481	0.295238	0.782609
3037	0.801639	0.851765	0.981481	0.883792	0.939141	0.80651	0.844311	0.135407	0.88	0.898551	0.965517	0.960938	0.936658	0.907407	0.95098	0.958955	0.95914	0.790816	0.45283	0.792593	0.983607	0.724613	0.711148	0.936709	0.902813	0.953488	0.51184	0.157895	0.825243	0.924528	0.940959	0.79396	0.617188	0.794118	0.938272	0.888025	0.981132	0.984127	0.808	0.936937	0.186579	0.809524	0	0.576944	0.922053	0.920904	0.496296	0.295238	0.768116
241	0.737123	0.877647	0.962963	0.881753	0.770883	0.80651	0.844311	0.139067	0.88	0.971014	0.965517	0.953125	0.939353	0.685185	0.862745	0.958955	0.952688	0.816327	0.45283	0.792593	0.983607	0.710843	0.705346	0.936709	0.890026	0.939535	0.51184	0.157895	0.427184	0.924528	0.940959	0.802013	0.648438	0.823529	0.91358	0.888025	0.981132	0.93254	0.792	0.936937	0.175123	0.948052	0	0.576408	0.923954	0.957627	0.503704	0.295238	0.652174
28881	0.570499	0.350588	0.861111	0.310907	0.807876	0.0886076	0.269461	0.0768527	0.113333	0.231884	0.689655	0.121094	0.0660377	0.555556	0.22549	0.0447761	0.0688172	0.239796	0.264151	0.622222	0.459016	0.228916	0.283465	0.43038	0.153453	0.386047	0.415301	0.0350877	0.116505	0.603774	0.0627306	0.197987	0.113281	0.117647	0.506173	0.455677	0.471698	0.68254	0.08	0.18018	0.0818331	0.337662	0	0.0997319	0.38403	0.326271	0.140741	0.0904762	0.398551
28883	0.570499	0.348235	0.861111	0.310907	0.806683	0.0886076	0.269461	0.0750229	0.113333	0.231884	0.689655	0.121094	0.0660377	0.555556	0.22549	0.0447761	0.0645161	0.239796	0.264151	0.622222	0.459016	0.228916	0.280978	0.43038	0.15601	0.386047	0.415301	0.0350877	0.116505	0.603774	0.0627306	0.197987	0.105469	0.117647	0.506173	0.455677	0.471698	0.678571	0.08	0.18018	0.0818331	0.337662	0	0.0997319	0.38403	0.326271	0.140741	0.0904762	0.398551
28882	0.570369	0.348235	0.861111	0.310907	0.806683	0.0886076	0.269461	0.0750229	0.113333	0.231884	0.689655	0.121094	0.0660377	0.555556	0.22549	0.0447761	0.0666667	0.239796	0.264151	0.622222	0.459016	0.228916	0.280564	0.43038	0.153453	0.386047	0.415301	0.0350877	0.116505	0.603774	0.0627306	0.197987	0.105469	0.117647	0.506173	0.454121	0.471698	0.68254	0.08	0.18018	0.0818331	0.337662	0	0.0997319	0.38403	0.326271	0.140741	0.0904762	0.398551
25563	0.123309	0.258824	0.0925926	0.168196	0.0381862	0.334539	0.281437	0.0192132	0.466667	0.202899	0.172414	0.0546875	0.703504	0.037037	0.480392	0.753731	0.567742	0.244898	0.113208	0.0666667	0.114754	0.173838	0.193949	0.265823	0.713555	0.00465116	0.0455373	0.0877193	0.0194175	0.132075	0.287823	0.25906	0.257812	0.514706	0.111111	0.0544323	0.0566038	0.103175	0.688	0.198198	0.0605565	0	0	0.0246649	0.309886	0.0974576	0.214815	0.147619	0.347826
29836	0.0325182	0.348235	0	0.455657	0.0871122	0.144665	0.0598802	0.119854	0.173333	0.0434783	0.396552	0.101562	0.00134771	0.0740741	0	0	0.0451613	0.17602	0	0	0.52459	0	0.0290095	0.898734	0	0	0.123862	0	0.786408	0	0	0	0	0.0294118	0.148148	0	0	0	0	0.018018	0.00818331	0	0	0.0975871	0.00380228	0	0	0.214286	0.00724638
1059	0.0923517	0.216471	0.00308642	0.102956	0.0143198	0.25859	0.0778443	0.0155535	0.226667	0.318841	0.137931	0.00390625	0.671159	0.037037	0.0196078	0.697761	0.27957	0.239796	0.0566038	0.0148148	0.0983607	0.154905	0.00455864	0.0126582	0.565217	0.00465116	0.0200364	0.0526316	0.0194175	0.0754717	0.221402	0.095302	0.285156	0.352941	0.0864198	0.0279938	0.0188679	0.0753968	0	0.144144	0.0572831	0	0	0.0214477	0.298479	0.0889831	0.237037	0.138095	0.0217391
11083	0.0784339	0.0376471	0.0339506	0.0560652	0.0298329	0.0723327	0.0299401	0.0896615	0.0266667	0.0144928	0.0862069	0.210938	0.0161725	0	0	0.0335821	0.0451613	0.0331633	0	0.125926	0	0.165232	0.176958	0.291139	0.143223	0.0418605	0.1949	0.508772	0.0776699	0.0377358	0.0738007	0.0604027	0.1875	0.176471	0.0246914	0.0917574	0	0.0238095	0.008	0.045045	0.618658	0.04329	0.6125	0.0461126	0.00760456	0.0381356	0.266667	0.0952381	0.217391
14805	0.0930021	0.0376471	0.00308642	0.0468909	0.0202864	0.0162749	0.0838323	0.00914913	0.0333333	0	0.0172414	0.0117188	0.00673854	0	0	0.0223881	0.00860215	0.0255102	0.0377358	0.148148	0	0.156627	0.00207211	0.0379747	0.0306905	0	0	0.350877	0.00970874	0	0.0442804	0.057047	0.171875	0.0294118	0.037037	0.0730949	0	0.00396825	0	0.00900901	0.0245499	0.021645	0.6	0.295442	0.0095057	0.019774	0.037037	0.0285714	0
28144	0.105099	0.0329412	0.0154321	0.0101937	0.00596659	0.106691	0.113772	0.249771	0.0733333	0.0289855	0.0172414	0.0234375	0.00269542	0.0185185	0.0392157	0	0.00430108	0.0102041	0.415094	0.0518519	0	0.0275387	0.0414422	0	0.00511509	0	0.200364	0.350877	0.0194175	0	0.0184502	0.0120805	0.0820312	0	0.0123457	0.0264386	0	0.00793651	0.168	0.036036	0.0196399	0.004329	0.3125	0.376944	0.00570342	0.00141243	0.0592593	0.485714	0.00724638
8782	0.0997659	0.0329412	0.0154321	0.00815494	0.0071599	0.106691	0.113772	0.207685	0.06	0.0289855	0.0172414	0.0195312	0.00269542	0.0185185	0.0294118	0	0.00430108	0.0102041	0.415094	0.0518519	0	0.0292599	0.0381268	0	0.00511509	0	0.202186	0.350877	0.0194175	0	0.0184502	0.0120805	0.0742188	0	0.0123457	0.0264386	0	0.00793651	0.168	0.036036	0.0523732	0.004329	0.3	0.372118	0.00570342	0.00141243	0.0814815	0.466667	0.0144928
26144	0.0385016	0.0211765	0	0.0479103	0.0155131	0.0198915	0.0299401	0.108875	0.0266667	0	0	0.0117188	0.00404313	0	0	0.0223881	0.0193548	0.0280612	0.0377358	0.118519	0	0.158348	0.00165769	0.0379747	0.0255754	0.0465116	0	0	0.038835	0	0.0258303	0.0483221	0.164062	0.132353	0.037037	0.066874	0	0.00396825	0	0	0.0343699	0.017316	0.6375	0.0343164	0.0152091	0.0183616	0.0666667	0.0809524	0
1163	0.509755	0	0.787037	0	0	0	0	0	0	0	0	0	0	0	0	0	0	0	0	0	0	0	0	0	0	0	0	0	0	0	0	0	0	0	0	0	0	0	0	0	0	0	0	0	0	0	0	0	0
18555	0.508065	0	0.00925926	0	0	0	0	0	0	0	0	0.00390625	0	0.0185185	0.00980392	0	0	0	0	0	0	0	0.000414422	0	0	0	0	0	0	0	0	0.0033557	0	0	0	0	0	0	0	0	0	0.004329	0	0	0	0	0	0	0
16647	0.494277	0	0.00308642	0	0	0	0	0	0	0	0	0	0	0	0.00980392	0	0	0	0	0	0.0163934	0	0.000414422	0.0126582	0	0	0	0	0	0	0	0	0	0	0	0	0	0	0	0	0	0	0	0	0	0	0	0	0
23401	0.497008	0	0	0	0	0	0	0	0	0	0	0	0	0	0	0	0	0	0	0	0	0	0	0	0	0	0	0	0	0	0	0	0	0	0	0	0	0	0	0	0	0	0	0	0	0	0	0	0
7540	0.494147	0	0.00308642	0	0	0	0	0	0	0	0	0	0	0	0	0	0	0	0	0	0	0	0	0	0	0	0	0	0	0	0	0	0	0	0	0	0	0	0	0	0	0	0	0	0	0	0	0	0
22992	0.479709	0	0	0	0	0	0	0	0	0	0	0	0	0	0	0	0	0	0	0	0	0	0	0	0	0	0	0	0	0	0	0	0	0	0	0	0	0	0	0	0	0	0	0	0	0	0	0	0
20268	0.0165193	0.0941176	0	0.0152905	0.00835322	0.0216998	0.185629	0.00457457	0.226667	0.217391	0	0	0.0215633	0.12963	0	0.011194	0.00215054	0.00765306	0.0188679	0.0148148	0.245902	0.192771	0.00165769	0.189873	0.00255754	0.055814	0.0200364	0	0.0194175	0.0377358	0.0147601	0.0644295	0.03125	0.0441176	0.0246914	0.0699844	0.377358	0.138889	0	0.324324	0.00981997	0.04329	0	0.40429	0.0095057	0.0635593	0.0444444	0.0190476	0.0362319
23731	0.0057232	0.0188235	0	0.0316004	0.00357995	0.00723327	0.0179641	0	0	0.0434783	0	0.0703125	0.00673854	0.0185185	0.0686275	0.00373134	0	0.0127551	0	0.00740741	0	0.0154905	0	0	0.00255754	0.00930233	0	0	0.00970874	0	0	0.0107383	0	0.0441176	0.123457	0.00777605	0	0.0277778	0	0	0.00163666	0.017316	0	0.000536193	0.00380228	0.0268362	0	0	0
10097	0.00585328	0.0188235	0	0.0275229	0.00238663	0.00723327	0.0179641	0	0	0.0434783	0	0.0703125	0.00673854	0.0185185	0.0882353	0.00373134	0	0.0102041	0	0.00740741	0.0163934	0.0154905	0	0.0126582	0.00255754	0.00930233	0	0	0.00970874	0	0	0.0107383	0.00390625	0.0441176	0.123457	0.00777605	0	0.0277778	0	0	0.00163666	0.017316	0	0.000536193	0.00380228	0.0112994	0	0	0
18060	0.0330385	0	0	0	0.00835322	0.0976492	0.00598802	0.0182983	0.0266667	0.0289855	0	0	0	0.0185185	0	0	0	0	0	0	0	0.0258176	0.000414422	0	0	0	0	0	0	0	0	0	0.0390625	0	0	0	0	0	0	0	0.00654664	0	0	0.000536193	0	0	0.0296296	0	0
17858	0.0325182	0	0	0	0	0.0976492	0.00598802	0.00182983	0.02	0.0289855	0	0	0	0.0185185	0	0	0	0	0	0	0	0.0275387	0.000828844	0	0	0	0	0	0	0	0	0	0.0351562	0	0	0	0	0	0	0	0.00490998	0	0	0	0	0	0.0296296	0	0
17747	0.0283559	0.00235294	0	0	0	0.0687161	0.00598802	0.00182983	0.02	0.0289855	0	0	0	0.0185185	0	0	0	0	0	0	0	0.0275387	0.00124327	0	0	0	0	0	0	0	0	0	0.0390625	0	0	0.00311042	0	0	0	0	0.00490998	0	0	0	0	0	0.0296296	0	0
2558	0.0135276	0	0	0.00407747	0.00357995	0.00904159	0.00598802	0.00274474	0	0	0	0.0078125	0	0	0	0.00373134	0.00215054	0.0178571	0.0188679	0.0740741	0	0.010327	0.00124327	0.0253165	0	0	0	0	0.0291262	0	0	0.00134228	0.0078125	0	0	0.0404355	0	0	0	0	0.00654664	0.004329	0.1	0.00107239	0.00190114	0.00282486	0.00740741	0.0047619	0
2480	0.00871488	0	0	0.0030581	0.00357995	0.00904159	0.00598802	0.00274474	0	0	0	0.0078125	0	0	0	0.00373134	0.00215054	0.0178571	0.0188679	0.0740741	0	0.010327	0.000828844	0.0253165	0	0	0	0	0.0194175	0	0	0.00134228	0.0078125	0	0	0.0404355	0	0	0	0	0.00654664	0.004329	0.1	0.00107239	0.00190114	0.00282486	0.00740741	0	0
18877	0.0128772	0.0352941	0.0771605	0.0601427	0.0143198	0.0361664	0.0299401	0.00365965	0.24	0.0144928	0	0.0195312	0.00404313	0	0.205882	0.0298507	0	0	0.0377358	0.0518519	0	0	0.191463	0.253165	0.056266	0	0.0236794	0.0350877	0	0.0377358	0	0.0248322	0.0078125	0.0294118	0	0.00155521	0.0377358	0.00793651	0.688	0	0	0	0	0.00321716	0.00190114	0.00847458	0.0666667	0	0.333333
17247	0.010666	0.0188235	0	0.0397554	0.0107399	0.00723327	0.011976	0.00457457	0	0	0	0.00390625	0.00134771	0	0	0	0.00215054	0.00765306	0.0188679	0.0296296	0	0.148021	0	0.0126582	0.0255754	0	0	0	0	0	0.0258303	0.0442953	0.0195312	0.0147059	0.0123457	0.0171073	0	0.00396825	0	0	0.0163666	0.012987	0	0.00428954	0.00760456	0.0155367	0.0222222	0.0142857	0
27964	0.01782	0	0	0	0	0.0289331	0	0	0	0	0	0	0	0	0	0	0	0	0	0	0	0	0	0	0	0	0	0	0	0	0	0	0.0195312	0	0	0	0	0	0	0	0.00490998	0	0	0	0	0	0	0	0
15324	0.00923517	0.0235294	0.0246914	0.222222	0.0429594	0.269439	0.0179641	0.0164684	0	0.0144928	0	0.628906	0.00404313	0	0	0.00373134	0.273118	0.00510204	0.0566038	0	0.0819672	0.010327	0.0580191	0	0.00255754	0	0.00728597	0	0.00970874	0.0943396	0.309963	0.0268456	0.00390625	0	0	0.0186625	0	0.00396825	0	0.126126	0.00163666	0.012987	0	0.000536193	0	0.334746	0.0296296	0.0047619	0
1604	0.00273153	0	0	0.0152905	0	0.00542495	0.011976	0.00274474	0	0	0	0	0.0134771	0	0	0.00746269	0.00860215	0.00255102	0	0.0148148	0	0.0154905	0	0	0	0	0.00364299	0	0	0.0188679	0	0.126846	0.015625	0	0	0.00777605	0	0.00396825	0	0.0540541	0	0.00865801	0	0.00697051	0.0114068	0	0.0222222	0	0
25429	0.0028616	0	0	0	0	0.00542495	0.00598802	0.000914913	0.00666667	0	0	0	0	0	0	0	0.00215054	0.00255102	0	0	0.0327869	0.00688468	0.00124327	0	0.00255754	0	0.00182149	0	0	0	0	0	0.00390625	0	0.0123457	0.00155521	0.0188679	0	0	0	0.0163666	0	0	0.00268097	0	0.00282486	0	0.0047619	0
28854	0.00715401	0	0.0771605	0.00407747	0	0.0126582	0	0.0182983	0.00666667	0	0	0.00390625	0.00269542	0	0.0196078	0.00746269	0	0.00255102	0	0	0	0.00860585	0.133444	0.253165	0.0537084	0	0.00364299	0	0	0.0188679	0.00369004	0.00469799	0.0078125	0.0147059	0	0.00466563	0.0754717	0	0.072	0	0	0.00865801	0	0.00375335	0.00190114	0.049435	0.00740741	0	0.0652174
28580	0.000650364	0	0	0	0	0.00180832	0.011976	0	0	0	0	0	0	0	0	0	0	0	0	0	0	0.00516351	0	0	0	0.00465116	0	0	0	0	0	0	0	0	0	0	0	0	0	0	0.00163666	0	0	0	0	0	0	0	0
28311	0.067768	0	0.00308642	0	0.00119332	0.00904159	0	0.00548948	0	0	0	0	0.00134771	0	0	0	0	0	0	0.00740741	0	0	0.191877	0	0.0179028	0	0.00728597	0	0.00970874	0	0	0	0.0234375	0	0	0.00311042	0	0	0.008	0.00900901	0.584288	0.017316	0.0875	0	0	0	0.0518519	0.0333333	0.00724638
29829	0	0	0	0	0	0	0	0	0	0	0	0	0	0	0	0	0.00215054	0	0	0	0	0	0.000828844	0	0	0	0	0	0	0	0.00369004	0.904027	0	0	0	0	0	0	0	0	0	0	0	0	0	0	0	0.00952381	0
313	0.00442248	0	0	0.011213	0.00477327	0.0216998	0.011976	0.00365965	0	0	0	0.00390625	0.00269542	0	0.0196078	0.00373134	0.00430108	0.0204082	0	0.0888889	0.147541	0.00860585	0.156651	0.0126582	0.104859	0	0.367942	0	0	0	0.00369004	0.0161074	0	0.0147059	0	0	0	0.015873	0	0.0810811	0.00163666	0	0	0.0246649	0.00190114	0.0423729	0	0.00952381	0
28657	0.0567118	0.0164706	0	0.00101937	0.00357995	0	0.0598802	0.000914913	0.0133333	0	0.0172414	0.00390625	0.00269542	0	0	0	0.00430108	0	0	0.037037	0	0	0.00207211	0	0.00511509	0	0	0.350877	0	0	0.0184502	0.00805369	0.015625	0	0.0123457	0.0171073	0	0	0	0.00900901	0	0	0	0.283646	0	0.00141243	0	0	0
29864	0.000390219	0.0211765	0.037037	0.0927625	0.0310263	0	0	0.129003	0	0	0	0	0.00134771	0.037037	0	0	0.00215054	0.0612245	0	0	0	0	0.13966	0	0.00255754	0	0.0127505	0	0	0	0.00738007	0	0	0	0	0	0	0.00396825	0.016	0	0	0.00865801	0	0	0	0.176554	0	0.0190476	0
1440	0.00559313	0.0352941	0	0.0397554	0.00119332	0.00723327	0	0.000914913	0	0	0.0172414	0	0.032345	0	0	0.00373134	0	0.109694	0	0.0148148	0.0163934	0.0189329	0	0	0.00767263	0	0	0	0	0.0377358	0.0110701	0.00939597	0.03125	0.0147059	0.0123457	0.00466563	0	0	0	0.00900901	0.00654664	0	0	0	0.026616	0	0.00740741	0.0047619	0
28863	0.0542404	0.0141176	0	0.00101937	0.00357995	0	0.0598802	0.000914913	0.0133333	0	0.0172414	0	0.00269542	0	0	0	0.00430108	0	0	0.0296296	0	0	0.000414422	0	0.00511509	0	0	0.350877	0	0	0.0184502	0.00805369	0.0195312	0	0.0123457	0.0139969	0	0	0	0.00900901	0	0	0	0.284182	0	0.00141243	0	0	0
9477	0.0556712	0.0141176	0	0.00101937	0.00477327	0	0.0598802	0.000914913	0.0133333	0	0.0172414	0	0.00269542	0	0	0	0.00430108	0	0	0.0222222	0	0	0.000828844	0	0.00511509	0	0	0.350877	0	0	0.0184502	0.00805369	0.0195312	0	0.0123457	0.0139969	0	0	0	0.00900901	0	0	0	0.285791	0	0.00141243	0	0	0
13730	0.0131374	0	0	0	0.00238663	0.00904159	0	0.00548948	0.00666667	0	0	0	0	0	0	0	0	0	0	0	0	0	0.217986	0	0.0102302	0	0.00728597	0	0.00970874	0	0	0	0.0078125	0	0	0	0	0	0.008	0.00900901	0.594108	0.012987	0	0.000536193	0	0.00282486	0.0518519	0.0333333	0.00724638
25979	0.055281	0.0141176	0	0.00101937	0.00357995	0	0.0598802	0.000914913	0.0133333	0	0.0172414	0	0.00134771	0	0	0	0.00430108	0	0	0.0222222	0	0	0.000414422	0	0.00511509	0	0	0.350877	0	0	0.0184502	0.00805369	0.0195312	0	0.0123457	0.0139969	0	0	0	0.00900901	0	0	0	0.28311	0	0.00141243	0	0	0
19839	0.00182102	0.0447059	0	0.0927625	0	0	0	0.00182983	0.0133333	0	0	0.00390625	0	0	0	0	0.00645161	0	0	0	0.213115	0.010327	0.000414422	0.0253165	0	0.00465116	0	0	0.00970874	0.0943396	0.00738007	0.00805369	0.0078125	0	0	0.00155521	0.283019	0.0119048	0	0	0.00327332	0.00865801	0	0.00321716	0.013308	0.039548	0.0148148	0	0.166667
2891	0.00585328	0.0258824	0	0.038736	0.00119332	0.00723327	0	0.000914913	0	0	0.0172414	0	0.0336927	0	0	0.00373134	0	0.109694	0	0.0148148	0.0163934	0.0172117	0	0	0.00767263	0	0	0	0	0.0188679	0.0110701	0.00872483	0.03125	0.0147059	0.0123457	0.00466563	0	0	0	0.00900901	0.00163666	0	0	0	0.0228137	0	0.00740741	0.0047619	0
2416	0.0152185	0	0.00308642	0.00611621	0.00119332	0.0379747	0	0.00182983	0	0	0.0172414	0.0351562	0.00134771	0	0	0.0223881	0.148387	0.00510204	0	0	0	0.00516351	0.000414422	0	0.0716113	0	0.00182149	0	0	0.0188679	0.0664207	0.000671141	0.0078125	0.102941	0.0123457	0.0248834	0	0.015873	0	0.0540541	0.00327332	0.004329	0	0.00107239	0.0095057	0.00282486	0.0148148	0.00952381	0.0144928
29851	0.115635	0	0	0.00101937	0.00238663	0.00180832	0.0598802	0.000914913	0	0.0144928	0	0.0585938	0	0.0185185	0	0	0.00215054	0	0	0.00740741	0	0	0.000414422	0	0	0.0139535	0.00364299	0	0	0	0.0258303	0.000671141	0	0	0	0	0	0	0	0.0540541	0.00327332	0.012987	0	0.0514745	0	0	0	0	0
6312	0.012487	0	0	0	0.00238663	0.00904159	0	0.00548948	0	0	0	0	0	0	0	0	0	0	0	0	0	0	0.198094	0	0.0127877	0	0.00728597	0	0.00970874	0	0	0	0.0078125	0	0	0	0	0	0.008	0.00900901	0.584288	0.012987	0	0	0	0	0.0518519	0.0333333	0.00724638
23929	0.0130073	0	0	0.00203874	0.00238663	0.00904159	0	0.00457457	0	0	0	0	0	0	0	0	0.00215054	0.00255102	0	0	0	0.00172117	0.192292	0	0.00255754	0	0.00728597	0	0.00970874	0	0	0	0.0078125	0	0	0	0	0	0.008	0.00900901	0.585925	0.017316	0	0	0	0	0.0518519	0.0333333	0.00724638
[truncated: 4 more columns]
