# Supplementary material for: Worldwide SARS-CoV-2 haplotype distribution in early pandemic
Source: PLoS One. 2022 Feb 16;17(2):e0263705. doi: 10.1371/journal.pone.0263705 (PMC8849502; doi:10.1371/journal.pone.0263705)
Supplement: S4 Table — (XLSX) [file pone.0263705.s010.xlsx]

## Sheet: Foglio2
S4. List of all identified variants
GENOMIC POSITION	c.DNA	PROTEIN LEVEL	GENE	TYPE OF VARIANT	n°_SEQUENCES	% OF SEQUENCES
23403	c.1841A>G	p.Asp614Gly	S	missense_variant	57820	0.766833
14408	c.14144C>T	p.Pro4715Leu	ORF1ab	missense_variant	57609	0.764035
3037	c.2772C>T	p.Phe924Phe	ORF1ab	synonymous_variant	57562	0.763412
241	c.-25C>T	/	ORF1ab	5'UTR	56487	0.749155
28881	c.608G>A	p.Arg203Lys	N	missense_variant	25974	0.344478
28883	c.610G>C	p.Gly204Arg	N	missense_variant	25927	0.343855
28882	c.609G>A	p.Arg203Arg	N	synonymous_variant	25923	0.343802
25563	c.171G>T	p.Gln57His	ORF3a	missense_variant	16214	0.215037
29836	c.*4453_*4519delCCATGTGATTTTAATAGCTTCTTAGGAGAATGACAAAAAAAAAAAAAAAAAAAAAAAAAAAAAAAAA	/	/	3'UTR	14181	0.188074
1059	c.794C>T	p.Thr265Ile	ORF1ab	missense_variant	12589	0.166961
11083	c.10818G>T	p.Leu3606Phe	ORF1ab	missense_variant	7821	0.103725
14805	c.14541C>T	p.Tyr4847Tyr	ORF1ab	synonymous_variant	6401	0.0848928
28144	c.251T>C	p.Leu84Ser	ORF8	missense_variant	5481	0.0726913
8782	c.8517C>T	p.Ser2839Ser	ORF1ab	synonymous_variant	5347	0.0709142
26144	c.752G>T	p.Gly251Val	ORF3a	missense_variant	5228	0.069336
1163	c.898A>T	p.Ile300Phe	ORF1ab	missense_variant	4180	0.0554369
18555	c.18291C>T	p.Asp6097Asp	ORF1ab	synonymous_variant	3940	0.0522539
16647	c.16383G>T	p.Thr5461Thr	ORF1ab	synonymous_variant	3827	0.0507553
23401	c.1839G>A	p.Gln613Gln	S	synonymous_variant	3821	0.0506757
7540	c.7275T>C	p.Thr2425Thr	ORF1ab	synonymous_variant	3800	0.0503972
22992	c.1430G>A	p.Ser477Asn	S	missense_variant	3770	0.0499993
20268	c.20004A>G	p.Leu6668Leu	ORF1ab	synonymous_variant	3433	0.0455299
23731	c.2169C>T	p.Thr723Thr	S	synonymous_variant	3319	0.044018
10097	c.9832G>A	p.Gly3278Ser	ORF1ab	missense_variant	3308	0.0438721
18060	c.17796C>T	p.Leu5932Leu	ORF1ab	synonymous_variant	2596	0.0344293
17858	c.17594A>G	p.Tyr5865Cys	ORF1ab	missense_variant	2542	0.0337131
17747	c.17483C>T	p.Pro5828Leu	ORF1ab	missense_variant	2477	0.032851
2558	c.2293C>T	p.Pro765Ser	ORF1ab	missense_variant	2250	0.0298405
2480	c.2215A>G	p.Ile739Val	ORF1ab	missense_variant	2107	0.0279439
18877	c.18613C>T	p.Leu6205Leu	ORF1ab	synonymous_variant	2014	0.0267105
17247	c.16983T>C	p.Arg5661Arg	ORF1ab	synonymous_variant	1672	0.0221748
27964	c.71C>T	p.Ser24Leu	ORF8	missense_variant	1666	0.0220952
15324	c.15060C>T	p.Asn5020Asn	ORF1ab	synonymous_variant	1656	0.0219626
1604	c.1341_1343delTGA	p.Asp448del	ORF1ab	ins/del	1653	0.0219228
25429	c.37G>T	p.Val13Leu	ORF3a	missense_variant	1629	0.0216045
28854	c.581C>T	p.Ser194Leu	N	missense_variant	1618	0.0214586
28580	c.307G>T	p.Asp103Tyr	N	missense_variant	1604	0.0212729
28311	c.38C>T	p.Pro13Leu	N	missense_variant	1548	0.0205302
29829	c.*4446_*4519delGCTATCCCCATGTGATTTTAATAGCTTCTTAGGAGAATGACAAAAAAAAAAAAAAAAAAAAAAAAAAAAAAAAA	/	/	3'UTR	1380	0.0183021
313	c.48C>T	p.Leu16Leu	ORF1ab	synonymous_variant	1369	0.0181563
28657	c.384C>T	p.Asp128Asp	N	synonymous_variant	1355	0.0179706
29864	c.*4481_*4517delAATGACAAAAAAAAAAAAAAAAAAAAAAAAAAAAAAA	/	/	3'UTR	1329	0.0176258
1440	c.1175G>A	p.Gly392Asp	ORF1ab	missense_variant	1317	0.0174666
28863	c.590C>T	p.Ser197Leu	N	missense_variant	1309	0.0173605
9477	c.9212T>A	p.Phe3071Tyr	ORF1ab	missense_variant	1307	0.017334
13730	c.13466C>T	p.Ala4489Val	ORF1ab	missense_variant	1303	0.0172809
25979	c.587G>T	p.Gly196Val	ORF3a	missense_variant	1292	0.0171351
19839	c.19575T>C	p.Asn6525Asn	ORF1ab	synonymous_variant	1218	0.0161536
2891	c.2626G>A	p.Ala876Thr	ORF1ab	missense_variant	1202	0.0159414
2416	c.2151C>T	p.Tyr717Tyr	ORF1ab	synonymous_variant	1160	0.0153844
29851	c.*4468_*4519delAGCTTCTTAGGAGAATGACAAAAAAAAAAAAAAAAAAAAAAAAAAAAAAAAA	/	/	3'UTR	1154	0.0153048
6312	c.6047C>A	p.Thr2016Lys	ORF1ab	missense_variant	1126	0.0149335
23929	c.2367C>T	p.Tyr789Tyr	S	synonymous_variant	1063	0.014098
13536	c.13272C>T	p.Tyr4424Tyr	ORF1ab	synonymous_variant	989	0.0131165
36	c.-230C>T	/	ORF1ab	5'UTR	977	0.0129574
4002	c.3737C>T	p.Thr1246Ile	ORF1ab	missense_variant	977	0.0129574
29870	c.*4486C>A	/	/	3'UTR	975	0.0129309
27046	c.524C>T	p.Thr175Met	M	missense_variant	960	0.0127319
26735	c.213C>T	p.Tyr71Tyr	M	synonymous_variant	921	0.0122147
22480	c.918C>T	p.Phe306Phe	S	synonymous_variant	829	0.0109945
11916	c.11651C>T	p.Ser3884Leu	ORF1ab	missense_variant	787	0.0104375
24368	c.2806G>T	p.Asp936Tyr	S	missense_variant	747	0.00990703
29553	c.-5G>A	/	ORF10	5'UTR	730	0.00968157
19524	c.19260C>T	p.Leu6420Leu	ORF1ab	synonymous_variant	687	0.00911128
28836	c.563C>T	p.Ser188Leu	N	missense_variant	672	0.00891235
16289	c.16025C>T	p.Ala5342Val	ORF1ab	missense_variant	671	0.00889909
13862	c.13598C>T	p.Thr4533Ile	ORF1ab	missense_variant	669	0.00887256
4540	c.4275C>T	p.Tyr1425Tyr	ORF1ab	synonymous_variant	643	0.00852774
29868	c.*4484G>A	/	/	3'UTR	643	0.00852774
28851	c.578G>T	p.Ser193Ile	N	missense_variant	642	0.00851448
29734	c.*4350G>C	/	/	3'UTR	640	0.00848795
35	c.-231A>T	/	ORF1ab	5'UTR	608	0.00806355
24034	c.2472C>T	p.Asn824Asn	S	synonymous_variant	599	0.00794419
25350	c.3788C>T	p.Pro1263Leu	S	missense_variant	583	0.00773199
29742	c.*4358G>T	/	/	3'UTR	560	0.00742696
1397	c.1132G>A	p.Val378Ile	ORF1ab	missense_variant	548	0.00726781
26530	c.8A>G	p.Asp3Gly	M	missense_variant	544	0.00721476
21575	c.13C>T	p.Leu5Phe	S	missense_variant	543	0.0072015
14786	c.14522C>T	p.Ala4841Val	ORF1ab	missense_variant	539	0.00714845
18998	c.18734C>T	p.Ala6245Val	ORF1ab	missense_variant	531	0.00704235
29540	c.-18G>A	/	ORF10	5'UTR	531	0.00704235
19170	c.18906C>T	p.Phe6302Phe	ORF1ab	synonymous_variant	525	0.00696277
29870	c.*4487_*4507delAAAAAAAAAAAAAAAAAAAAA	/	/	3'UTR	521	0.00690972
28688	c.415T>C	p.Leu139Leu	N	synonymous_variant	515	0.00683015
29864	c.*4481_*4519delAATGACAAAAAAAAAAAAAAAAAAAAAAAAAAAAAAAAA	/	/	3'UTR	514	0.00681689
29674	c.*4291_*4519del	/	/	3'UTR	508	0.00673731
3177	c.2912C>T	p.Pro971Leu	ORF1ab	missense_variant	494	0.00655164
29803	c.*4420_*4519delTAATGTGTAAAATTAATTTTAGTAGTGCTATCCCCATGTGATTTTAATAGCTTCTTAGGAGAATGACAAAAAAAAAAAAAAAAAAAAAAAAAAAAAAAAA	/	/	3'UTR	489	0.00648533
10798	c.10533C>A	p.Asp3511Glu	ORF1ab	missense_variant	485	0.00643228
22879	c.1317C>A	p.Asn439Lys	S	missense_variant	472	0.00625986
28077	c.184G>C	p.Val62Leu	ORF8	missense_variant	467	0.00619355
29700	c.*4316A>G	/	/	3'UTR	447	0.0059283
490	c.225T>A	p.Asp75Glu	ORF1ab	missense_variant	446	0.00591504
34	c.-232A>T	/	ORF1ab	5'UTR	445	0.00590178
25552	c.160G>T	p.Ala54Ser	ORF3a	missense_variant	445	0.00590178
22444	c.882C>T	p.Asp294Asp	S	synonymous_variant	443	0.00587525
26729	c.207T>C	p.Ala69Ala	M	synonymous_variant	439	0.0058222
9223	c.8958C>T	p.His2986His	ORF1ab	synonymous_variant	438	0.00580894
29843	c.*4460_*4519delATTTTAATAGCTTCTTAGGAGAATGACAAAAAAAAAAAAAAAAAAAAAAAAAAAAAAAAA	/	/	3'UTR	438	0.00580894
21624	c.62G>T	p.Arg21Ile	S	missense_variant	436	0.00578242
18736	c.18472T>C	p.Phe6158Leu	ORF1ab	missense_variant	434	0.00575589
29853	c.*4470_*4519delCTTCTTAGGAGAATGACAAAAAAAAAAAAAAAAAAAAAAAAAAAAAAAAA	/	/	3'UTR	431	0.0057161
7438	c.7173T>C	p.Tyr2391Tyr	ORF1ab	synonymous_variant	419	0.00555696
6310	c.6045C>A	p.Ser2015Arg	ORF1ab	missense_variant	408	0.00541107
1515	c.1250A>G	p.His417Arg	ORF1ab	missense_variant	401	0.00531823
29148	c.875T>C	p.Ile292Thr	N	missense_variant	401	0.00531823
29837	c.*4454_*4519delCATGTGATTTTAATAGCTTCTTAGGAGAATGACAAAAAAAAAAAAAAAAAAAAAAAAAAAAAAAAA	/	/	3'UTR	399	0.00529171
27299	c.98T>C	p.Ile33Thr	ORF6	missense_variant	391	0.00518561
29854	c.*4471_*4519delTTCTTAGGAGAATGACAAAAAAAAAAAAAAAAAAAAAAAAAAAAAAAAA	/	/	3'UTR	387	0.00513256
11801	c.11536G>A	p.Gly3846Ser	ORF1ab	missense_variant	383	0.00507951
20578	c.20314G>T	p.Val6772Leu	ORF1ab	missense_variant	380	0.00503972
5700	c.5435C>A	p.Ala1812Asp	ORF1ab	missense_variant	374	0.00496015
21724	c.162G>T	p.Leu54Phe	S	missense_variant	370	0.0049071
3373	c.3108C>A	p.Asp1036Glu	ORF1ab	missense_variant	369	0.00489383
28878	c.605G>A	p.Ser202Asn	N	missense_variant	347	0.00460206
29840	c.*4457_*4519delGTGATTTTAATAGCTTCTTAGGAGAATGACAAAAAAAAAAAAAAAAAAAAAAAAAAAAAAAAA	/	/	3'UTR	345	0.00457554
24694	c.3132A>T	p.Gly1044Gly	S	synonymous_variant	342	0.00453575
29862	c.*4479_*4519delAGAATGACAAAAAAAAAAAAAAAAAAAAAAAAAAAAAAAAA	/	/	3'UTR	334	0.00442965
10319	c.10054C>T	p.Leu3352Phe	ORF1ab	missense_variant	333	0.00441639
514	c.249T>C	p.His83His	ORF1ab	synonymous_variant	330	0.0043766
19509	c.19245G>A	p.Glu6415Glu	ORF1ab	synonymous_variant	324	0.00429703
187	c.-79A>G	/	ORF1ab	5'UTR	318	0.00421745
6573	c.6308C>T	p.Ser2103Phe	ORF1ab	missense_variant	315	0.00417766
29742	c.*4358G>A	/	/	3'UTR	315	0.00417766
11109	c.10844C>T	p.Ala3615Val	ORF1ab	missense_variant	313	0.00415114
27059	c.537C>T	p.Tyr179Tyr	M	synonymous_variant	313	0.00415114
10323	c.10058A>G	p.Lys3353Arg	ORF1ab	missense_variant	312	0.00413788
26088	c.696C>T	p.Ile232Ile	ORF3a	synonymous_variant	312	0.00413788
25528	c.136C>T	p.Leu46Phe	ORF3a	missense_variant	311	0.00412461
25433	c.41C>T	p.Thr14Ile	ORF3a	missense_variant	301	0.00399199
24862	c.3300A>G	p.Thr1100Thr	S	synonymous_variant	295	0.00391241
25688	c.296C>T	p.Ala99Val	ORF3a	missense_variant	295	0.00391241
9438	c.9173C>T	p.Thr3058Ile	ORF1ab	missense_variant	294	0.00389915
685	c.421_429delAAGTCATTT	p.Lys141_Phe143del	ORF1ab	ins/del	290	0.0038461
25088	c.3526G>T	p.Val1176Phe	S	missense_variant	289	0.00383284
28077	c.184G>T	p.Val62Leu	ORF8	missense_variant	288	0.00381958
26681	c.159C>T	p.Phe53Phe	M	synonymous_variant	287	0.00380632
1594	c.1329C>T	p.Ser443Ser	ORF1ab	synonymous_variant	286	0.00379305
20270	c.20006C>T	p.Ala6669Val	ORF1ab	missense_variant	286	0.00379305
29779	c.*4396_*4519del	/	/	3'UTR	285	0.00377979
27384	c.183T>C	p.Asp61Asp	ORF6	synonymous_variant	283	0.00375327
29859	c.*4476_*4519delAGGAGAATGACAAAAAAAAAAAAAAAAAAAAAAAAAAAAAAAAA	/	/	3'UTR	282	0.00374
6990	c.6725C>T	p.Ser2242Phe	ORF1ab	missense_variant	279	0.00370022
23707	c.2145C>T	p.Pro715Pro	S	synonymous_variant	279	0.00370022
379	c.114C>A	p.Val38Val	ORF1ab	synonymous_variant	278	0.00368695
18568	c.18304C>T	p.Leu6102Phe	ORF1ab	missense_variant	271	0.00359412
833	c.568T>C	p.Phe190Leu	ORF1ab	missense_variant	267	0.00354107
29353	c.1080C>T	p.Tyr360Tyr	N	synonymous_variant	267	0.00354107
14741	c.14477C>T	p.Ser4826Phe	ORF1ab	missense_variant	266	0.0035278
25669	c.277C>T	p.His93Tyr	ORF3a	missense_variant	265	0.00351454
10369	c.10104C>T	p.Arg3368Arg	ORF1ab	synonymous_variant	263	0.00348802
6040	c.5775C>T	p.Phe1925Phe	ORF1ab	synonymous_variant	259	0.00343497
37	c.-229C>A	/	ORF1ab	5'UTR	255	0.00338192
16887	c.16623C>T	p.Tyr5541Tyr	ORF1ab	synonymous_variant	252	0.00334213
29711	c.*4327G>T	/	/	3'UTR	250	0.00331561
29870	c.*4487delA	/	/	3'UTR	247	0.00327582
2836	c.2571C>T	p.Cys857Cys	ORF1ab	synonymous_variant	244	0.00323603
13216	c.12951T>G	p.Asp4317Glu	ORF1ab	missense_variant	242	0.00320951
29867	c.*4483T>A	/	/	3'UTR	235	0.00311667
29845	c.*4462_*4519delTTTAATAGCTTCTTAGGAGAATGACAAAAAAAAAAAAAAAAAAAAAAAAAAAAAAAAA	/	/	3'UTR	233	0.00309014
15540	c.15276C>T	p.Val5092Val	ORF1ab	synonymous_variant	231	0.00306362
7011	c.6746C>T	p.Ala2249Val	ORF1ab	missense_variant	230	0.00305036
25714	c.322C>T	p.Leu108Phe	ORF3a	missense_variant	228	0.00302383
29683	c.*4299A>T	/	/	3'UTR	227	0.00301057
29857	c.*4474_*4519delTTAGGAGAATGACAAAAAAAAAAAAAAAAAAAAAAAAAAAAAAAAA	/	/	3'UTR	226	0.00299731
12710	c.12445C>T	p.Leu4149Leu	ORF1ab	synonymous_variant	220	0.00291773
24077	c.2515G>T	p.Asp839Tyr	S	missense_variant	216	0.00286468
28842	c.569G>T	p.Ser190Ile	N	missense_variant	216	0.00286468
11195	c.10930C>T	p.Leu3644Phe	ORF1ab	missense_variant	213	0.0028249
7765	c.7500C>T	p.Ser2500Ser	ORF1ab	synonymous_variant	212	0.00281163
15438	c.15174G>T	p.Met5058Ile	ORF1ab	missense_variant	210	0.00278511
25572	c.180C>T	p.Ser60Ser	ORF3a	synonymous_variant	209	0.00277185
17850	c.17586C>T	p.Gly5862Gly	ORF1ab	synonymous_variant	208	0.00275858
8917	c.8652C>T	p.Phe2884Phe	ORF1ab	synonymous_variant	203	0.00269227
27669	c.276A>G	p.Glu92Glu	ORF7a	synonymous_variant	203	0.00269227
29777	c.*4393G>T	/	/	3'UTR	203	0.00269227
29841	c.*4458_*4519delTGATTTTAATAGCTTCTTAGGAGAATGACAAAAAAAAAAAAAAAAAAAAAAAAAAAAAAAAA	/	/	3'UTR	203	0.00269227
28338	c.65A>G	p.Asp22Gly	N	missense_variant	202	0.00267901
1912	c.1647C>T	p.Ser549Ser	ORF1ab	synonymous_variant	201	0.00266575
16260	c.15996C>T	p.Cys5332Cys	ORF1ab	synonymous_variant	201	0.00266575
13627	c.13363G>T	p.Asp4455Tyr	ORF1ab	missense_variant	200	0.00265248
24197	c.2635G>T	p.Ala879Ser	S	missense_variant	200	0.00265248
28887	c.614C>T	p.Thr205Ile	N	missense_variant	198	0.00262596
17410	c.17146C>T	p.Arg5716Cys	ORF1ab	missense_variant	195	0.00258617
10507	c.10242C>T	p.Asn3414Asn	ORF1ab	synonymous_variant	194	0.00257291
19684	c.19420G>T	p.Val6474Leu	ORF1ab	missense_variant	192	0.00254639
26447	c.203C>T	p.Ser68Phe	E	missense_variant	192	0.00254639
29474	c.1201G>T	p.Asp401Tyr	N	missense_variant	192	0.00254639
3114	c.2849G>T	p.Gly950Val	ORF1ab	missense_variant	191	0.00253312
8371	c.8106G>T	p.Gln2702His	ORF1ab	missense_variant	190	0.00251986
11074	c.10809C>T	p.Phe3603Phe	ORF1ab	synonymous_variant	190	0.00251986
11750	c.11485C>T	p.Leu3829Phe	ORF1ab	missense_variant	189	0.0025066
28961	c.688C>T	p.Leu230Phe	N	missense_variant	186	0.00246681
7798	c.7533G>T	p.Lys2511Asn	ORF1ab	missense_variant	185	0.00245355
22468	c.906G>T	p.Thr302Thr	S	synonymous_variant	185	0.00245355
13006	c.12741T>C	p.Ala4247Ala	ORF1ab	synonymous_variant	183	0.00242702
10188	c.9923C>T	p.Thr3308Ile	ORF1ab	missense_variant	182	0.00241376
10948	c.10683A>G	p.Arg3561Arg	ORF1ab	synonymous_variant	181	0.0024005
29546	c.-12C>T	/	ORF10	5'UTR	181	0.0024005
6026	c.5761C>T	p.Pro1921Ser	ORF1ab	missense_variant	180	0.00238724
3634	c.3369C>T	p.Asn1123Asn	ORF1ab	synonymous_variant	179	0.00237397
29614	c.57C>T	p.Cys19Cys	ORF10	synonymous_variant	179	0.00237397
10851	c.10586C>T	p.Ala3529Val	ORF1ab	missense_variant	178	0.00236071
26062	c.670G>T	p.Gly224Cys	ORF3a	missense_variant	178	0.00236071
24982	c.3420T>C	p.Pro1140Pro	S	synonymous_variant	177	0.00234745
18744	c.18480C>T	p.Tyr6160Tyr	ORF1ab	synonymous_variant	176	0.00233419
27635	c.242C>T	p.Ser81Leu	ORF7a	missense_variant	176	0.00233419
1820	c.1555G>A	p.Gly519Ser	ORF1ab	missense_variant	174	0.00230766
2113	c.1848C>T	p.Ile616Ile	ORF1ab	synonymous_variant	173	0.0022944
21137	c.20873A>G	p.Lys6958Arg	ORF1ab	missense_variant	173	0.0022944
29353	c.-204_*226del	p.0?	ORF10	ins/del	173	0.0022944
29705	c.*4321G>T	/	/	3'UTR	173	0.0022944
29861	c.*4478_*4519delGAGAATGACAAAAAAAAAAAAAAAAAAAAAAAAAAAAAAAAA	/	/	3'UTR	173	0.0022944
31	c.-235A>T	/	ORF1ab	5'UTR	172	0.00228114
884	c.619C>T	p.Arg207Cys	ORF1ab	missense_variant	172	0.00228114
1441	c.1176C>T	p.Gly392Gly	ORF1ab	synonymous_variant	172	0.00228114
26029	c.637C>A	p.Gln213Lys	ORF3a	missense_variant	172	0.00228114
29665	c.109_*229del	p.Leu37_Ter39del	ORF10	ins/del	172	0.00228114
12053	c.11788C>T	p.Leu3930Phe	ORF1ab	missense_variant	171	0.00226787
14877	c.14613C>T	p.Tyr4871Tyr	ORF1ab	synonymous_variant	171	0.00226787
66	c.-200C>T	/	ORF1ab	5'UTR	170	0.00225461
2940	c.2675C>T	p.Pro892Leu	ORF1ab	missense_variant	170	0.00225461
29856	c.*4473_*4519delCTTAGGAGAATGACAAAAAAAAAAAAAAAAAAAAAAAAAAAAAAAAA	/	/	3'UTR	166	0.00220156
29095	c.822C>T	p.Phe274Phe	N	synonymous_variant	165	0.0021883
18788	c.18524C>T	p.Thr6175Ile	ORF1ab	missense_variant	164	0.00217504
26233	c.-12G>T	/	E	5'UTR	164	0.00217504
2164	c.1899G>A	p.Glu633Glu	ORF1ab	synonymous_variant	163	0.00216178
1968	c.1703C>T	p.Thr568Ile	ORF1ab	missense_variant	162	0.00214851
11001	c.10736C>T	p.Thr3579Ile	ORF1ab	missense_variant	162	0.00214851
13665	c.13401C>T	p.His4467His	ORF1ab	synonymous_variant	162	0.00214851
25916	c.524C>T	p.Thr175Ile	ORF3a	missense_variant	162	0.00214851
829	c.564C>T	p.Asn188Asn	ORF1ab	synonymous_variant	160	0.00212199
29200	c.927C>T	p.Pro309Pro	N	synonymous_variant	160	0.00212199
7420	c.7155C>T	p.Ile2385Ile	ORF1ab	synonymous_variant	159	0.00210873
17690	c.17426C>T	p.Ser5809Leu	ORF1ab	missense_variant	159	0.00210873
8653	c.8388G>T	p.Met2796Ile	ORF1ab	missense_variant	158	0.00209546
8950	c.8685C>T	p.Ile2895Ile	ORF1ab	synonymous_variant	158	0.00209546
16376	c.16112C>T	p.Pro5371Leu	ORF1ab	missense_variant	157	0.0020822
1457	c.1192C>T	p.Arg398Cys	ORF1ab	missense_variant	156	0.00206894
20134	c.19870G>T	p.Val6624Leu	ORF1ab	missense_variant	156	0.00206894
20755	c.20491A>C	p.Ser6831Arg	ORF1ab	missense_variant	155	0.00205568
29870	c.*4487_*4519delAAAAAAAAAAAAAAAAAAAAAAAAAAAAAAAAA	/	/	3'UTR	155	0.00205568
21614	c.52C>T	p.Leu18Phe	S	missense_variant	154	0.00204241
24586	c.3024G>T	p.Val1008Val	S	synonymous_variant	151	0.00200263
4255	c.3990G>T	p.Pro1330Pro	ORF1ab	synonymous_variant	150	0.00198936
23185	c.1623C>T	p.Phe541Phe	S	synonymous_variant	150	0.00198936
17104	c.16840C>T	p.His5614Tyr	ORF1ab	missense_variant	149	0.0019761
1437	c.1172C>T	p.Ser391Phe	ORF1ab	missense_variant	148	0.00196284
1076	c.811C>T	p.Pro271Ser	ORF1ab	missense_variant	147	0.00194958
6696	c.6431C>T	p.Pro2144Leu	ORF1ab	missense_variant	147	0.00194958
7600	c.7335C>T	p.Cys2445Cys	ORF1ab	synonymous_variant	147	0.00194958
28086	c.193G>T	p.Ala65Ser	ORF8	missense_variant	147	0.00194958
29859	c.*4476_*4518delAGGAGAATGACAAAAAAAAAAAAAAAAAAAAAAAAAAAAAAAA	/	/	3'UTR	147	0.00194958
15594	c.15330G>T	p.Lys5110Asn	ORF1ab	missense_variant	146	0.00193631
29555	c.-3C>T	/	ORF10	5'UTR	146	0.00193631
1302	c.1037C>T	p.Thr346Ile	ORF1ab	missense_variant	145	0.00192305
1917	c.1652C>T	p.Thr551Ile	ORF1ab	missense_variant	145	0.00192305
16616	c.16352C>T	p.Thr5451Ile	ORF1ab	missense_variant	145	0.00192305
28253	c.360C>T	p.Phe120Phe	ORF8	synonymous_variant	145	0.00192305
28821	c.548C>A	p.Ser183Tyr	N	missense_variant	145	0.00192305
3096	c.2831C>T	p.Ser944Leu	ORF1ab	missense_variant	141	0.00187
29864	c.*4480G>A	/	/	3'UTR	141	0.00187
12478	c.12213G>A	p.Met4071Ile	ORF1ab	missense_variant	140	0.00185674
28896	c.623C>G	p.Ala208Gly	N	missense_variant	140	0.00185674
1420	c.1155C>T	p.Ala385Ala	ORF1ab	synonymous_variant	139	0.00184348
29851	c.*4468_*4518delAGCTTCTTAGGAGAATGACAAAAAAAAAAAAAAAAAAAAAAAAAAAAAAAA	/	/	3'UTR	139	0.00184348
29773	c.*4389G>T	/	/	3'UTR	138	0.00183021
6380	c.6115C>T	p.Leu2039Phe	ORF1ab	missense_variant	137	0.00181695
29607	c.50T>C	p.Leu17Pro	ORF10	missense_variant	137	0.00181695
1218	c.953C>T	p.Ser318Leu	ORF1ab	missense_variant	136	0.00180369
10265	c.10000G>A	p.Gly3334Ser	ORF1ab	missense_variant	136	0.00180369
3871	c.3606G>T	p.Lys1202Asn	ORF1ab	missense_variant	135	0.00179043
6651	c.6386C>T	p.Ala2129Val	ORF1ab	missense_variant	135	0.00179043
13458	c.13193C>T	p.Ser4398Leu	ORF1ab	missense_variant	135	0.00179043
29144	c.871C>T	p.Leu291Leu	N	synonymous_variant	135	0.00179043
4	c.-262A>T	/	ORF1ab	5'UTR	134	0.00177716
17126	c.16862T>C	p.Leu5621Pro	ORF1ab	missense_variant	134	0.00177716
1812	c.1547C>T	p.Ala516Val	ORF1ab	missense_variant	132	0.00175064
19488	c.19224C>T	p.Val6408Val	ORF1ab	synonymous_variant	132	0.00175064
25947	c.555G>T	p.Gln185His	ORF3a	missense_variant	131	0.00173738
1684	c.1419C>T	p.Ile473Ile	ORF1ab	synonymous_variant	130	0.00172412
28371	c.98G>T	p.Ser33Ile	N	missense_variant	129	0.00171085
14184	c.13920C>T	p.Thr4640Thr	ORF1ab	synonymous_variant	128	0.00169759
3140	c.2875C>T	p.Pro959Ser	ORF1ab	missense_variant	127	0.00168433
26256	c.12C>T	p.Phe4Phe	E	synonymous_variant	127	0.00168433
27281	c.80G>T	p.Trp27Leu	ORF6	missense_variant	127	0.00168433
29838	c.*4455_*4519delATGTGATTTTAATAGCTTCTTAGGAGAATGACAAAAAAAAAAAAAAAAAAAAAAAAAAAAAAAAA	/	/	3'UTR	127	0.00168433
27513	c.120C>T	p.Tyr40Tyr	ORF7a	synonymous_variant	126	0.00167107
4624	c.4359A>G	p.Val1453Val	ORF1ab	synonymous_variant	125	0.0016578
21058	c.20794C>T	p.Pro6932Ser	ORF1ab	missense_variant	125	0.0016578
29847	c.*4464_*4519delTAATAGCTTCTTAGGAGAATGACAAAAAAAAAAAAAAAAAAAAAAAAAAAAAAAAA	/	/	3'UTR	125	0.0016578
6723	c.6458C>T	p.Thr2153Ile	ORF1ab	missense_variant	124	0.00164454
21707	c.145C>T	p.His49Tyr	S	missense_variant	124	0.00164454
10376	c.10111C>T	p.Pro3371Ser	ORF1ab	missense_variant	123	0.00163128
14241	c.13977G>T	p.Lys4659Asn	ORF1ab	missense_variant	123	0.00163128
29870	c.*4487_*4488delAA	/	/	3'UTR	123	0.00163128
11074	c.10815_10817dupTTT	p.Phe3605dup	ORF1ab	ins/del	122	0.00161802
20580	c.20316G>T	p.Val6772Val	ORF1ab	synonymous_variant	121	0.00160475
27415	c.22G>A	p.Ala8Thr	ORF7a	missense_variant	121	0.00160475
27785	c.30T>C	p.Tyr10Tyr	ORF7b	synonymous_variant	121	0.00160475
4668	c.4403C>T	p.Ser1468Phe	ORF1ab	missense_variant	120	0.00159149
222	c.-44C>T	/	ORF1ab	5'UTR	119	0.00157823
9474	c.9209C>T	p.Ala3070Val	ORF1ab	missense_variant	118	0.00156497
9724	c.9459C>T	p.Phe3153Phe	ORF1ab	synonymous_variant	118	0.00156497
29781	c.*4398_*4519del	/	/	3'UTR	118	0.00156497
5144	c.4879C>T	p.Leu1627Leu	ORF1ab	synonymous_variant	117	0.0015517
5465	c.5200T>C	p.Tyr1734His	ORF1ab	missense_variant	117	0.0015517
4354	c.4089G>A	p.Glu1363Glu	ORF1ab	synonymous_variant	116	0.00153844
1980	c.1715G>A	p.Gly572Glu	ORF1ab	missense_variant	115	0.00152518
24102	c.2540G>A	p.Arg847Lys	S	missense_variant	114	0.00151192
12880	c.12615C>T	p.Ile4205Ile	ORF1ab	synonymous_variant	113	0.00149865
29868	c.*4485_*4518delACAAAAAAAAAAAAAAAAAAAAAAAAAAAAAAAA	/	/	3'UTR	113	0.00149865
10262	c.9997G>A	p.Ala3333Thr	ORF1ab	missense_variant	111	0.00147213
26162	c.770A>G	p.Asn257Ser	ORF3a	missense_variant	111	0.00147213
3931	c.3666T>C	p.Val1222Val	ORF1ab	synonymous_variant	110	0.00145887
9598	c.9333C>T	p.Tyr3111Tyr	ORF1ab	synonymous_variant	109	0.0014456
26864	c.342A>G	p.Pro114Pro	M	synonymous_variant	109	0.0014456
29870	c.*4487_*4490delAAAA	/	/	3'UTR	109	0.0014456
5512	c.5247C>T	p.Asn1749Asn	ORF1ab	synonymous_variant	108	0.00143234
18583	c.18319G>T	p.Val6107Leu	ORF1ab	missense_variant	108	0.00143234
29708	c.*4324C>T	/	/	3'UTR	108	0.00143234
4300	c.4035G>T	p.Val1345Val	ORF1ab	synonymous_variant	107	0.00141908
11221	c.10956G>T	p.Met3652Ile	ORF1ab	missense_variant	107	0.00141908
15720	c.15456C>T	p.Asp5152Asp	ORF1ab	synonymous_variant	107	0.00141908
28877	c.604A>T	p.Ser202Cys	N	missense_variant	107	0.00141908
3737	c.3472C>T	p.Pro1158Ser	ORF1ab	missense_variant	106	0.00140582
24933	c.3371G>T	p.Gly1124Val	S	missense_variant	106	0.00140582
29846	c.*4463_*4519delTTAATAGCTTCTTAGGAGAATGACAAAAAAAAAAAAAAAAAAAAAAAAAAAAAAAAA	/	/	3'UTR	106	0.00140582
29855	c.*4472_*4519delTCTTAGGAGAATGACAAAAAAAAAAAAAAAAAAAAAAAAAAAAAAAAA	/	/	3'UTR	106	0.00140582
21648	c.86C>T	p.Thr29Ile	S	missense_variant	105	0.00139255
24923	c.3361T>C	p.Phe1121Leu	S	missense_variant	105	0.00139255
28514	c.241G>T	p.Asp81Tyr	N	missense_variant	105	0.00139255
29867	c.*4484_*4519delGACAAAAAAAAAAAAAAAAAAAAAAAAAAAAAAAAA	/	/	3'UTR	105	0.00139255
431	c.166G>A	p.Val56Ile	ORF1ab	missense_variant	104	0.00137929
4390	c.4125G>T	p.Leu1375Phe	ORF1ab	missense_variant	104	0.00137929
22995	c.1433C>T	p.Thr478Ile	S	missense_variant	104	0.00137929
27679	c.286C>T	p.Leu96Phe	ORF7a	missense_variant	104	0.00137929
28531	c.258C>T	p.Tyr86Tyr	N	synonymous_variant	104	0.00137929
29862	c.*4478G>A	/	/	3'UTR	104	0.00137929
29870	c.*4487_*4498delAAAAAAAAAAAA	/	/	3'UTR	104	0.00137929
9479	c.9214G>T	p.Gly3072Cys	ORF1ab	missense_variant	103	0.00136603
14724	c.14460C>T	p.Phe4820Phe	ORF1ab	synonymous_variant	103	0.00136603
29778	c.*4395_*4519del	/	/	3'UTR	103	0.00136603
2942	c.2677C>T	p.Leu893Leu	ORF1ab	synonymous_variant	102	0.00135277
3100	c.2835T>G	p.Thr945Thr	ORF1ab	synonymous_variant	102	0.00135277
3564	c.3299G>T	p.Gly1100Val	ORF1ab	missense_variant	102	0.00135277
17470	c.17206C>T	p.Leu5736Leu	ORF1ab	synonymous_variant	102	0.00135277
27877	c.122G>T	p.Cys41Phe	ORF7b	missense_variant	102	0.00135277
28093	c.200C>T	p.Ser67Phe	ORF8	missense_variant	102	0.00135277
28878	c.605G>C	p.Ser202Thr	N	missense_variant	102	0.00135277
29842	c.*4459_*4519delGATTTTAATAGCTTCTTAGGAGAATGACAAAAAAAAAAAAAAAAAAAAAAAAAAAAAAAAA	/	/	3'UTR	102	0.00135277
7834	c.7569C>T	p.Asn2523Asn	ORF1ab	synonymous_variant	101	0.0013395
10582	c.10317C>T	p.Asp3439Asp	ORF1ab	synonymous_variant	101	0.0013395
29750	c.*4366C>T	/	/	3'UTR	101	0.0013395
19185	c.18921C>T	p.Cys6307Cys	ORF1ab	synonymous_variant	100	0.00132624
5573	c.5308T>C	p.Tyr1770His	ORF1ab	missense_variant	99	0.00131298
8389	c.8124C>T	p.Asn2708Asn	ORF1ab	synonymous_variant	99	0.00131298
12915	c.12650C>T	p.Thr4217Ile	ORF1ab	missense_variant	99	0.00131298
9430	c.9165C>T	p.Ile3055Ile	ORF1ab	synonymous_variant	98	0.00129972
25575	c.183A>C	p.Lys61Asn	ORF3a	missense_variant	98	0.00129972
27654	c.261C>T	p.Phe87Phe	ORF7a	synonymous_variant	98	0.00129972
29402	c.1129G>T	p.Asp377Tyr	N	missense_variant	98	0.00129972
29864	c.*4481_*4518delAATGACAAAAAAAAAAAAAAAAAAAAAAAAAAAAAAAA	/	/	3'UTR	98	0.00129972
24047	c.2485G>A	p.Ala829Thr	S	missense_variant	97	0.00128646
29843	c.*4460_*4518delATTTTAATAGCTTCTTAGGAGAATGACAAAAAAAAAAAAAAAAAAAAAAAAAAAAAAAA	/	/	3'UTR	97	0.00128646
895	c.630A>G	p.Lys210Lys	ORF1ab	synonymous_variant	96	0.00127319
13381	c.13116C>T	p.Val4372Val	ORF1ab	synonymous_variant	96	0.00127319
20148	c.19884C>T	p.Phe6628Phe	ORF1ab	synonymous_variant	96	0.00127319
25494	c.102G>T	p.Thr34Thr	ORF3a	synonymous_variant	96	0.00127319
25521	c.129C>T	p.Phe43Phe	ORF3a	synonymous_variant	96	0.00127319
1401	c.1136G>A	p.Gly379Glu	ORF1ab	missense_variant	95	0.00125993
3551	c.3286C>T	p.Pro1096Ser	ORF1ab	missense_variant	95	0.00125993
11417	c.11152G>T	p.Val3718Phe	ORF1ab	missense_variant	95	0.00125993
17337	c.17073A>G	p.Thr5691Thr	ORF1ab	synonymous_variant	95	0.00125993
29668	c.111C>T	p.Leu37Leu	ORF10	synonymous_variant	95	0.00125993
29774	c.*4390C>T	/	/	3'UTR	95	0.00125993
2706	c.2441C>T	p.Thr814Ile	ORF1ab	missense_variant	94	0.00124667
3892	c.3627G>T	p.Glu1209Asp	ORF1ab	missense_variant	94	0.00124667
4320	c.4055C>T	p.Ala1352Val	ORF1ab	missense_variant	94	0.00124667
7851	c.7586C>T	p.Ala2529Val	ORF1ab	missense_variant	94	0.00124667
28977	c.704C>T	p.Ser235Phe	N	missense_variant	94	0.00124667
696	c.431A>C	p.Asp144Ala	ORF1ab	missense_variant	93	0.00123341
3787	c.3522C>T	p.Tyr1174Tyr	ORF1ab	synonymous_variant	93	0.00123341
5730	c.5465C>T	p.Thr1822Ile	ORF1ab	missense_variant	93	0.00123341
6027	c.5762C>T	p.Pro1921Leu	ORF1ab	missense_variant	93	0.00123341
20233	c.19969C>T	p.Pro6657Ser	ORF1ab	missense_variant	92	0.00122014
25692	c.300C>T	p.Gly100Gly	ORF3a	synonymous_variant	92	0.00122014
1170	c.905C>T	p.Ser302Phe	ORF1ab	missense_variant	91	0.00120688
9693	c.9428C>T	p.Ala3143Val	ORF1ab	missense_variant	91	0.00120688
11638	c.11373T>C	p.Thr3791Thr	ORF1ab	synonymous_variant	91	0.00120688
26589	c.67G>T	p.Val23Leu	M	missense_variant	91	0.00120688
29422	c.1149G>T	p.Pro383Pro	N	synonymous_variant	91	0.00120688
29451	c.1178C>T	p.Thr393Ile	N	missense_variant	91	0.00120688
7479	c.7214A>G	p.Asn2405Ser	ORF1ab	missense_variant	89	0.00118036
23868	c.2306G>T	p.Gly769Val	S	missense_variant	89	0.00118036
27294	c.93C>T	p.Tyr31Tyr	ORF6	synonymous_variant	89	0.00118036
29869	c.*4485A>T	/	/	3'UTR	89	0.00118036
8090	c.7825C>T	p.Leu2609Phe	ORF1ab	missense_variant	88	0.00116709
11320	c.11055T>C	p.Tyr3685Tyr	ORF1ab	synonymous_variant	88	0.00116709
22225	c.663G>T	p.Ser221Ser	S	synonymous_variant	88	0.00116709
24232	c.2670A>G	p.Ala890Ala	S	synonymous_variant	88	0.00116709
28708	c.435C>T	p.His145His	N	synonymous_variant	88	0.00116709
29640	c.83C>T	p.Ala28Val	ORF10	missense_variant	88	0.00116709
4186	c.3921T>C	p.Gly1307Gly	ORF1ab	synonymous_variant	87	0.00115383
11782	c.11517A>G	p.Lys3839Lys	ORF1ab	synonymous_variant	87	0.00115383
16381	c.16117G>A	p.Val5373Ile	ORF1ab	missense_variant	87	0.00115383
17010	c.16746C>T	p.Ile5582Ile	ORF1ab	synonymous_variant	87	0.00115383
21998	c.436C>T	p.His146Tyr	S	missense_variant	87	0.00115383
29823	c.*4440_*4519delAGTAGTGCTATCCCCATGTGATTTTAATAGCTTCTTAGGAGAATGACAAAAAAAAAAAAAAAAAAAAAAAAAAAAAAAAA	/	/	3'UTR	87	0.00115383
2232	c.1967C>T	p.Ala656Val	ORF1ab	missense_variant	86	0.00114057
19217	c.18953C>T	p.Pro6318Leu	ORF1ab	missense_variant	86	0.00114057
4	c.-262A>G	/	ORF1ab	5'UTR	85	0.00112731
1368	c.1103T>C	p.Ile368Thr	ORF1ab	missense_variant	85	0.00112731
5672	c.5407C>T	p.Pro1803Ser	ORF1ab	missense_variant	85	0.00112731
9246	c.8981C>T	p.Ala2994Val	ORF1ab	missense_variant	85	0.00112731
12550	c.12285G>A	p.Leu4095Leu	ORF1ab	synonymous_variant	85	0.00112731
15277	c.15013C>T	p.His5005Tyr	ORF1ab	missense_variant	85	0.00112731
21637	c.75C>T	p.Pro25Pro	S	synonymous_variant	85	0.00112731
23992	c.2430A>T	p.Ser810Ser	S	synonymous_variant	85	0.00112731
683	c.418C>T	p.Leu140Leu	ORF1ab	synonymous_variant	84	0.00111404
5184	c.4919C>T	p.Pro1640Leu	ORF1ab	missense_variant	84	0.00111404
8078	c.7813C>T	p.Pro2605Ser	ORF1ab	missense_variant	84	0.00111404
9491	c.9226C>T	p.His3076Tyr	ORF1ab	missense_variant	84	0.00111404
19677	c.19413G>T	p.Gln6471His	ORF1ab	missense_variant	84	0.00111404
19718	c.19454C>T	p.Thr6485Ile	ORF1ab	missense_variant	84	0.00111404
25728	c.336C>T	p.Val112Val	ORF3a	synonymous_variant	84	0.00111404
25904	c.512C>T	p.Ser171Leu	ORF3a	missense_variant	84	0.00111404
1190	c.925C>T	p.Pro309Ser	ORF1ab	missense_variant	83	0.00110078
26936	c.414C>T	p.Leu138Leu	M	synonymous_variant	83	0.00110078
2	c.-264T>A	/	ORF1ab	5'UTR	82	0.00108752
8293	c.8028C>T	p.Thr2676Thr	ORF1ab	synonymous_variant	82	0.00108752
15354	c.15090T>C	p.Leu5030Leu	ORF1ab	synonymous_variant	82	0.00108752
18859	c.18595G>T	p.Ala6199Ser	ORF1ab	missense_variant	82	0.00108752
21990	c.432_434delTTA	p.Tyr145del	S	ins/del	82	0.00108752
26183	c.791A>G	p.Tyr264Cys	ORF3a	missense_variant	82	0.00108752
28382	c.109T>C	p.Ser37Pro	N	missense_variant	82	0.00108752
28739	c.466G>T	p.Ala156Ser	N	missense_variant	82	0.00108752
29789	c.*4406_*4519del	/	/	3'UTR	82	0.00108752
3831	c.3566G>A	p.Ser1189Asn	ORF1ab	missense_variant	81	0.00107426
10440	c.10175C>T	p.Ala3392Val	ORF1ab	missense_variant	81	0.00107426
23548	c.1986T>C	p.Cys662Cys	S	synonymous_variant	81	0.00107426
28169	c.276A>G	p.Glu92Glu	ORF8	synonymous_variant	81	0.00107426
28628	c.355G>T	p.Ala119Ser	N	missense_variant	81	0.00107426
29868	c.*4485_*4519delACAAAAAAAAAAAAAAAAAAAAAAAAAAAAAAAAA	/	/	3'UTR	81	0.00107426
6402	c.6137C>T	p.Pro2046Leu	ORF1ab	missense_variant	80	0.00106099
15380	c.15116G>T	p.Ser5039Ile	ORF1ab	missense_variant	80	0.00106099
17877	c.17613T>C	p.Thr5871Thr	ORF1ab	synonymous_variant	80	0.00106099
18713	c.18449C>T	p.Ala6150Val	ORF1ab	missense_variant	80	0.00106099
20740	c.20476C>A	p.Gln6826Lys	ORF1ab	missense_variant	80	0.00106099
23575	c.2013C>T	p.Cys671Cys	S	synonymous_variant	80	0.00106099
988	c.723C>T	p.Tyr241Tyr	ORF1ab	synonymous_variant	79	0.00104773
26951	c.429G>A	p.Val143Val	M	synonymous_variant	79	0.00104773
9967	c.9702C>T	p.Leu3234Leu	ORF1ab	synonymous_variant	78	0.00103447
12781	c.12516C>T	p.Tyr4172Tyr	ORF1ab	synonymous_variant	78	0.00103447
23593	c.2031G>T	p.Gln677His	S	missense_variant	78	0.00103447
6512	c.6247A>C	p.Ser2083Arg	ORF1ab	missense_variant	77	0.00102121
6693	c.6428A>G	p.Lys2143Arg	ORF1ab	missense_variant	77	0.00102121
8651	c.8386A>C	p.Met2796Leu	ORF1ab	missense_variant	77	0.00102121
8683	c.8418C>T	p.Ile2806Ile	ORF1ab	synonymous_variant	77	0.00102121
8788	c.8523T>C	p.Arg2841Arg	ORF1ab	synonymous_variant	77	0.00102121
28869	c.596C>T	p.Pro199Leu	N	missense_variant	77	0.00102121
7423	c.7158C>T	p.Phe2386Phe	ORF1ab	synonymous_variant	76	0.00100794
11572	c.11307C>T	p.Phe3769Phe	ORF1ab	synonymous_variant	76	0.00100794
17835	c.17571T>C	p.Val5857Val	ORF1ab	synonymous_variant	76	0.00100794
19374	c.19110C>T	p.Phe6370Phe	ORF1ab	synonymous_variant	76	0.00100794
20031	c.19767C>A	p.Ala6589Ala	ORF1ab	synonymous_variant	76	0.00100794
823	c.558C>T	p.Val186Val	ORF1ab	synonymous_variant	75	0.000994682
2292	c.2027A>C	p.Gln676Pro	ORF1ab	missense_variant	75	0.000994682
3483	c.3218G>T	p.Gly1073Val	ORF1ab	missense_variant	75	0.000994682
8022	c.7757T>G	p.Val2586Gly	ORF1ab	missense_variant	75	0.000994682
10789	c.10524C>T	p.Asp3508Asp	ORF1ab	synonymous_variant	75	0.000994682
25459	c.67G>T	p.Ala23Ser	ORF3a	missense_variant	75	0.000994682
28045	c.152C>T	p.Ala51Val	ORF8	missense_variant	75	0.000994682
29686	c.*4303_*4519del	/	/	3'UTR	75	0.000994682
29848	c.*4465_*4517delAATAGCTTCTTAGGAGAATGACAAAAAAAAAAAAAAAAAAAAAAAAAAAAAAA	/	/	3'UTR	75	0.000994682
29861	c.*4477G>A	/	/	3'UTR	75	0.000994682
2244	c.1979T>C	p.Val660Ala	ORF1ab	missense_variant	74	0.000981419
5310	c.5045C>T	p.Thr1682Ile	ORF1ab	missense_variant	74	0.000981419
5572	c.5307G>T	p.Met1769Ile	ORF1ab	missense_variant	74	0.000981419
9857	c.9592C>T	p.Leu3198Leu	ORF1ab	synonymous_variant	74	0.000981419
23587	c.2025G>T	p.Gln675His	S	missense_variant	74	0.000981419
25785	c.393G>T	p.Trp131Cys	ORF3a	missense_variant	74	0.000981419
105	c.-161G>T	/	ORF1ab	5'UTR	73	0.000968157
5183	c.4918C>T	p.Pro1640Ser	ORF1ab	missense_variant	73	0.000968157
11919	c.11654C>T	p.Ser3885Phe	ORF1ab	missense_variant	73	0.000968157
16762	c.16498C>T	p.Leu5500Phe	ORF1ab	missense_variant	73	0.000968157
24904	c.3342C>T	p.Ile1114Ile	S	synonymous_variant	73	0.000968157
25844	c.452C>T	p.Thr151Ile	ORF3a	missense_variant	73	0.000968157
26526	c.4G>T	p.Ala2Ser	M	missense_variant	73	0.000968157
29870	c.*4487_*4517delAAAAAAAAAAAAAAAAAAAAAAAAAAAAAAA	/	/	3'UTR	73	0.000968157
4084	c.3819C>T	p.Asp1273Asp	ORF1ab	synonymous_variant	72	0.000954894
9634	c.9369A>T	p.Leu3123Phe	ORF1ab	missense_variant	72	0.000954894
17799	c.17535A>G	p.Val5845Val	ORF1ab	synonymous_variant	72	0.000954894
18898	c.18634G>T	p.Val6212Phe	ORF1ab	missense_variant	72	0.000954894
21242	c.20978C>T	p.Thr6993Ile	ORF1ab	missense_variant	72	0.000954894
29013	c.740C>T	p.Thr247Ile	N	missense_variant	72	0.000954894
29811	c.*4428_*4515delAAAATTAATTTTAGTAGTGCTATCCCCATGTGATTTTAATAGCTTCTTAGGAGAATGACAAAAAAAAAAAAAAAAAAAAAAAAAAAAA	/	/	3'UTR	72	0.000954894
29870	c.*4487_*4489delAAA	/	/	3'UTR	72	0.000954894
10626	c.10361C>T	p.Ala3454Val	ORF1ab	missense_variant	71	0.000941632
14120	c.13856C>T	p.Pro4619Leu	ORF1ab	missense_variant	71	0.000941632
21123	c.20859G>T	p.Gly6953Gly	ORF1ab	synonymous_variant	71	0.000941632
199	c.-67G>T	/	ORF1ab	5'UTR	70	0.00092837
1630	c.1365A>C	p.Gln455His	ORF1ab	missense_variant	70	0.00092837
6033	c.5768C>T	p.Ala1923Val	ORF1ab	missense_variant	70	0.00092837
9924	c.9659C>T	p.Ala3220Val	ORF1ab	missense_variant	70	0.00092837
17014	c.16750G>T	p.Asp5584Tyr	ORF1ab	missense_variant	70	0.00092837
17944	c.17680G>T	p.Val5894Leu	ORF1ab	missense_variant	70	0.00092837
19017	c.18753C>T	p.Phe6251Phe	ORF1ab	synonymous_variant	70	0.00092837
19983	c.19719C>T	p.Val6573Val	ORF1ab	synonymous_variant	70	0.00092837
21255	c.20991G>T	p.Ala6997Ala	ORF1ab	synonymous_variant	70	0.00092837
23311	c.1749G>T	p.Glu583Asp	S	missense_variant	70	0.00092837
27874	c.119C>T	p.Thr40Ile	ORF7b	missense_variant	70	0.00092837
28857	c.584G>T	p.Arg195Ile	N	missense_variant	70	0.00092837
29688	c.*4304G>T	/	/	3'UTR	70	0.00092837
1904	c.1639A>G	p.Ile547Val	ORF1ab	missense_variant	69	0.000915107
2161	c.1896A>G	p.Glu632Glu	ORF1ab	synonymous_variant	69	0.000915107
3411	c.3146C>T	p.Ala1049Val	ORF1ab	missense_variant	69	0.000915107
4113	c.3848C>T	p.Ala1283Val	ORF1ab	missense_variant	69	0.000915107
7025	c.6760A>G	p.Met2254Val	ORF1ab	missense_variant	69	0.000915107
11379	c.11114C>T	p.Ala3705Val	ORF1ab	missense_variant	69	0.000915107
11575	c.11310C>T	p.Phe3770Phe	ORF1ab	synonymous_variant	69	0.000915107
19542	c.19278G>T	p.Met6426Ile	ORF1ab	missense_variant	69	0.000915107
21855	c.293C>T	p.Ser98Phe	S	missense_variant	69	0.000915107
23086	c.1524C>T	p.Tyr508Tyr	S	synonymous_variant	69	0.000915107
1884	c.1619C>T	p.Ala540Val	ORF1ab	missense_variant	68	0.000901845
5585	c.5320C>A	p.Leu1774Ile	ORF1ab	missense_variant	68	0.000901845
10992	c.10727T>C	p.Ile3576Thr	ORF1ab	missense_variant	68	0.000901845
16626	c.16362C>T	p.Leu5454Leu	ORF1ab	synonymous_variant	68	0.000901845
20275	c.20011G>A	p.Asp6671Asn	ORF1ab	missense_variant	68	0.000901845
21772	c.210C>T	p.Val70Val	S	synonymous_variant	68	0.000901845
25606	c.214G>T	p.Ala72Ser	ORF3a	missense_variant	68	0.000901845
26461	c.217C>T	p.Leu73Phe	E	missense_variant	68	0.000901845
29421	c.1148C>T	p.Pro383Leu	N	missense_variant	68	0.000901845
619	c.354C>T	p.Tyr118Tyr	ORF1ab	synonymous_variant	67	0.000888582
1191	c.926C>T	p.Pro309Leu	ORF1ab	missense_variant	67	0.000888582
2091	c.1826C>T	p.Thr609Ile	ORF1ab	missense_variant	67	0.000888582
11752	c.11487C>T	p.Leu3829Leu	ORF1ab	synonymous_variant	67	0.000888582
15960	c.15696C>T	p.Ala5232Ala	ORF1ab	synonymous_variant	67	0.000888582
22203	c.641G>T	p.Arg214Leu	S	missense_variant	67	0.000888582
26028	c.636C>T	p.Tyr212Tyr	ORF3a	synonymous_variant	67	0.000888582
26730	c.208G>T	p.Val70Phe	M	missense_variant	67	0.000888582
26873	c.351C>T	p.Asn117Asn	M	synonymous_variant	67	0.000888582
27110	c.588C>T	p.Tyr196Tyr	M	synonymous_variant	67	0.000888582
21	c.-245C>T	/	ORF1ab	5'UTR	66	0.00087532
514	c.253_258delATGGTT	p.Met85_Val86del	ORF1ab	ins/del	66	0.00087532
2775	c.2510A>G	p.Lys837Arg	ORF1ab	missense_variant	66	0.00087532
10870	c.10605G>T	p.Leu3535Leu	ORF1ab	synonymous_variant	66	0.00087532
15166	c.14902T>C	p.Leu4968Leu	ORF1ab	synonymous_variant	66	0.00087532
17766	c.17502C>T	p.Val5834Val	ORF1ab	synonymous_variant	66	0.00087532
19999	c.19735G>T	p.Val6579Phe	ORF1ab	missense_variant	66	0.00087532
22997	c.1435C>T	p.Pro479Ser	S	missense_variant	66	0.00087532
23457	c.1895C>A	p.Thr632Asn	S	missense_variant	66	0.00087532
25047	c.3485C>T	p.Pro1162Leu	S	missense_variant	66	0.00087532
27542	c.149C>T	p.Ala50Val	ORF7a	missense_variant	66	0.00087532
28826	c.553C>T	p.Arg185Cys	N	missense_variant	66	0.00087532
2508	c.2243C>T	p.Pro748Leu	ORF1ab	missense_variant	65	0.000862058
11405	c.11140G>A	p.Val3714Ile	ORF1ab	missense_variant	65	0.000862058
14937	c.14673C>T	p.Asp4891Asp	ORF1ab	synonymous_variant	65	0.000862058
26625	c.103C>T	p.Leu35Leu	M	synonymous_variant	65	0.000862058
27881	c.126C>T	p.His42His	ORF7b	synonymous_variant	65	0.000862058
28344	c.71C>A	p.Thr24Asn	N	missense_variant	65	0.000862058
28833	c.560C>T	p.Ser187Leu	N	missense_variant	65	0.000862058
29766	c.*4383_*4517del	/	/	3'UTR	65	0.000862058
507	c.245_259delGTCATGTTATGGTTG	p.Gly82_Val86del	ORF1ab	ins/del	64	0.000848795
10277	c.10012C>T	p.Leu3338Phe	ORF1ab	missense_variant	64	0.000848795
10465	c.10200G>A	p.Lys3400Lys	ORF1ab	synonymous_variant	64	0.000848795
24099	c.2537C>T	p.Ala846Val	S	missense_variant	64	0.000848795
24781	c.3219G>T	p.Lys1073Asn	S	missense_variant	64	0.000848795
25690	c.298G>T	p.Gly100Cys	ORF3a	missense_variant	64	0.000848795
29692	c.*4308G>T	/	/	3'UTR	64	0.000848795
29835	c.*4452_*4519delCCCATGTGATTTTAATAGCTTCTTAGGAGAATGACAAAAAAAAAAAAAAAAAAAAAAAAAAAAAAAAA	/	/	3'UTR	64	0.000848795
8	c.-258G>A	/	ORF1ab	5'UTR	63	0.000835533
106	c.-160C>T	/	ORF1ab	5'UTR	63	0.000835533
920	c.655C>T	p.Leu219Leu	ORF1ab	synonymous_variant	63	0.000835533
1314	c.1049C>T	p.Thr350Ile	ORF1ab	missense_variant	63	0.000835533
1947	c.1682T>C	p.Val561Ala	ORF1ab	missense_variant	63	0.000835533
4226	c.3961C>T	p.Pro1321Ser	ORF1ab	missense_variant	63	0.000835533
4780	c.4515C>T	p.Ile1505Ile	ORF1ab	synonymous_variant	63	0.000835533
5617	c.5352G>T	p.Gln1784His	ORF1ab	missense_variant	63	0.000835533
14580	c.14316G>T	p.Met4772Ile	ORF1ab	missense_variant	63	0.000835533
14925	c.14661C>T	p.Val4887Val	ORF1ab	synonymous_variant	63	0.000835533
16912	c.16648G>T	p.Val5550Leu	ORF1ab	missense_variant	63	0.000835533
18086	c.17822C>T	p.Thr5941Ile	ORF1ab	missense_variant	63	0.000835533
18488	c.18224T>C	p.Ile6075Thr	ORF1ab	missense_variant	63	0.000835533
19140	c.18876C>T	p.Phe6292Phe	ORF1ab	synonymous_variant	63	0.000835533
26094	c.702T>C	p.Asn234Asn	ORF3a	synonymous_variant	63	0.000835533
26456	c.212C>T	p.Pro71Leu	E	missense_variant	63	0.000835533
27847	c.92C>T	p.Ser31Leu	ORF7b	missense_variant	63	0.000835533
28655	c.382G>T	p.Asp128Tyr	N	missense_variant	63	0.000835533
29179	c.906G>T	p.Pro302Pro	N	synonymous_variant	63	0.000835533
29870	c.*4487_*4494delAAAAAAAA	/	/	3'UTR	63	0.000835533
3	c.-263T>C	/	ORF1ab	5'UTR	62	0.00082227
489	c.224A>G	p.Asp75Gly	ORF1ab	missense_variant	62	0.00082227
499	c.238_270delCCTCATGGTCATGTTATGGTTGAGCTGGTAGCA	p.Pro80_Ala90del	ORF1ab	ins/del	62	0.00082227
1148	c.883G>T	p.Gly295Cys	ORF1ab	missense_variant	62	0.00082227
3955	c.3690G>T	p.Lys1230Asn	ORF1ab	missense_variant	62	0.00082227
7837	c.7572A>C	p.Leu2524Phe	ORF1ab	missense_variant	62	0.00082227
8655	c.8390C>T	p.Ser2797Phe	ORF1ab	missense_variant	62	0.00082227
13568	c.13304C>T	p.Ala4435Val	ORF1ab	missense_variant	62	0.00082227
21304	c.21040C>A	p.Arg7014Ser	ORF1ab	missense_variant	62	0.00082227
25316	c.3754T>C	p.Ser1252Pro	S	missense_variant	62	0.00082227
25665	c.273C>T	p.Tyr91Tyr	ORF3a	synonymous_variant	62	0.00082227
26497	c.-26T>C	/	M	5'UTR	62	0.00082227
29745	c.*4361G>T	/	/	3'UTR	62	0.00082227
29870	c.*4487_*4492delAAAAAA	/	/	3'UTR	62	0.00082227
13	c.-253T>C	/	ORF1ab	5'UTR	61	0.000809008
2526	c.2261A>C	p.Glu754Ala	ORF1ab	missense_variant	61	0.000809008
8612	c.8347G>T	p.Val2783Phe	ORF1ab	missense_variant	61	0.000809008
11839	c.11574A>G	p.Val3858Val	ORF1ab	synonymous_variant	61	0.000809008
17278	c.17014G>T	p.Val5672Leu	ORF1ab	missense_variant	61	0.000809008
17678	c.17414C>T	p.Thr5805Met	ORF1ab	missense_variant	61	0.000809008
21220	c.20956G>T	p.Ala6986Ser	ORF1ab	missense_variant	61	0.000809008
24076	c.2514T>C	p.Gly838Gly	S	synonymous_variant	61	0.000809008
25587	c.195C>T	p.Leu65Leu	ORF3a	synonymous_variant	61	0.000809008
26615	c.93G>T	p.Trp31Cys	M	missense_variant	61	0.000809008
29758	c.*4375_*4519del	/	/	3'UTR	61	0.000809008
29870	c.*4486_*4487insAAAAAAAAAAAAAAAAAA	/	/	3'UTR	61	0.000809008
203	c.-63C>T	/	ORF1ab	5'UTR	60	0.000795745
1101	c.836C>T	p.Ser279Phe	ORF1ab	missense_variant	60	0.000795745
1887	c.1622C>T	p.Ala541Val	ORF1ab	missense_variant	60	0.000795745
3261	c.2996C>T	p.Thr999Ile	ORF1ab	missense_variant	60	0.000795745
6406	c.6141C>T	p.Val2047Val	ORF1ab	synonymous_variant	60	0.000795745
7873	c.7608G>T	p.Leu2536Phe	ORF1ab	missense_variant	60	0.000795745
11653	c.11388C>T	p.Leu3796Leu	ORF1ab	synonymous_variant	60	0.000795745
15237	c.14973C>T	p.His4991His	ORF1ab	synonymous_variant	60	0.000795745
15760	c.15496G>A	p.Gly5166Ser	ORF1ab	missense_variant	60	0.000795745
21846	c.284C>T	p.Thr95Ile	S	missense_variant	60	0.000795745
22661	c.1099G>T	p.Val367Phe	S	missense_variant	60	0.000795745
27957	c.64T>C	p.Leu22Leu	ORF8	synonymous_variant	60	0.000795745
27996	c.103G>T	p.Asp35Tyr	ORF8	missense_variant	60	0.000795745
1	c.-265A>G	/	ORF1ab	5'UTR	59	0.000782483
25	c.-241T>A	/	ORF1ab	5'UTR	59	0.000782483
337	c.72C>T	p.Arg24Arg	ORF1ab	synonymous_variant	59	0.000782483
1427	c.1162C>T	p.His388Tyr	ORF1ab	missense_variant	59	0.000782483
7528	c.7263C>T	p.Val2421Val	ORF1ab	synonymous_variant	59	0.000782483
8344	c.8079C>T	p.Asp2693Asp	ORF1ab	synonymous_variant	59	0.000782483
8964	c.8699C>T	p.Ser2900Leu	ORF1ab	missense_variant	59	0.000782483
13456	c.13191A>G	p.Gln4397Gln	ORF1ab	synonymous_variant	59	0.000782483
18747	c.18483C>T	p.Val6161Val	ORF1ab	synonymous_variant	59	0.000782483
25710	c.318C>T	p.Leu106Leu	ORF3a	synonymous_variant	59	0.000782483
29736	c.*4352G>T	/	/	3'UTR	59	0.000782483
29779	c.*4395G>T	/	/	3'UTR	59	0.000782483
4949	c.4684T>C	p.Leu1562Leu	ORF1ab	synonymous_variant	58	0.000769221
6385	c.6120C>T	p.Ala2040Ala	ORF1ab	synonymous_variant	58	0.000769221
12534	c.12269C>T	p.Thr4090Ile	ORF1ab	missense_variant	58	0.000769221
16206	c.15942G>T	p.Glu5314Asp	ORF1ab	missense_variant	58	0.000769221
21597	c.35C>T	p.Ser12Phe	S	missense_variant	58	0.000769221
23635	c.2073C>T	p.Ser691Ser	S	synonymous_variant	58	0.000769221
27128	c.606C>T	p.Gly202Gly	M	synonymous_variant	58	0.000769221
28436	c.163G>T	p.Ala55Ser	N	missense_variant	58	0.000769221
28849	c.576C>T	p.Asn192Asn	N	synonymous_variant	58	0.000769221
29188	c.915A>T	p.Ala305Ala	N	synonymous_variant	58	0.000769221
1461	c.1196A>G	p.Lys399Arg	ORF1ab	missense_variant	57	0.000755958
1909	c.1644C>T	p.Phe548Phe	ORF1ab	synonymous_variant	57	0.000755958
6636	c.6371C>T	p.Thr2124Ile	ORF1ab	missense_variant	57	0.000755958
9165	c.8900C>T	p.Thr2967Ile	ORF1ab	missense_variant	57	0.000755958
9749	c.9484A>G	p.Lys3162Glu	ORF1ab	missense_variant	57	0.000755958
20132	c.19868C>T	p.Ala6623Val	ORF1ab	missense_variant	57	0.000755958
21255	c.20991G>C	p.Ala6997Ala	ORF1ab	synonymous_variant	57	0.000755958
21622	c.60C>T	p.Thr20Thr	S	synonymous_variant	57	0.000755958
21691	c.129C>T	p.Phe43Phe	S	synonymous_variant	57	0.000755958
22323	c.761C>T	p.Ser254Phe	S	missense_variant	57	0.000755958
25217	c.3655G>T	p.Gly1219Cys	S	missense_variant	57	0.000755958
29077	c.804C>T	p.Tyr268Tyr	N	synonymous_variant	57	0.000755958
29272	c.999C>T	p.Tyr333Tyr	N	synonymous_variant	57	0.000755958
29868	c.*4484G>C	/	/	3'UTR	57	0.000755958
635	c.370C>T	p.Arg124Cys	ORF1ab	missense_variant	56	0.000742696
2018	c.1753A>G	p.Met585Val	ORF1ab	missense_variant	56	0.000742696
2488	c.2223C>T	p.Phe741Phe	ORF1ab	synonymous_variant	56	0.000742696
3421	c.3156A>G	p.Val1052Val	ORF1ab	synonymous_variant	56	0.000742696
7815	c.7550C>T	p.Ser2517Phe	ORF1ab	missense_variant	56	0.000742696
15216	c.14952C>T	p.Ser4984Ser	ORF1ab	synonymous_variant	56	0.000742696
15906	c.15642G>T	p.Gln5214His	ORF1ab	missense_variant	56	0.000742696
24378	c.2816C>T	p.Ser939Phe	S	missense_variant	56	0.000742696
24739	c.3177T>C	p.Gly1059Gly	S	synonymous_variant	56	0.000742696
26340	c.96C>T	p.Ala32Ala	E	synonymous_variant	56	0.000742696
27630	c.237C>T	p.Ala79Ala	ORF7a	synonymous_variant	56	0.000742696
29625	c.68C>T	p.Ser23Phe	ORF10	missense_variant	56	0.000742696
12	c.-254A>G	/	ORF1ab	5'UTR	55	0.000729433
541	c.276C>T	p.Leu92Leu	ORF1ab	synonymous_variant	55	0.000729433
2143	c.1878C>T	p.Pro626Pro	ORF1ab	synonymous_variant	55	0.000729433
2306	c.2041C>T	p.Leu681Phe	ORF1ab	missense_variant	55	0.000729433
6582	c.6317C>T	p.Thr2106Ile	ORF1ab	missense_variant	55	0.000729433
6982	c.6717C>T	p.Cys2239Cys	ORF1ab	synonymous_variant	55	0.000729433
7162	c.6897C>T	p.Asp2299Asp	ORF1ab	synonymous_variant	55	0.000729433
7792	c.7527T>C	p.Gly2509Gly	ORF1ab	synonymous_variant	55	0.000729433
7945	c.7680C>T	p.Tyr2560Tyr	ORF1ab	synonymous_variant	55	0.000729433
9286	c.9021C>T	p.Asn3007Asn	ORF1ab	synonymous_variant	55	0.000729433
16512	c.16248A>G	p.Leu5416Leu	ORF1ab	synonymous_variant	55	0.000729433
18756	c.18492G>T	p.Pro6164Pro	ORF1ab	synonymous_variant	55	0.000729433
18904	c.18640C>T	p.Arg6214Cys	ORF1ab	missense_variant	55	0.000729433
21646	c.84C>T	p.Tyr28Tyr	S	synonymous_variant	55	0.000729433
25598	c.206G>T	p.Trp69Leu	ORF3a	missense_variant	55	0.000729433
28378	c.105G>T	p.Ala35Ala	N	synonymous_variant	55	0.000729433
29032	c.759G>A	p.Glu253Glu	N	synonymous_variant	55	0.000729433
29769	c.*4385C>T	/	/	3'UTR	55	0.000729433
29872	c.*4488_*4519delAAAAAAAAAAAAAAAAAAAAAAAAAAAAAAAAinsG	/	/	3'UTR	55	0.000729433
1625	c.1360C>T	p.Leu454Phe	ORF1ab	missense_variant	54	0.000716171
4402	c.4137T>C	p.Leu1379Leu	ORF1ab	synonymous_variant	54	0.000716171
5062	c.4797G>T	p.Leu1599Phe	ORF1ab	missense_variant	54	0.000716171
5784	c.5519C>T	p.Thr1840Ile	ORF1ab	missense_variant	54	0.000716171
5869	c.5604C>T	p.Tyr1868Tyr	ORF1ab	synonymous_variant	54	0.000716171
5884	c.5619C>T	p.Tyr1873Tyr	ORF1ab	synonymous_variant	54	0.000716171
12832	c.12567G>A	p.Gln4189Gln	ORF1ab	synonymous_variant	54	0.000716171
13011	c.12746C>T	p.Thr4249Ile	ORF1ab	missense_variant	54	0.000716171
13947	c.13683A>T	p.Pro4561Pro	ORF1ab	synonymous_variant	54	0.000716171
17898	c.17634C>T	p.His5878His	ORF1ab	synonymous_variant	54	0.000716171
24390	c.2828G>C	p.Ser943Thr	S	missense_variant	54	0.000716171
25886	c.494C>T	p.Ser165Phe	ORF3a	missense_variant	54	0.000716171
26527	c.5C>T	p.Ala2Val	M	missense_variant	54	0.000716171
26606	c.84C>T	p.Phe28Phe	M	synonymous_variant	54	0.000716171
27883	c.128C>T	p.Ala43Val	ORF7b	missense_variant	54	0.000716171
28812	c.539G>T	p.Ser180Ile	N	missense_variant	54	0.000716171
29870	c.*4487_*4491delAAAAA	/	/	3'UTR	54	0.000716171
1918	c.1653T>C	p.Thr551Thr	ORF1ab	synonymous_variant	53	0.000702908
5467	c.5202C>T	p.Tyr1734Tyr	ORF1ab	synonymous_variant	53	0.000702908
5826	c.5561C>T	p.Thr1854Ile	ORF1ab	missense_variant	53	0.000702908
8327	c.8062C>T	p.Leu2688Phe	ORF1ab	missense_variant	53	0.000702908
9514	c.9249A>G	p.Leu3083Leu	ORF1ab	synonymous_variant	53	0.000702908
9962	c.9697C>T	p.His3233Tyr	ORF1ab	missense_variant	53	0.000702908
11535	c.11270G>T	p.Gly3757Val	ORF1ab	missense_variant	53	0.000702908
11563	c.11298C>T	p.Cys3766Cys	ORF1ab	synonymous_variant	53	0.000702908
12076	c.11811C>T	p.Asn3937Asn	ORF1ab	synonymous_variant	53	0.000702908
12525	c.12260C>T	p.Thr4087Ile	ORF1ab	missense_variant	53	0.000702908
12809	c.12544C>T	p.Leu4182Phe	ORF1ab	missense_variant	53	0.000702908
17163	c.16899C>T	p.Cys5633Cys	ORF1ab	synonymous_variant	53	0.000702908
17427	c.17163G>T	p.Val5721Val	ORF1ab	synonymous_variant	53	0.000702908
17639	c.17375C>T	p.Ser5792Leu	ORF1ab	missense_variant	53	0.000702908
18486	c.18222C>T	p.Leu6074Leu	ORF1ab	synonymous_variant	53	0.000702908
18508	c.18244C>T	p.Leu6082Phe	ORF1ab	missense_variant	53	0.000702908
19269	c.19005C>T	p.Asn6335Asn	ORF1ab	synonymous_variant	53	0.000702908
21711	c.149C>T	p.Ser50Leu	S	missense_variant	53	0.000702908
24794	c.3232G>T	p.Ala1078Ser	S	missense_variant	53	0.000702908
25186	c.3624G>T	p.Gln1208His	S	missense_variant	53	0.000702908
27804	c.49C>T	p.Leu17Leu	ORF7b	synonymous_variant	53	0.000702908
28975	c.702G>T	p.Met234Ile	N	missense_variant	53	0.000702908
29870	c.*4487_*4493delAAAAAAA	/	/	3'UTR	53	0.000702908
219	c.-47G>T	/	ORF1ab	5'UTR	52	0.000689646
1758	c.1493C>T	p.Ala498Val	ORF1ab	missense_variant	52	0.000689646
3738	c.3473C>T	p.Pro1158Leu	ORF1ab	missense_variant	52	0.000689646
4582	c.4317C>T	p.Asn1439Asn	ORF1ab	synonymous_variant	52	0.000689646
5142	c.4877C>T	p.Thr1626Ile	ORF1ab	missense_variant	52	0.000689646
5817	c.5552C>T	p.Ala1851Val	ORF1ab	missense_variant	52	0.000689646
12514	c.12249G>T	p.Thr4083Thr	ORF1ab	synonymous_variant	52	0.000689646
13402	c.13137T>G	p.Tyr4379*	ORF1ab	stop_gained	52	0.000689646
17304	c.17040C>T	p.Val5680Val	ORF1ab	synonymous_variant	52	0.000689646
17373	c.17109C>T	p.Ala5703Ala	ORF1ab	synonymous_variant	52	0.000689646
18115	c.17851C>T	p.His5951Tyr	ORF1ab	missense_variant	52	0.000689646
19154	c.18890C>T	p.Thr6297Ile	ORF1ab	missense_variant	52	0.000689646
20355	c.20091A>G	p.Leu6697Leu	ORF1ab	synonymous_variant	52	0.000689646
20891	c.20627T>G	p.Val6876Gly	ORF1ab	missense_variant	52	0.000689646
22224	c.662C>T	p.Ser221Leu	S	missense_variant	52	0.000689646
24389	c.2827A>C	p.Ser943Arg	S	missense_variant	52	0.000689646
26750	c.228C>T	p.Ile76Ile	M	synonymous_variant	52	0.000689646
28087	c.194C>T	p.Ala65Val	ORF8	missense_variant	52	0.000689646
28725	c.452C>T	p.Pro151Leu	N	missense_variant	52	0.000689646
29284	c.1011C>T	p.Ile337Ile	N	synonymous_variant	52	0.000689646
29858	c.*4475_*4519delTAGGAGAATGACAAAAAAAAAAAAAAAAAAAAAAAAAAAAAAAAA	/	/	3'UTR	52	0.000689646
10	c.-256T>G	/	ORF1ab	5'UTR	51	0.000676384
835	c.570C>T	p.Phe190Phe	ORF1ab	synonymous_variant	51	0.000676384
1150	c.885C>T	p.Gly295Gly	ORF1ab	synonymous_variant	51	0.000676384
1469	c.1204C>T	p.Arg402Cys	ORF1ab	missense_variant	51	0.000676384
3792	c.3527C>T	p.Ala1176Val	ORF1ab	missense_variant	51	0.000676384
5230	c.4965G>T	p.Lys1655Asn	ORF1ab	missense_variant	51	0.000676384
5284	c.5019C>T	p.Asn1673Asn	ORF1ab	synonymous_variant	51	0.000676384
7564	c.7299C>T	p.Ser2433Ser	ORF1ab	synonymous_variant	51	0.000676384
10712	c.10447C>T	p.Leu3483Phe	ORF1ab	missense_variant	51	0.000676384
11596	c.11331G>T	p.Gln3777His	ORF1ab	missense_variant	51	0.000676384
12439	c.12174C>T	p.Pro4058Pro	ORF1ab	synonymous_variant	51	0.000676384
14940	c.14676A>G	p.Lys4892Lys	ORF1ab	synonymous_variant	51	0.000676384
15243	c.14979G>T	p.Met4993Ile	ORF1ab	missense_variant	51	0.000676384
23587	c.2025G>C	p.Gln675His	S	missense_variant	51	0.000676384
24621	c.3059C>T	p.Ala1020Val	S	missense_variant	51	0.000676384
27213	c.12C>T	p.Leu4Leu	ORF6	synonymous_variant	51	0.000676384
27703	c.310G>T	p.Val104Phe	ORF7a	missense_variant	51	0.000676384
28300	c.27G>T	p.Gln9His	N	missense_variant	51	0.000676384
28690	c.417G>T	p.Leu139Phe	N	missense_variant	51	0.000676384
29670	c.114_*228del	p.Thr38fs	ORF10	ins/del	51	0.000676384
29753	c.*4369T>C	/	/	3'UTR	51	0.000676384
29810	c.*4426G>T	/	/	3'UTR	51	0.000676384
29827	c.*4443A>T	/	/	3'UTR	51	0.000676384
1	c.-265A>C	/	ORF1ab	5'UTR	50	0.000663121
583	c.318C>T	p.Val106Val	ORF1ab	synonymous_variant	50	0.000663121
4455	c.4190C>T	p.Ala1397Val	ORF1ab	missense_variant	50	0.000663121
6255	c.5990C>T	p.Ala1997Val	ORF1ab	missense_variant	50	0.000663121
6387	c.6122G>A	p.Cys2041Tyr	ORF1ab	missense_variant	50	0.000663121
6466	c.6201A>G	p.Lys2067Lys	ORF1ab	synonymous_variant	50	0.000663121
8072	c.7807A>G	p.Asn2603Asp	ORF1ab	missense_variant	50	0.000663121
8818	c.8553C>T	p.Cys2851Cys	ORF1ab	synonymous_variant	50	0.000663121
14829	c.14565G>T	p.Met4855Ile	ORF1ab	missense_variant	50	0.000663121
19862	c.19598C>T	p.Ala6533Val	ORF1ab	missense_variant	50	0.000663121
20037	c.19773T>C	p.Asn6591Asn	ORF1ab	synonymous_variant	50	0.000663121
20762	c.20498C>T	p.Thr6833Ile	ORF1ab	missense_variant	50	0.000663121
25624	c.232C>T	p.His78Tyr	ORF3a	missense_variant	50	0.000663121
26801	c.279C>T	p.Leu93Leu	M	synonymous_variant	50	0.000663121
27970	c.77C>T	p.Thr26Ile	ORF8	missense_variant	50	0.000663121
28868	c.595C>T	p.Pro199Ser	N	missense_variant	50	0.000663121
509	c.245_253delGTCATGTTA	p.Gly82_Met85delinsVal	ORF1ab	ins/del	49	0.000649859
1593	c.1328C>T	p.Ser443Phe	ORF1ab	missense_variant	49	0.000649859
2937	c.2672C>T	p.Thr891Ile	ORF1ab	missense_variant	49	0.000649859
7393	c.7128G>T	p.Pro2376Pro	ORF1ab	synonymous_variant	49	0.000649859
8139	c.7874C>T	p.Ser2625Phe	ORF1ab	missense_variant	49	0.000649859
15327	c.15063G>T	p.Met5021Ile	ORF1ab	missense_variant	49	0.000649859
16247	c.15983C>T	p.Ala5328Val	ORF1ab	missense_variant	49	0.000649859
19263	c.18999C>T	p.Asn6333Asn	ORF1ab	synonymous_variant	49	0.000649859
22627	c.1065G>A	p.Arg355Arg	S	synonymous_variant	49	0.000649859
23277	c.1715C>T	p.Thr572Ile	S	missense_variant	49	0.000649859
25593	c.201G>C	p.Lys67Asn	ORF3a	missense_variant	49	0.000649859
28290	c.17C>T	p.Pro6Leu	N	missense_variant	49	0.000649859
28603	c.330C>T	p.Phe110Phe	N	synonymous_variant	49	0.000649859
28893	c.620C>T	p.Pro207Leu	N	missense_variant	49	0.000649859
29753	c.*4370_*4519del	/	/	3'UTR	49	0.000649859
29870	c.*4487_*4495delAAAAAAAAA	/	/	3'UTR	49	0.000649859
832	c.567C>T	p.Asn189Asn	ORF1ab	synonymous_variant	48	0.000636596
4148	c.3883G>T	p.Val1295Phe	ORF1ab	missense_variant	48	0.000636596
4185	c.3920G>A	p.Gly1307Asp	ORF1ab	missense_variant	48	0.000636596
7560	c.7295G>A	p.Arg2432Lys	ORF1ab	missense_variant	48	0.000636596
12400	c.12135C>T	p.Leu4045Leu	ORF1ab	synonymous_variant	48	0.000636596
16362	c.16098C>T	p.Val5366Val	ORF1ab	synonymous_variant	48	0.000636596
22151	c.589A>G	p.Ile197Val	S	missense_variant	48	0.000636596
23010	c.1448T>C	p.Val483Ala	S	missense_variant	48	0.000636596
25523	c.131G>T	p.Gly44Val	ORF3a	missense_variant	48	0.000636596
26645	c.123C>T	p.Asn41Asn	M	synonymous_variant	48	0.000636596
28001	c.108G>T	p.Pro36Pro	ORF8	synonymous_variant	48	0.000636596
28027	c.134G>T	p.Trp45Leu	ORF8	missense_variant	48	0.000636596
29449	c.1176G>T	p.Val392Val	N	synonymous_variant	48	0.000636596
37	c.-229C>T	/	ORF1ab	5'UTR	47	0.000623334
3215	c.2950A>G	p.Ser984Gly	ORF1ab	missense_variant	47	0.000623334
3903	c.3638C>T	p.Pro1213Leu	ORF1ab	missense_variant	47	0.000623334
3961	c.3696C>T	p.Ile1232Ile	ORF1ab	synonymous_variant	47	0.000623334
4158	c.3893C>T	p.Ala1298Val	ORF1ab	missense_variant	47	0.000623334
4755	c.4490C>T	p.Pro1497Leu	ORF1ab	missense_variant	47	0.000623334
5005	c.4740C>T	p.His1580His	ORF1ab	synonymous_variant	47	0.000623334
8179	c.7914G>T	p.Arg2638Arg	ORF1ab	synonymous_variant	47	0.000623334
16813	c.16549G>A	p.Val5517Ile	ORF1ab	missense_variant	47	0.000623334
18029	c.17765C>T	p.Ala5922Val	ORF1ab	missense_variant	47	0.000623334
20178	c.19914C>T	p.Val6638Val	ORF1ab	synonymous_variant	47	0.000623334
22206	c.644A>G	p.Asp215Gly	S	missense_variant	47	0.000623334
23525	c.1963C>T	p.His655Tyr	S	missense_variant	47	0.000623334
25798	c.406A>G	p.Lys136Glu	ORF3a	missense_variant	47	0.000623334
25855	c.463G>T	p.Asp155Tyr	ORF3a	missense_variant	47	0.000623334
27577	c.184C>T	p.Gln62*	ORF7a	stop_gained	47	0.000623334
28720	c.447C>T	p.Arg149Arg	N	synonymous_variant	47	0.000623334
936	c.671C>T	p.Thr224Ile	ORF1ab	missense_variant	46	0.000610071
1874	c.1609G>T	p.Ala537Ser	ORF1ab	missense_variant	46	0.000610071
3179	c.2914G>A	p.Glu972Lys	ORF1ab	missense_variant	46	0.000610071
3841	c.3576A>T	p.Glu1192Asp	ORF1ab	missense_variant	46	0.000610071
6424	c.6159A>G	p.Glu2053Glu	ORF1ab	synonymous_variant	46	0.000610071
7675	c.7410G>T	p.Ala2470Ala	ORF1ab	synonymous_variant	46	0.000610071
8025	c.7760C>T	p.Ala2587Val	ORF1ab	missense_variant	46	0.000610071
9389	c.9124G>A	p.Asp3042Asn	ORF1ab	missense_variant	46	0.000610071
11438	c.11173A>G	p.Asn3725Asp	ORF1ab	missense_variant	46	0.000610071
14912	c.14648A>G	p.Asn4883Ser	ORF1ab	missense_variant	46	0.000610071
15738	c.15474C>T	p.Phe5158Phe	ORF1ab	synonymous_variant	46	0.000610071
16017	c.15753C>T	p.Phe5251Phe	ORF1ab	synonymous_variant	46	0.000610071
16329	c.16065C>T	p.Tyr5355Tyr	ORF1ab	synonymous_variant	46	0.000610071
17249	c.16985C>T	p.Ala5662Val	ORF1ab	missense_variant	46	0.000610071
21789	c.227C>T	p.Thr76Ile	S	missense_variant	46	0.000610071
22000	c.438C>T	p.His146His	S	synonymous_variant	46	0.000610071
25603	c.211C>T	p.Leu71Leu	ORF3a	synonymous_variant	46	0.000610071
25831	c.439C>T	p.Leu147Phe	ORF3a	missense_variant	46	0.000610071
28203	c.310T>C	p.Phe104Leu	ORF8	missense_variant	46	0.000610071
28808	c.535G>T	p.Gly179Cys	N	missense_variant	46	0.000610071
29253	c.980C>T	p.Ser327Leu	N	missense_variant	46	0.000610071
29374	c.1101G>A	p.Glu367Glu	N	synonymous_variant	46	0.000610071
29420	c.1147C>T	p.Pro383Ser	N	missense_variant	46	0.000610071
29543	c.-15G>T	/	ORF10	5'UTR	46	0.000610071
29747	c.*4363G>T	/	/	3'UTR	46	0.000610071
29870	c.*4487_*4514delAAAAAAAAAAAAAAAAAAAAAAAAAAAA	/	/	3'UTR	46	0.000610071
1	c.-265A>T	/	ORF1ab	5'UTR	45	0.000596809
2	c.-264T>C	/	ORF1ab	5'UTR	45	0.000596809
2062	c.1797C>T	p.Ala599Ala	ORF1ab	synonymous_variant	45	0.000596809
2227	c.1962C>T	p.Thr654Thr	ORF1ab	synonymous_variant	45	0.000596809
7735	c.7470C>T	p.Ile2490Ile	ORF1ab	synonymous_variant	45	0.000596809
10156	c.9891C>T	p.Asp3297Asp	ORF1ab	synonymous_variant	45	0.000596809
12415	c.12150C>T	p.Asn4050Asn	ORF1ab	synonymous_variant	45	0.000596809
18348	c.18084C>T	p.Thr6028Thr	ORF1ab	synonymous_variant	45	0.000596809
19170	c.18906C>A	p.Phe6302Leu	ORF1ab	missense_variant	45	0.000596809
21369	c.21105T>C	p.Ile7035Ile	ORF1ab	synonymous_variant	45	0.000596809
23895	c.2333C>T	p.Thr778Ile	S	missense_variant	45	0.000596809
25096	c.3534C>T	p.Asn1178Asn	S	synonymous_variant	45	0.000596809
26060	c.668C>T	p.Thr223Ile	ORF3a	missense_variant	45	0.000596809
26313	c.69C>T	p.Phe23Phe	E	synonymous_variant	45	0.000596809
26433	c.189A>G	p.Lys63Lys	E	synonymous_variant	45	0.000596809
26730	c.208G>A	p.Val70Ile	M	missense_variant	45	0.000596809
28899	c.626G>C	p.Arg209Thr	N	missense_variant	45	0.000596809
29254	c.981G>T	p.Ser327Ser	N	synonymous_variant	45	0.000596809
29315	c.1042G>C	p.Asp348His	N	missense_variant	45	0.000596809
29808	c.*4425_*4519delTGTAAAATTAATTTTAGTAGTGCTATCCCCATGTGATTTTAATAGCTTCTTAGGAGAATGACAAAAAAAAAAAAAAAAAAAAAAAAAAAAAAAAA	/	/	3'UTR	45	0.000596809
517	c.253_255delATG	p.Met85del	ORF1ab	ins/del	44	0.000583547
3885	c.3620C>T	p.Pro1207Leu	ORF1ab	missense_variant	44	0.000583547
6541	c.6276C>T	p.His2092His	ORF1ab	synonymous_variant	44	0.000583547
6627	c.6362C>T	p.Thr2121Ile	ORF1ab	missense_variant	44	0.000583547
6633	c.6368C>T	p.Ala2123Val	ORF1ab	missense_variant	44	0.000583547
6730	c.6465C>T	p.Asn2155Asn	ORF1ab	synonymous_variant	44	0.000583547
10561	c.10296T>C	p.Thr3432Thr	ORF1ab	synonymous_variant	44	0.000583547
14708	c.14444C>T	p.Ala4815Val	ORF1ab	missense_variant	44	0.000583547
16293	c.16029C>T	p.Cys5343Cys	ORF1ab	synonymous_variant	44	0.000583547
16852	c.16588G>T	p.Gly5530Cys	ORF1ab	missense_variant	44	0.000583547
26111	c.719C>T	p.Pro240Leu	ORF3a	missense_variant	44	0.000583547
26951	c.429G>T	p.Val143Val	M	synonymous_variant	44	0.000583547
29167	c.894C>T	p.Tyr298Tyr	N	synonymous_variant	44	0.000583547
29686	c.*4302C>T	/	/	3'UTR	44	0.000583547
5	c.-261A>G	/	ORF1ab	5'UTR	43	0.000570284
23	c.-243G>A	/	ORF1ab	5'UTR	43	0.000570284
1380	c.1115C>T	p.Ala372Val	ORF1ab	missense_variant	43	0.000570284
1514	c.1249C>T	p.His417Tyr	ORF1ab	missense_variant	43	0.000570284
2110	c.1845C>T	p.Asn615Asn	ORF1ab	synonymous_variant	43	0.000570284
2973	c.2708C>T	p.Ala903Val	ORF1ab	missense_variant	43	0.000570284
4236	c.3971A>G	p.Asn1324Ser	ORF1ab	missense_variant	43	0.000570284
4456	c.4191C>T	p.Ala1397Ala	ORF1ab	synonymous_variant	43	0.000570284
6310	c.6045C>T	p.Ser2015Ser	ORF1ab	synonymous_variant	43	0.000570284
6604	c.6339A>G	p.Leu2113Leu	ORF1ab	synonymous_variant	43	0.000570284
9979	c.9714C>T	p.Leu3238Leu	ORF1ab	synonymous_variant	43	0.000570284
11747	c.11482C>T	p.Leu3828Leu	ORF1ab	synonymous_variant	43	0.000570284
15972	c.15708A>G	p.Val5236Val	ORF1ab	synonymous_variant	43	0.000570284
16846	c.16582G>T	p.Asp5528Tyr	ORF1ab	missense_variant	43	0.000570284
17004	c.16740C>T	p.Leu5580Leu	ORF1ab	synonymous_variant	43	0.000570284
17722	c.17458G>T	p.Val5820Leu	ORF1ab	missense_variant	43	0.000570284
22199	c.637G>T	p.Val213Leu	S	missense_variant	43	0.000570284
23625	c.2063C>T	p.Ala688Val	S	missense_variant	43	0.000570284
25218	c.3656G>T	p.Gly1219Val	S	missense_variant	43	0.000570284
25249	c.3687G>T	p.Met1229Ile	S	missense_variant	43	0.000570284
25471	c.79G>C	p.Asp27His	ORF3a	missense_variant	43	0.000570284
25644	c.252G>T	p.Leu84Leu	ORF3a	synonymous_variant	43	0.000570284
25655	c.263T>C	p.Val88Ala	ORF3a	missense_variant	43	0.000570284
25800	c.408A>T	p.Lys136Asn	ORF3a	missense_variant	43	0.000570284
25801	c.409A>T	p.Asn137Tyr	ORF3a	missense_variant	43	0.000570284
26058	c.666C>T	p.Asp222Asp	ORF3a	synonymous_variant	43	0.000570284
26885	c.363C>T	p.Asn121Asn	M	synonymous_variant	43	0.000570284
27882	c.127G>C	p.Ala43Pro	ORF7b	missense_variant	43	0.000570284
28458	c.185A>T	p.Glu62Val	N	missense_variant	43	0.000570284
29218	c.945C>T	p.Phe315Phe	N	synonymous_variant	43	0.000570284
29751	c.*4367G>C	/	/	3'UTR	43	0.000570284
28	c.-238C>T	/	ORF1ab	5'UTR	42	0.000557022
228	c.-38C>T	/	ORF1ab	5'UTR	42	0.000557022
2523	c.2258C>T	p.Thr753Ile	ORF1ab	missense_variant	42	0.000557022
2939	c.2674C>T	p.Pro892Ser	ORF1ab	missense_variant	42	0.000557022
3994	c.3729G>A	p.Leu1243Leu	ORF1ab	synonymous_variant	42	0.000557022
4207	c.3942G>T	p.Ala1314Ala	ORF1ab	synonymous_variant	42	0.000557022
5365	c.5100C>T	p.Tyr1700Tyr	ORF1ab	synonymous_variant	42	0.000557022
6123	c.5858G>A	p.Arg1953Lys	ORF1ab	missense_variant	42	0.000557022
7165	c.6900C>T	p.Thr2300Thr	ORF1ab	synonymous_variant	42	0.000557022
7279	c.7014C>T	p.Phe2338Phe	ORF1ab	synonymous_variant	42	0.000557022
8140	c.7875C>T	p.Ser2625Ser	ORF1ab	synonymous_variant	42	0.000557022
10138	c.9873C>T	p.Asn3291Asn	ORF1ab	synonymous_variant	42	0.000557022
10702	c.10437C>T	p.Asp3479Asp	ORF1ab	synonymous_variant	42	0.000557022
10833	c.10568C>T	p.Ala3523Val	ORF1ab	missense_variant	42	0.000557022
11200	c.10935C>T	p.Ala3645Ala	ORF1ab	synonymous_variant	42	0.000557022
13929	c.13665T>C	p.Tyr4555Tyr	ORF1ab	synonymous_variant	42	0.000557022
17999	c.17735C>T	p.Thr5912Ile	ORF1ab	missense_variant	42	0.000557022
18131	c.17867C>T	p.Thr5956Ile	ORF1ab	missense_variant	42	0.000557022
20931	c.20667G>T	p.Thr6889Thr	ORF1ab	synonymous_variant	42	0.000557022
25485	c.93T>C	p.Ala31Ala	ORF3a	synonymous_variant	42	0.000557022
26534	c.12C>T	p.Ser4Ser	M	synonymous_variant	42	0.000557022
27476	c.83C>T	p.Thr28Ile	ORF7a	missense_variant	42	0.000557022
27869	c.114T>C	p.Asn38Asn	ORF7b	synonymous_variant	42	0.000557022
28325	c.52G>T	p.Gly18Cys	N	missense_variant	42	0.000557022
28368	c.95G>A	p.Arg32His	N	missense_variant	42	0.000557022
28629	c.356C>T	p.Ala119Val	N	missense_variant	42	0.000557022
29585	c.28C>T	p.Pro10Ser	ORF10	missense_variant	42	0.000557022
29733	c.*4349C>T	/	/	3'UTR	42	0.000557022
29743	c.*4359C>T	/	/	3'UTR	42	0.000557022
1627	c.1362C>T	p.Leu454Leu	ORF1ab	synonymous_variant	41	0.000543759
4510	c.4245G>T	p.Val1415Val	ORF1ab	synonymous_variant	41	0.000543759
4683	c.4418C>T	p.Ala1473Val	ORF1ab	missense_variant	41	0.000543759
11704	c.11439C>T	p.Tyr3813Tyr	ORF1ab	synonymous_variant	41	0.000543759
13430	c.13165C>T	p.Pro4389Ser	ORF1ab	missense_variant	41	0.000543759
14118	c.13854G>A	p.Thr4618Thr	ORF1ab	synonymous_variant	41	0.000543759
16428	c.16164C>T	p.Tyr5388Tyr	ORF1ab	synonymous_variant	41	0.000543759
18110	c.17846C>T	p.Pro5949Leu	ORF1ab	missense_variant	41	0.000543759
18377	c.18113C>T	p.Thr6038Ile	ORF1ab	missense_variant	41	0.000543759
18570	c.18306C>T	p.Leu6102Leu	ORF1ab	synonymous_variant	41	0.000543759
18928	c.18664C>T	p.Pro6222Ser	ORF1ab	missense_variant	41	0.000543759
19073	c.18809A>G	p.Asp6270Gly	ORF1ab	missense_variant	41	0.000543759
19264	c.19000C>T	p.Leu6334Phe	ORF1ab	missense_variant	41	0.000543759
21658	c.96C>T	p.Phe32Phe	S	synonymous_variant	41	0.000543759
21780	c.218C>T	p.Thr73Ile	S	missense_variant	41	0.000543759
21867	c.305G>T	p.Arg102Ile	S	missense_variant	41	0.000543759
22498	c.936C>T	p.Ile312Ile	S	synonymous_variant	41	0.000543759
24023	c.2461C>T	p.Leu821Leu	S	synonymous_variant	41	0.000543759
25000	c.3438C>T	p.Asp1146Asp	S	synonymous_variant	41	0.000543759
25500	c.108G>T	p.Pro36Pro	ORF3a	synonymous_variant	41	0.000543759
25782	c.390C>T	p.Cys130Cys	ORF3a	synonymous_variant	41	0.000543759
26013	c.621C>T	p.Phe207Phe	ORF3a	synonymous_variant	41	0.000543759
27005	c.483C>T	p.Ile161Ile	M	synonymous_variant	41	0.000543759
27506	c.113G>T	p.Gly38Val	ORF7a	missense_variant	41	0.000543759
27600	c.207C>T	p.Asp69Asp	ORF7a	synonymous_variant	41	0.000543759
27915	c.22G>T	p.Gly8*	ORF8	stop_gained	41	0.000543759
28703	c.430G>T	p.Asp144Tyr	N	missense_variant	41	0.000543759
28759	c.486T>C	p.Pro162Pro	N	synonymous_variant	41	0.000543759
28899	c.626G>T	p.Arg209Ile	N	missense_variant	41	0.000543759
29540	c.-18G>T	/	ORF10	5'UTR	41	0.000543759
29541	c.-17C>T	/	ORF10	5'UTR	41	0.000543759
29744	c.*4360G>A	/	/	3'UTR	41	0.000543759
3	c.-263T>G	/	ORF1ab	5'UTR	40	0.000530497
4904	c.4639G>T	p.Asp1547Tyr	ORF1ab	missense_variant	40	0.000530497
6285	c.6020C>T	p.Thr2007Ile	ORF1ab	missense_variant	40	0.000530497
6472	c.6207C>T	p.Thr2069Thr	ORF1ab	synonymous_variant	40	0.000530497
6616	c.6351A>G	p.Leu2117Leu	ORF1ab	synonymous_variant	40	0.000530497
8290	c.8025C>T	p.Leu2675Leu	ORF1ab	synonymous_variant	40	0.000530497
9733	c.9468C>T	p.Phe3156Phe	ORF1ab	synonymous_variant	40	0.000530497
10029	c.9764C>T	p.Thr3255Ile	ORF1ab	missense_variant	40	0.000530497
10815	c.10550C>T	p.Ser3517Phe	ORF1ab	missense_variant	40	0.000530497
11230	c.10965G>T	p.Met3655Ile	ORF1ab	missense_variant	40	0.000530497
11455	c.11190C>T	p.Ala3730Ala	ORF1ab	synonymous_variant	40	0.000530497
12557	c.12292A>G	p.Ile4098Val	ORF1ab	missense_variant	40	0.000530497
13335	c.13070C>T	p.Ala4357Val	ORF1ab	missense_variant	40	0.000530497
14747	c.14483A>G	p.Glu4828Gly	ORF1ab	missense_variant	40	0.000530497
18907	c.18643G>T	p.Val6215Phe	ORF1ab	missense_variant	40	0.000530497
21405	c.21141A>T	p.Lys7047Asn	ORF1ab	missense_variant	40	0.000530497
21584	c.22T>G	p.Leu8Val	S	missense_variant	40	0.000530497
21800	c.238G>T	p.Asp80Tyr	S	missense_variant	40	0.000530497
21850	c.288G>A	p.Glu96Glu	S	synonymous_variant	40	0.000530497
22729	c.1167T>C	p.Asp389Asp	S	synonymous_variant	40	0.000530497
22858	c.1296C>T	p.Cys432Cys	S	synonymous_variant	40	0.000530497
24328	c.2766G>A	p.Leu922Leu	S	synonymous_variant	40	0.000530497
25580	c.188T>C	p.Ile63Thr	ORF3a	missense_variant	40	0.000530497
25613	c.221C>T	p.Ser74Phe	ORF3a	missense_variant	40	0.000530497
25617	c.225G>T	p.Lys75Asn	ORF3a	missense_variant	40	0.000530497
26408	c.164C>T	p.Ser55Phe	E	missense_variant	40	0.000530497
26690	c.168G>T	p.Leu56Leu	M	synonymous_variant	40	0.000530497
28221	c.328G>T	p.Glu110*	ORF8	stop_gained	40	0.000530497
29358	c.1085C>T	p.Thr362Ile	N	missense_variant	40	0.000530497
29781	c.*4397G>T	/	/	3'UTR	40	0.000530497
478	c.213C>T	p.Ile71Ile	ORF1ab	synonymous_variant	39	0.000517235
1387	c.1122C>T	p.His374His	ORF1ab	synonymous_variant	39	0.000517235
4776	c.4511C>T	p.Thr1504Ile	ORF1ab	missense_variant	39	0.000517235
6337	c.6072G>T	p.Ser2024Ser	ORF1ab	synonymous_variant	39	0.000517235
7042	c.6777G>T	p.Met2259Ile	ORF1ab	missense_variant	39	0.000517235
9565	c.9300C>T	p.Phe3100Phe	ORF1ab	synonymous_variant	39	0.000517235
11798	c.11533T>C	p.Leu3845Leu	ORF1ab	synonymous_variant	39	0.000517235
12025	c.11760C>T	p.Ser3920Ser	ORF1ab	synonymous_variant	39	0.000517235
14097	c.13833C>T	p.Phe4611Phe	ORF1ab	synonymous_variant	39	0.000517235
16457	c.16193C>T	p.Ser5398Leu	ORF1ab	missense_variant	39	0.000517235
18255	c.17991G>T	p.Met5997Ile	ORF1ab	missense_variant	39	0.000517235
18803	c.18539G>T	p.Ser6180Ile	ORF1ab	missense_variant	39	0.000517235
20273	c.20011delG	p.Asp6671fs	ORF1ab	ins/del	39	0.000517235
22295	c.733C>T	p.His245Tyr	S	missense_variant	39	0.000517235
23422	c.1860C>T	p.Val620Val	S	synonymous_variant	39	0.000517235
24138	c.2576C>T	p.Thr859Ile	S	missense_variant	39	0.000517235
26270	c.26C>T	p.Thr9Ile	E	missense_variant	39	0.000517235
27878	c.125_126delAC	p.His42fs	ORF7b	ins/del	39	0.000517235
29635	c.78C>T	p.Tyr26Tyr	ORF10	synonymous_variant	39	0.000517235
29788	c.*4405_*4406delTA	/	/	3'UTR	39	0.000517235
29830	c.*4446G>T	/	/	3'UTR	39	0.000517235
29831	c.*4448_*4519delTATCCCCATGTGATTTTAATAGCTTCTTAGGAGAATGACAAAAAAAAAAAAAAAAAAAAAAAAAAAAAAAAA	/	/	3'UTR	39	0.000517235
29848	c.*4465_*4519delAATAGCTTCTTAGGAGAATGACAAAAAAAAAAAAAAAAAAAAAAAAAAAAAAAAA	/	/	3'UTR	39	0.000517235
2	c.-264T>G	/	ORF1ab	5'UTR	38	0.000503972
335	c.70C>T	p.Arg24Cys	ORF1ab	missense_variant	38	0.000503972
3784	c.3519C>T	p.Val1173Val	ORF1ab	synonymous_variant	38	0.000503972
4586	c.4321C>T	p.Leu1441Leu	ORF1ab	synonymous_variant	38	0.000503972
5055	c.4790C>T	p.Thr1597Ile	ORF1ab	missense_variant	38	0.000503972
5907	c.5642C>T	p.Thr1881Ile	ORF1ab	missense_variant	38	0.000503972
7321	c.7056C>T	p.Ser2352Ser	ORF1ab	synonymous_variant	38	0.000503972
7877	c.7612A>G	p.Ile2538Val	ORF1ab	missense_variant	38	0.000503972
9561	c.9296C>T	p.Ser3099Leu	ORF1ab	missense_variant	38	0.000503972
10771	c.10506T>C	p.Tyr3502Tyr	ORF1ab	synonymous_variant	38	0.000503972
10874	c.10609A>G	p.Asn3537Asp	ORF1ab	missense_variant	38	0.000503972
14898	c.14634C>T	p.Gly4878Gly	ORF1ab	synonymous_variant	38	0.000503972
15240	c.14976C>T	p.Asn4992Asn	ORF1ab	synonymous_variant	38	0.000503972
15857	c.15593C>T	p.Thr5198Ile	ORF1ab	missense_variant	38	0.000503972
18972	c.18708G>A	p.Lys6236Lys	ORF1ab	synonymous_variant	38	0.000503972
19308	c.19044A>G	p.Lys6348Lys	ORF1ab	synonymous_variant	38	0.000503972
21452	c.21188G>T	p.Gly7063Val	ORF1ab	missense_variant	38	0.000503972
22708	c.1146G>T	p.Val382Val	S	synonymous_variant	38	0.000503972
23655	c.2093C>T	p.Ser698Leu	S	missense_variant	38	0.000503972
24054	c.2492C>T	p.Ala831Val	S	missense_variant	38	0.000503972
24095	c.2533G>T	p.Ala845Ser	S	missense_variant	38	0.000503972
24130	c.2568C>T	p.Asn856Asn	S	synonymous_variant	38	0.000503972
25906	c.514G>T	p.Gly172Cys	ORF3a	missense_variant	38	0.000503972
25947	c.555G>C	p.Gln185His	ORF3a	missense_variant	38	0.000503972
26450	c.206G>T	p.Arg69Ile	E	missense_variant	38	0.000503972
27359	c.158A>G	p.Asp53Gly	ORF6	missense_variant	38	0.000503972
28985	c.712G>T	p.Gly238Cys	N	missense_variant	38	0.000503972
29274	c.1001C>T	p.Thr334Ile	N	missense_variant	38	0.000503972
29741	c.*4358_*4519del	/	/	3'UTR	38	0.000503972
29870	c.*4487_*4516delAAAAAAAAAAAAAAAAAAAAAAAAAAAAAA	/	/	3'UTR	38	0.000503972
186	c.-80C>T	/	ORF1ab	5'UTR	37	0.00049071
1288	c.1023C>T	p.Cys341Cys	ORF1ab	synonymous_variant	37	0.00049071
1722	c.1457C>T	p.Ala486Val	ORF1ab	missense_variant	37	0.00049071
4201	c.3936G>T	p.Met1312Ile	ORF1ab	missense_variant	37	0.00049071
4276	c.4011C>T	p.Tyr1337Tyr	ORF1ab	synonymous_variant	37	0.00049071
5175	c.4910C>T	p.Thr1637Ile	ORF1ab	missense_variant	37	0.00049071
5812	c.5547C>T	p.Asp1849Asp	ORF1ab	synonymous_variant	37	0.00049071
6070	c.5805C>T	p.Ile1935Ile	ORF1ab	synonymous_variant	37	0.00049071
7869	c.7604C>T	p.Ser2535Leu	ORF1ab	missense_variant	37	0.00049071
11620	c.11355C>T	p.Phe3785Phe	ORF1ab	synonymous_variant	37	0.00049071
12242	c.11977C>T	p.Arg3993Cys	ORF1ab	missense_variant	37	0.00049071
12459	c.12194C>T	p.Thr4065Ile	ORF1ab	missense_variant	37	0.00049071
14688	c.14424C>T	p.Asn4808Asn	ORF1ab	synonymous_variant	37	0.00049071
14768	c.14504C>T	p.Ala4835Val	ORF1ab	missense_variant	37	0.00049071
15952	c.15688C>T	p.Leu5230Leu	ORF1ab	synonymous_variant	37	0.00049071
16466	c.16202C>T	p.Pro5401Leu	ORF1ab	missense_variant	37	0.00049071
16575	c.16311C>T	p.Asp5437Asp	ORF1ab	synonymous_variant	37	0.00049071
16929	c.16665A>C	p.Thr5555Thr	ORF1ab	synonymous_variant	37	0.00049071
18395	c.18131C>T	p.Ala6044Val	ORF1ab	missense_variant	37	0.00049071
18972	c.18708G>T	p.Lys6236Asn	ORF1ab	missense_variant	37	0.00049071
19145	c.18881C>T	p.Ser6294Phe	ORF1ab	missense_variant	37	0.00049071
20465	c.20201A>G	p.Asp6734Gly	ORF1ab	missense_variant	37	0.00049071
22021	c.459G>T	p.Met153Ile	S	missense_variant	37	0.00049071
23586	c.2024A>G	p.Gln675Arg	S	missense_variant	37	0.00049071
24193	c.2631G>C	p.Leu877Leu	S	synonymous_variant	37	0.00049071
24795	c.3233C>T	p.Ala1078Val	S	missense_variant	37	0.00049071
25135	c.3573G>T	p.Lys1191Asn	S	missense_variant	37	0.00049071
25381	c.3819A>C	p.Thr1273Thr	S	synonymous_variant	37	0.00049071
25437	c.45G>T	p.Leu15Phe	ORF3a	missense_variant	37	0.00049071
26078	c.686C>T	p.Thr229Ile	ORF3a	missense_variant	37	0.00049071
26984	c.462C>T	p.His154His	M	synonymous_variant	37	0.00049071
27875	c.120T>C	p.Thr40Thr	ORF7b	synonymous_variant	37	0.00049071
27945	c.52C>T	p.Gln18*	ORF8	stop_gained	37	0.00049071
28396	c.123G>T	p.Arg41Arg	N	synonymous_variant	37	0.00049071
28519	c.246C>T	p.Asp82Asp	N	synonymous_variant	37	0.00049071
29445	c.1172C>T	p.Thr391Ile	N	missense_variant	37	0.00049071
29771	c.*4387A>G	/	/	3'UTR	37	0.00049071
29861	c.*4477G>T	/	/	3'UTR	37	0.00049071
29872	c.*4488A>G	/	/	3'UTR	37	0.00049071
34	c.-232A>C	/	ORF1ab	5'UTR	36	0.000477447
374	c.109G>A	p.Glu37Lys	ORF1ab	missense_variant	36	0.000477447
680	c.415G>A	p.Asp139Asn	ORF1ab	missense_variant	36	0.000477447
1620	c.1355A>G	p.Glu452Gly	ORF1ab	missense_variant	36	0.000477447
1943	c.1678C>T	p.Arg560Cys	ORF1ab	missense_variant	36	0.000477447
2189	c.1924C>T	p.Leu642Phe	ORF1ab	missense_variant	36	0.000477447
3768	c.3503C>T	p.Thr1168Ile	ORF1ab	missense_variant	36	0.000477447
6363	c.6098C>T	p.Ala2033Val	ORF1ab	missense_variant	36	0.000477447
6463	c.6198G>T	p.Val2066Val	ORF1ab	synonymous_variant	36	0.000477447
8102	c.7837G>T	p.Val2613Phe	ORF1ab	missense_variant	36	0.000477447
9172	c.8907T>C	p.Leu2969Leu	ORF1ab	synonymous_variant	36	0.000477447
11224	c.10959C>T	p.Val3653Val	ORF1ab	synonymous_variant	36	0.000477447
13517	c.13253C>T	p.Thr4418Ile	ORF1ab	missense_variant	36	0.000477447
13584	c.13320C>T	p.Phe4440Phe	ORF1ab	synonymous_variant	36	0.000477447
17676	c.17412C>T	p.Ile5804Ile	ORF1ab	synonymous_variant	36	0.000477447
17790	c.17526G>T	p.Gln5842His	ORF1ab	missense_variant	36	0.000477447
19610	c.19346C>T	p.Thr6449Ile	ORF1ab	missense_variant	36	0.000477447
19895	c.19631C>T	p.Ala6544Val	ORF1ab	missense_variant	36	0.000477447
20736	c.20472C>T	p.Asp6824Asp	ORF1ab	synonymous_variant	36	0.000477447
21578	c.16G>T	p.Val6Phe	S	missense_variant	36	0.000477447
21952	c.390C>T	p.Val130Val	S	synonymous_variant	36	0.000477447
23063	c.1501A>T	p.Asn501Tyr	S	missense_variant	36	0.000477447
23401	c.1839G>T	p.Gln613His	S	missense_variant	36	0.000477447
25650	c.258G>T	p.Leu86Phe	ORF3a	missense_variant	36	0.000477447
26882	c.360C>T	p.Leu120Leu	M	synonymous_variant	36	0.000477447
28835	c.562T>C	p.Ser188Pro	N	missense_variant	36	0.000477447
28841	c.568A>G	p.Ser190Gly	N	missense_variant	36	0.000477447
29434	c.1161G>C	p.Lys387Asn	N	missense_variant	36	0.000477447
29784	c.*4400C>T	/	/	3'UTR	36	0.000477447
5	c.-261A>T	/	ORF1ab	5'UTR	35	0.000464185
12	c.-254A>T	/	ORF1ab	5'UTR	35	0.000464185
539	c.274C>T	p.Leu92Phe	ORF1ab	missense_variant	35	0.000464185
593	c.328C>T	p.His110Tyr	ORF1ab	missense_variant	35	0.000464185
922	c.657G>A	p.Leu219Leu	ORF1ab	synonymous_variant	35	0.000464185
1862	c.1597C>T	p.Leu533Phe	ORF1ab	missense_variant	35	0.000464185
3011	c.2746T>C	p.Leu916Leu	ORF1ab	synonymous_variant	35	0.000464185
3259	c.2994G>T	p.Gln998His	ORF1ab	missense_variant	35	0.000464185
4523	c.4258G>A	p.Ala1420Thr	ORF1ab	missense_variant	35	0.000464185
5353	c.5088A>G	p.Gln1696Gln	ORF1ab	synonymous_variant	35	0.000464185
6319	c.6054A>G	p.Pro2018Pro	ORF1ab	synonymous_variant	35	0.000464185
6968	c.6703C>T	p.Leu2235Leu	ORF1ab	synonymous_variant	35	0.000464185
7926	c.7661C>T	p.Ala2554Val	ORF1ab	missense_variant	35	0.000464185
9344	c.9079C>T	p.Leu3027Phe	ORF1ab	missense_variant	35	0.000464185
11962	c.11697C>T	p.Leu3899Leu	ORF1ab	synonymous_variant	35	0.000464185
13827	c.13563T>C	p.Tyr4521Tyr	ORF1ab	synonymous_variant	35	0.000464185
16173	c.15909C>T	p.Asn5303Asn	ORF1ab	synonymous_variant	35	0.000464185
16393	c.16129C>T	p.Pro5377Ser	ORF1ab	missense_variant	35	0.000464185
17808	c.17544G>T	p.Lys5848Asn	ORF1ab	missense_variant	35	0.000464185
18398	c.18134T>C	p.Val6045Ala	ORF1ab	missense_variant	35	0.000464185
21306	c.21042C>T	p.Arg7014Arg	ORF1ab	synonymous_variant	35	0.000464185
22987	c.1425C>T	p.Ala475Ala	S	synonymous_variant	35	0.000464185
24998	c.3436G>C	p.Asp1146His	S	missense_variant	35	0.000464185
25318	c.3756C>T	p.Ser1252Ser	S	synonymous_variant	35	0.000464185
25731	c.339C>T	p.Tyr113Tyr	ORF3a	synonymous_variant	35	0.000464185
25889	c.497C>T	p.Ser166Leu	ORF3a	missense_variant	35	0.000464185
26149	c.757T>C	p.Ser253Pro	ORF3a	missense_variant	35	0.000464185
26467	c.223G>C	p.Val75Leu	E	missense_variant	35	0.000464185
26700	c.178G>T	p.Val60Leu	M	missense_variant	35	0.000464185
26895	c.373C>T	p.His125Tyr	M	missense_variant	35	0.000464185
27741	c.348C>T	p.Leu116Leu	ORF7a	synonymous_variant	35	0.000464185
27972	c.79C>T	p.Gln27*	ORF8	stop_gained	35	0.000464185
28705	c.432T>C	p.Asp144Asp	N	synonymous_variant	35	0.000464185
28878	c.607_621delAGGGGAACTTCTCCT	p.Arg203_Pro207del	N	ins/del	35	0.000464185
29260	c.987G>T	p.Thr329Thr	N	synonymous_variant	35	0.000464185
29364	c.1091C>T	p.Pro364Leu	N	missense_variant	35	0.000464185
29567	c.10A>C	p.Ile4Leu	ORF10	missense_variant	35	0.000464185
29627	c.70C>T	p.Arg24Cys	ORF10	missense_variant	35	0.000464185
29734	c.*4350G>A	/	/	3'UTR	35	0.000464185
29751	c.*4367G>T	/	/	3'UTR	35	0.000464185
29779	c.*4396_*4518del	/	/	3'UTR	35	0.000464185
29838	c.*4455_*4518delATGTGATTTTAATAGCTTCTTAGGAGAATGACAAAAAAAAAAAAAAAAAAAAAAAAAAAAAAAA	/	/	3'UTR	35	0.000464185
29866	c.*4482A>G	/	/	3'UTR	35	0.000464185
16	c.-250C>T	/	ORF1ab	5'UTR	34	0.000450922
658	c.393T>C	p.Ala131Ala	ORF1ab	synonymous_variant	34	0.000450922
815	c.550C>T	p.Arg184Cys	ORF1ab	missense_variant	34	0.000450922
2536	c.2271C>T	p.Val757Val	ORF1ab	synonymous_variant	34	0.000450922
2878	c.2613C>T	p.Phe871Phe	ORF1ab	synonymous_variant	34	0.000450922
5497	c.5232C>T	p.Cys1744Cys	ORF1ab	synonymous_variant	34	0.000450922
7267	c.7002C>T	p.Phe2334Phe	ORF1ab	synonymous_variant	34	0.000450922
7936	c.7671G>T	p.Ala2557Ala	ORF1ab	synonymous_variant	34	0.000450922
8944	c.8679T>C	p.Gly2893Gly	ORF1ab	synonymous_variant	34	0.000450922
9866	c.9601C>T	p.Leu3201Phe	ORF1ab	missense_variant	34	0.000450922
10252	c.9987C>T	p.Phe3329Phe	ORF1ab	synonymous_variant	34	0.000450922
12473	c.12208C>T	p.Leu4070Leu	ORF1ab	synonymous_variant	34	0.000450922
13694	c.13430C>T	p.Thr4477Ile	ORF1ab	missense_variant	34	0.000450922
17550	c.17286C>T	p.Leu5762Leu	ORF1ab	synonymous_variant	34	0.000450922
18647	c.18383C>T	p.Pro6128Leu	ORF1ab	missense_variant	34	0.000450922
19484	c.19220C>T	p.Ala6407Val	ORF1ab	missense_variant	34	0.000450922
20312	c.20048C>T	p.Ala6683Val	ORF1ab	missense_variant	34	0.000450922
20497	c.20233T>G	p.Ser6745Ala	ORF1ab	missense_variant	34	0.000450922
22335	c.773G>T	p.Trp258Leu	S	missense_variant	34	0.000450922
22450	c.888C>T	p.Leu296Leu	S	synonymous_variant	34	0.000450922
23015	c.1453G>C	p.Gly485Arg	S	missense_variant	34	0.000450922
23439	c.1877C>T	p.Ala626Val	S	missense_variant	34	0.000450922
23758	c.2196C>T	p.Thr732Thr	S	synonymous_variant	34	0.000450922
24098	c.2536G>T	p.Ala846Ser	S	missense_variant	34	0.000450922
25207	c.3645C>T	p.Tyr1215Tyr	S	synonymous_variant	34	0.000450922
25511	c.119C>T	p.Ser40Leu	ORF3a	missense_variant	34	0.000450922
25976	c.584C>A	p.Ser195Tyr	ORF3a	missense_variant	34	0.000450922
27987	c.94G>T	p.Val32Leu	ORF8	missense_variant	34	0.000450922
28196	c.303T>C	p.Arg101Arg	ORF8	synonymous_variant	34	0.000450922
28775	c.502C>T	p.Pro168Ser	N	missense_variant	34	0.000450922
29867	c.*4483T>C	/	/	3'UTR	34	0.000450922
3045	c.2780C>T	p.Pro927Leu	ORF1ab	missense_variant	33	0.00043766
3743	c.3478C>T	p.His1160Tyr	ORF1ab	missense_variant	33	0.00043766
3873	c.3608T>C	p.Ile1203Thr	ORF1ab	missense_variant	33	0.00043766
4234	c.3969C>T	p.Asp1323Asp	ORF1ab	synonymous_variant	33	0.00043766
4992	c.4727A>C	p.Asn1576Thr	ORF1ab	missense_variant	33	0.00043766
6532	c.6267G>T	p.Glu2089Asp	ORF1ab	missense_variant	33	0.00043766
6606	c.6341C>T	p.Ser2114Phe	ORF1ab	missense_variant	33	0.00043766
8626	c.8361C>T	p.Phe2787Phe	ORF1ab	synonymous_variant	33	0.00043766
8956	c.8691C>T	p.Tyr2897Tyr	ORF1ab	synonymous_variant	33	0.00043766
11020	c.10755C>T	p.Leu3585Leu	ORF1ab	synonymous_variant	33	0.00043766
12769	c.12504G>T	p.Ala4168Ala	ORF1ab	synonymous_variant	33	0.00043766
13243	c.12978T>C	p.Cys4326Cys	ORF1ab	synonymous_variant	33	0.00043766
16952	c.16688C>T	p.Thr5563Ile	ORF1ab	missense_variant	33	0.00043766
17491	c.17227C>T	p.Pro5743Ser	ORF1ab	missense_variant	33	0.00043766
19159	c.18895T>G	p.Ser6299Ala	ORF1ab	missense_variant	33	0.00043766
19946	c.19682A>G	p.Lys6561Arg	ORF1ab	missense_variant	33	0.00043766
21551	c.21287A>T	p.Asn7096Ile	ORF1ab	missense_variant	33	0.00043766
21595	c.33C>T	p.Val11Val	S	synonymous_variant	33	0.00043766
23947	c.2385A>G	p.Lys795Lys	S	synonymous_variant	33	0.00043766
24382	c.2820C>T	p.Ser940Ser	S	synonymous_variant	33	0.00043766
24764	c.3202G>T	p.Val1068Phe	S	missense_variant	33	0.00043766
26720	c.198G>C	p.Val66Val	M	synonymous_variant	33	0.00043766
26858	c.336C>T	p.Phe112Phe	M	synonymous_variant	33	0.00043766
27390	c.-4G>C	/	ORF7a	5'UTR	33	0.00043766
27788	c.33G>T	p.Leu11Phe	ORF7b	missense_variant	33	0.00043766
28000	c.107C>T	p.Pro36Leu	ORF8	missense_variant	33	0.00043766
28167	c.274G>A	p.Glu92Lys	ORF8	missense_variant	33	0.00043766
28376	c.103G>T	p.Ala35Ser	N	missense_variant	33	0.00043766
28905	c.632C>T	p.Ala211Val	N	missense_variant	33	0.00043766
29303	c.1030C>T	p.Pro344Ser	N	missense_variant	33	0.00043766
29690	c.*4306G>T	/	/	3'UTR	33	0.00043766
29701	c.*4317G>T	/	/	3'UTR	33	0.00043766
29706	c.*4322G>T	/	/	3'UTR	33	0.00043766
29754	c.*4370C>T	/	/	3'UTR	33	0.00043766
29848	c.*4465_*4518delAATAGCTTCTTAGGAGAATGACAAAAAAAAAAAAAAAAAAAAAAAAAAAAAAAA	/	/	3'UTR	33	0.00043766
29862	c.*4479_*4518delAGAATGACAAAAAAAAAAAAAAAAAAAAAAAAAAAAAAAA	/	/	3'UTR	33	0.00043766
29865	c.*4481A>G	/	/	3'UTR	33	0.00043766
29870	c.*4487_*4518delAAAAAAAAAAAAAAAAAAAAAAAAAAAAAAAA	/	/	3'UTR	33	0.00043766
218	c.-48C>T	/	ORF1ab	5'UTR	32	0.000424398
618	c.353A>G	p.Tyr118Cys	ORF1ab	missense_variant	32	0.000424398
967	c.702T>C	p.His234His	ORF1ab	synonymous_variant	32	0.000424398
970	c.705G>A	p.Glu235Glu	ORF1ab	synonymous_variant	32	0.000424398
1687	c.1422C>T	p.Ala474Ala	ORF1ab	synonymous_variant	32	0.000424398
2455	c.2190C>T	p.Leu730Leu	ORF1ab	synonymous_variant	32	0.000424398
2869	c.2604A>G	p.Val868Val	ORF1ab	synonymous_variant	32	0.000424398
3619	c.3354C>T	p.Val1118Val	ORF1ab	synonymous_variant	32	0.000424398
3817	c.3552C>T	p.Asp1184Asp	ORF1ab	synonymous_variant	32	0.000424398
3911	c.3646A>G	p.Thr1216Ala	ORF1ab	missense_variant	32	0.000424398
4510	c.4245G>A	p.Val1415Val	ORF1ab	synonymous_variant	32	0.000424398
5986	c.5721C>T	p.Phe1907Phe	ORF1ab	synonymous_variant	32	0.000424398
7119	c.6854C>T	p.Ser2285Phe	ORF1ab	missense_variant	32	0.000424398
7392	c.7127C>T	p.Pro2376Leu	ORF1ab	missense_variant	32	0.000424398
8602	c.8337G>A	p.Val2779Val	ORF1ab	synonymous_variant	32	0.000424398
10450	c.10185C>T	p.Pro3395Pro	ORF1ab	synonymous_variant	32	0.000424398
11660	c.11395T>A	p.Leu3799Ile	ORF1ab	missense_variant	32	0.000424398
11674	c.11409C>T	p.Tyr3803Tyr	ORF1ab	synonymous_variant	32	0.000424398
12410	c.12145A>G	p.Ile4049Val	ORF1ab	missense_variant	32	0.000424398
14189	c.13925C>T	p.Ala4642Val	ORF1ab	missense_variant	32	0.000424398
14277	c.14013G>T	p.Arg4671Ser	ORF1ab	missense_variant	32	0.000424398
14676	c.14412C>T	p.Pro4804Pro	ORF1ab	synonymous_variant	32	0.000424398
15927	c.15663T>G	p.Leu5221Leu	ORF1ab	synonymous_variant	32	0.000424398
18457	c.18193C>T	p.Pro6065Ser	ORF1ab	missense_variant	32	0.000424398
19011	c.18747C>T	p.Asp6249Asp	ORF1ab	synonymous_variant	32	0.000424398
19872	c.19608G>T	p.Val6536Val	ORF1ab	synonymous_variant	32	0.000424398
19884	c.19620C>T	p.Tyr6540Tyr	ORF1ab	synonymous_variant	32	0.000424398
20002	c.19738G>T	p.Asp6580Tyr	ORF1ab	missense_variant	32	0.000424398
20568	c.20304G>A	p.Lys6768Lys	ORF1ab	synonymous_variant	32	0.000424398
21742	c.180C>T	p.Ser60Ser	S	synonymous_variant	32	0.000424398
22088	c.526C>T	p.Leu176Phe	S	missense_variant	32	0.000424398
23709	c.2147C>T	p.Thr716Ile	S	missense_variant	32	0.000424398
24872	c.3310G>T	p.Val1104Leu	S	missense_variant	32	0.000424398
25879	c.487G>T	p.Val163Leu	ORF3a	missense_variant	32	0.000424398
26211	c.819G>T	p.Val273Val	ORF3a	synonymous_variant	32	0.000424398
26746	c.224G>T	p.Trp75Leu	M	missense_variant	32	0.000424398
27147	c.625G>T	p.Asp209Tyr	M	missense_variant	32	0.000424398
27382	c.181G>T	p.Asp61Tyr	ORF6	missense_variant	32	0.000424398
28153	c.260C>T	p.Thr87Ile	ORF8	missense_variant	32	0.000424398
29027	c.754G>T	p.Ala252Ser	N	missense_variant	32	0.000424398
29311	c.1038C>T	p.Phe346Phe	N	synonymous_variant	32	0.000424398
20	c.-246C>G	/	ORF1ab	5'UTR	31	0.000411135
875	c.610C>T	p.Leu204Phe	ORF1ab	missense_variant	31	0.000411135
1385	c.1120C>T	p.His374Tyr	ORF1ab	missense_variant	31	0.000411135
1911	c.1646C>T	p.Ser549Phe	ORF1ab	missense_variant	31	0.000411135
2334	c.2069C>T	p.Ala690Val	ORF1ab	missense_variant	31	0.000411135
3253	c.2988C>T	p.Asp996Asp	ORF1ab	synonymous_variant	31	0.000411135
3689	c.3424G>A	p.Glu1142Lys	ORF1ab	missense_variant	31	0.000411135
4331	c.4066C>T	p.Leu1356Leu	ORF1ab	synonymous_variant	31	0.000411135
4504	c.4239G>A	p.Glu1413Glu	ORF1ab	synonymous_variant	31	0.000411135
4657	c.4392G>A	p.Arg1464Arg	ORF1ab	synonymous_variant	31	0.000411135
4714	c.4449T>C	p.Val1483Val	ORF1ab	synonymous_variant	31	0.000411135
5806	c.5541C>T	p.Cys1847Cys	ORF1ab	synonymous_variant	31	0.000411135
7626	c.7361A>G	p.Asn2454Ser	ORF1ab	missense_variant	31	0.000411135
8031	c.7766A>G	p.Lys2589Arg	ORF1ab	missense_variant	31	0.000411135
8042	c.7777G>A	p.Ala2593Thr	ORF1ab	missense_variant	31	0.000411135
8367	c.8102C>T	p.Ala2701Val	ORF1ab	missense_variant	31	0.000411135
8480	c.8215C>T	p.Pro2739Ser	ORF1ab	missense_variant	31	0.000411135
10078	c.9813C>T	p.Phe3271Phe	ORF1ab	synonymous_variant	31	0.000411135
10642	c.10377G>T	p.Thr3459Thr	ORF1ab	synonymous_variant	31	0.000411135
11430	c.11165A>G	p.Tyr3722Cys	ORF1ab	missense_variant	31	0.000411135
11537	c.11272A>G	p.Ile3758Val	ORF1ab	missense_variant	31	0.000411135
11824	c.11559C>T	p.Ile3853Ile	ORF1ab	synonymous_variant	31	0.000411135
14195	c.13931C>A	p.Thr4644Asn	ORF1ab	missense_variant	31	0.000411135
14267	c.14003C>T	p.Thr4668Met	ORF1ab	missense_variant	31	0.000411135
16178	c.15914C>T	p.Ser5305Leu	ORF1ab	missense_variant	31	0.000411135
20055	c.19791A>G	p.Glu6597Glu	ORF1ab	synonymous_variant	31	0.000411135
21005	c.20741C>T	p.Ala6914Val	ORF1ab	missense_variant	31	0.000411135
21072	c.20808T>C	p.Asn6936Asn	ORF1ab	synonymous_variant	31	0.000411135
21518	c.21254G>T	p.Arg7085Ile	ORF1ab	missense_variant	31	0.000411135
23191	c.1629C>T	p.Phe543Phe	S	synonymous_variant	31	0.000411135
24370	c.2808C>T	p.Asp936Asp	S	synonymous_variant	31	0.000411135
25687	c.295G>T	p.Ala99Ser	ORF3a	missense_variant	31	0.000411135
25783	c.391T>C	p.Trp131Arg	ORF3a	missense_variant	31	0.000411135
26152	c.760G>A	p.Gly254Arg	ORF3a	missense_variant	31	0.000411135
27509	c.116C>T	p.Thr39Ile	ORF7a	missense_variant	31	0.000411135
28109	c.216G>T	p.Gln72His	ORF8	missense_variant	31	0.000411135
28377	c.104C>T	p.Ala35Val	N	missense_variant	31	0.000411135
28765	c.492A>G	p.Gly164Gly	N	synonymous_variant	31	0.000411135
29171	c.898C>T	p.His300Tyr	N	missense_variant	31	0.000411135
29543	c.-15G>C	/	ORF10	5'UTR	31	0.000411135
29739	c.*4355C>T	/	/	3'UTR	31	0.000411135
29757	c.*4373G>T	/	/	3'UTR	31	0.000411135
9	c.-257T>C	/	ORF1ab	5'UTR	30	0.000397873
1102	c.837C>T	p.Ser279Ser	ORF1ab	synonymous_variant	30	0.000397873
1426	c.1161C>T	p.Tyr387Tyr	ORF1ab	synonymous_variant	30	0.000397873
1570	c.1305T>C	p.His435His	ORF1ab	synonymous_variant	30	0.000397873
1587	c.1322A>G	p.Glu441Gly	ORF1ab	missense_variant	30	0.000397873
1738	c.1473G>T	p.Val491Val	ORF1ab	synonymous_variant	30	0.000397873
2299	c.2034C>T	p.Phe678Phe	ORF1ab	synonymous_variant	30	0.000397873
2447	c.2182G>T	p.Gly728Cys	ORF1ab	missense_variant	30	0.000397873
2676	c.2411C>T	p.Pro804Leu	ORF1ab	missense_variant	30	0.000397873
3231	c.2966G>T	p.Gly989Val	ORF1ab	missense_variant	30	0.000397873
3874	c.3609C>T	p.Ile1203Ile	ORF1ab	synonymous_variant	30	0.000397873
6336	c.6071C>T	p.Ser2024Leu	ORF1ab	missense_variant	30	0.000397873
6861	c.6596C>T	p.Ala2199Val	ORF1ab	missense_variant	30	0.000397873
6926	c.6661C>T	p.Pro2221Ser	ORF1ab	missense_variant	30	0.000397873
7113	c.6848C>T	p.Thr2283Ile	ORF1ab	missense_variant	30	0.000397873
7728	c.7463C>T	p.Ser2488Phe	ORF1ab	missense_variant	30	0.000397873
9319	c.9054C>T	p.Phe3018Phe	ORF1ab	synonymous_variant	30	0.000397873
9778	c.9513C>T	p.Ser3171Ser	ORF1ab	synonymous_variant	30	0.000397873
12786	c.12521C>T	p.Thr4174Ile	ORF1ab	missense_variant	30	0.000397873
14073	c.13809T>C	p.Asp4603Asp	ORF1ab	synonymous_variant	30	0.000397873
17125	c.16861C>T	p.Leu5621Phe	ORF1ab	missense_variant	30	0.000397873
17502	c.17238C>T	p.Phe5746Phe	ORF1ab	synonymous_variant	30	0.000397873
17733	c.17469C>T	p.Phe5823Phe	ORF1ab	synonymous_variant	30	0.000397873
17964	c.17700G>T	p.Met5900Ile	ORF1ab	missense_variant	30	0.000397873
18828	c.18564C>T	p.Val6188Val	ORF1ab	synonymous_variant	30	0.000397873
19960	c.19696A>G	p.Thr6566Ala	ORF1ab	missense_variant	30	0.000397873
20005	c.19741G>A	p.Gly6581Ser	ORF1ab	missense_variant	30	0.000397873
20316	c.20052C>T	p.Phe6684Phe	ORF1ab	synonymous_variant	30	0.000397873
21627	c.65C>T	p.Thr22Ile	S	missense_variant	30	0.000397873
22093	c.531G>A	p.Met177Ile	S	missense_variant	30	0.000397873
22530	c.968C>T	p.Thr323Ile	S	missense_variant	30	0.000397873
23849	c.2287T>C	p.Leu763Leu	S	synonymous_variant	30	0.000397873
23856	c.2294G>T	p.Arg765Leu	S	missense_variant	30	0.000397873
24926	c.3364G>T	p.Val1122Leu	S	missense_variant	30	0.000397873
25222	c.3660T>C	p.Phe1220Phe	S	synonymous_variant	30	0.000397873
25708	c.316C>T	p.Leu106Phe	ORF3a	missense_variant	30	0.000397873
25958	c.566A>G	p.Tyr189Cys	ORF3a	missense_variant	30	0.000397873
26228	c.-17C>T	/	E	5'UTR	30	0.000397873
27371	c.170C>T	p.Pro57Leu	ORF6	missense_variant	30	0.000397873
28308	c.35C>G	p.Ala12Gly	N	missense_variant	30	0.000397873
28744	c.471C>T	p.Ile157Ile	N	synonymous_variant	30	0.000397873
29085	c.812C>T	p.Thr271Ile	N	missense_variant	30	0.000397873
29247	c.974C>T	p.Thr325Ile	N	missense_variant	30	0.000397873
29642	c.85C>T	p.Gln29*	ORF10	stop_gained	30	0.000397873
1377	c.1112C>T	p.Pro371Leu	ORF1ab	missense_variant	29	0.00038461
1997	c.1732C>T	p.Leu578Leu	ORF1ab	synonymous_variant	29	0.00038461
3176	c.2911C>T	p.Pro971Ser	ORF1ab	missense_variant	29	0.00038461
3260	c.2995A>G	p.Thr999Ala	ORF1ab	missense_variant	29	0.00038461
3518	c.3253G>T	p.Val1085Phe	ORF1ab	missense_variant	29	0.00038461
3587	c.3322C>T	p.His1108Tyr	ORF1ab	missense_variant	29	0.00038461
4993	c.4728C>T	p.Asn1576Asn	ORF1ab	synonymous_variant	29	0.00038461
5425	c.5160G>T	p.Lys1720Asn	ORF1ab	missense_variant	29	0.00038461
6638	c.6373C>T	p.His2125Tyr	ORF1ab	missense_variant	29	0.00038461
6843	c.6578C>T	p.Ser2193Phe	ORF1ab	missense_variant	29	0.00038461
7623	c.7358T>G	p.Val2453Gly	ORF1ab	missense_variant	29	0.00038461
7764	c.7499C>T	p.Ser2500Phe	ORF1ab	missense_variant	29	0.00038461
7768	c.7503C>T	p.Ile2501Ile	ORF1ab	synonymous_variant	29	0.00038461
8092	c.7827C>T	p.Leu2609Leu	ORF1ab	synonymous_variant	29	0.00038461
10096	c.9831G>A	p.Glu3277Glu	ORF1ab	synonymous_variant	29	0.00038461
12073	c.11808C>T	p.Asp3936Asp	ORF1ab	synonymous_variant	29	0.00038461
13115	c.12850C>T	p.Leu4284Leu	ORF1ab	synonymous_variant	29	0.00038461
13252	c.12987C>T	p.Tyr4329Tyr	ORF1ab	synonymous_variant	29	0.00038461
14061	c.13797A>G	p.Leu4599Leu	ORF1ab	synonymous_variant	29	0.00038461
15202	c.14938G>T	p.Val4980Leu	ORF1ab	missense_variant	29	0.00038461
15672	c.15408G>T	p.Glu5136Asp	ORF1ab	missense_variant	29	0.00038461
16467	c.16203A>G	p.Pro5401Pro	ORF1ab	synonymous_variant	29	0.00038461
17285	c.17021C>T	p.Ser5674Leu	ORF1ab	missense_variant	29	0.00038461
18213	c.17949G>T	p.Met5983Ile	ORF1ab	missense_variant	29	0.00038461
18252	c.17988C>T	p.Asn5996Asn	ORF1ab	synonymous_variant	29	0.00038461
18652	c.18388C>T	p.Arg6130Cys	ORF1ab	missense_variant	29	0.00038461
20709	c.20445G>T	p.Met6815Ile	ORF1ab	missense_variant	29	0.00038461
20823	c.20559C>T	p.Asn6853Asn	ORF1ab	synonymous_variant	29	0.00038461
21296	c.21032G>A	p.Gly7011Asp	ORF1ab	missense_variant	29	0.00038461
23120	c.1558G>T	p.Ala520Ser	S	missense_variant	29	0.00038461
25006	c.3444C>T	p.Phe1148Phe	S	synonymous_variant	29	0.00038461
25272	c.3710T>C	p.Met1237Thr	S	missense_variant	29	0.00038461
25273	c.3711G>T	p.Met1237Ile	S	missense_variant	29	0.00038461
25555	c.163G>T	p.Val55Phe	ORF3a	missense_variant	29	0.00038461
25565	c.173G>A	p.Ser58Asn	ORF3a	missense_variant	29	0.00038461
25585	c.193C>T	p.Leu65Phe	ORF3a	missense_variant	29	0.00038461
25663	c.271T>C	p.Tyr91His	ORF3a	missense_variant	29	0.00038461
26513	c.-10A>G	/	M	5'UTR	29	0.00038461
27441	c.48G>T	p.Glu16Asp	ORF7a	missense_variant	29	0.00038461
27641	c.248C>T	p.Ser83Leu	ORF7a	missense_variant	29	0.00038461
27821	c.66A>G	p.Leu22Leu	ORF7b	synonymous_variant	29	0.00038461
29281	c.1008C>T	p.Ala336Ala	N	synonymous_variant	29	0.00038461
29291	c.1018G>A	p.Asp340Asn	N	missense_variant	29	0.00038461
29296	c.1023C>T	p.Asp341Asp	N	synonymous_variant	29	0.00038461
29762	c.*4378C>T	/	/	3'UTR	29	0.00038461
7	c.-259G>A	/	ORF1ab	5'UTR	28	0.000371348
874	c.609C>T	p.Asp203Asp	ORF1ab	synonymous_variant	28	0.000371348
2815	c.2550T>C	p.Asp850Asp	ORF1ab	synonymous_variant	28	0.000371348
2910	c.2645C>T	p.Thr882Ile	ORF1ab	missense_variant	28	0.000371348
3052	c.2787G>T	p.Glu929Asp	ORF1ab	missense_variant	28	0.000371348
3602	c.3337C>T	p.His1113Tyr	ORF1ab	missense_variant	28	0.000371348
4965	c.4700C>T	p.Thr1567Ile	ORF1ab	missense_variant	28	0.000371348
6328	c.6065_6073delCAAATTCGT	p.Ser2022_Ser2024del	ORF1ab	ins/del	28	0.000371348
6401	c.6136C>T	p.Pro2046Ser	ORF1ab	missense_variant	28	0.000371348
6525	c.6260C>T	p.Thr2087Ile	ORF1ab	missense_variant	28	0.000371348
7038	c.6773G>A	p.Gly2258Asp	ORF1ab	missense_variant	28	0.000371348
7164	c.6899C>T	p.Thr2300Ile	ORF1ab	missense_variant	28	0.000371348
8772	c.8507C>T	p.Thr2836Ile	ORF1ab	missense_variant	28	0.000371348
9180	c.8915C>T	p.Ser2972Phe	ORF1ab	missense_variant	28	0.000371348
10761	c.10496A>G	p.Lys3499Arg	ORF1ab	missense_variant	28	0.000371348
13119	c.12854C>T	p.Ala4285Val	ORF1ab	missense_variant	28	0.000371348
13571	c.13307G>T	p.Gly4436Val	ORF1ab	missense_variant	28	0.000371348
13951	c.13687A>G	p.Ile4563Val	ORF1ab	missense_variant	28	0.000371348
15352	c.15088C>T	p.Leu5030Phe	ORF1ab	missense_variant	28	0.000371348
15406	c.15142G>A	p.Ala5048Thr	ORF1ab	missense_variant	28	0.000371348
16078	c.15814G>A	p.Val5272Ile	ORF1ab	missense_variant	28	0.000371348
16111	c.15847C>T	p.Leu5283Leu	ORF1ab	synonymous_variant	28	0.000371348
16272	c.16008T>G	p.Thr5336Thr	ORF1ab	synonymous_variant	28	0.000371348
16474	c.16210A>G	p.Ser5404Gly	ORF1ab	missense_variant	28	0.000371348
16671	c.16407T>C	p.Phe5469Phe	ORF1ab	synonymous_variant	28	0.000371348
17012	c.16748C>T	p.Ser5583Leu	ORF1ab	missense_variant	28	0.000371348
17141	c.16877C>A	p.Ala5626Asp	ORF1ab	missense_variant	28	0.000371348
18526	c.18262C>T	p.Arg6088Cys	ORF1ab	missense_variant	28	0.000371348
18651	c.18387G>T	p.Glu6129Asp	ORF1ab	missense_variant	28	0.000371348
18818	c.18554A>G	p.Tyr6185Cys	ORF1ab	missense_variant	28	0.000371348
19816	c.19552G>T	p.Val6518Leu	ORF1ab	missense_variant	28	0.000371348
20946	c.20682C>T	p.Val6894Val	ORF1ab	synonymous_variant	28	0.000371348
21721	c.159C>T	p.Asp53Asp	S	synonymous_variant	28	0.000371348
21736	c.174C>T	p.Phe58Phe	S	synonymous_variant	28	0.000371348
21974	c.412G>C	p.Asp138His	S	missense_variant	28	0.000371348
21981	c.422_433delTGGGTGTTTATT	p.Leu141_Tyr144del	S	ins/del	28	0.000371348
22227	c.665C>T	p.Ala222Val	S	missense_variant	28	0.000371348
22624	c.1062C>T	p.Asn354Asn	S	synonymous_variant	28	0.000371348
23524	c.1962A>C	p.Glu654Asp	S	missense_variant	28	0.000371348
25339	c.3777C>T	p.Asp1259Asp	S	synonymous_variant	28	0.000371348
25513	c.121C>T	p.Leu41Phe	ORF3a	missense_variant	28	0.000371348
25614	c.222C>T	p.Ser74Ser	ORF3a	synonymous_variant	28	0.000371348
25703	c.311C>T	p.Pro104Leu	ORF3a	missense_variant	28	0.000371348
25726	c.334G>T	p.Val112Phe	ORF3a	missense_variant	28	0.000371348
26217	c.825G>T	p.Leu275Phe	ORF3a	missense_variant	28	0.000371348
26849	c.327G>T	p.Met109Ile	M	missense_variant	28	0.000371348
26959	c.437G>A	p.Arg146His	M	missense_variant	28	0.000371348
27237	c.36A>G	p.Ala12Ala	ORF6	synonymous_variant	28	0.000371348
27525	c.132A>G	p.Ser44Ser	ORF7a	synonymous_variant	28	0.000371348
27998	c.105C>T	p.Asp35Asp	ORF8	synonymous_variant	28	0.000371348
27999	c.106C>T	p.Pro36Ser	ORF8	missense_variant	28	0.000371348
28844	c.571C>T	p.Arg191Cys	N	missense_variant	28	0.000371348
28908	c.635G>T	p.Gly212Val	N	missense_variant	28	0.000371348
29227	c.954G>T	p.Ser318Ser	N	synonymous_variant	28	0.000371348
29762	c.*4379_*4519del	/	/	3'UTR	28	0.000371348
29774	c.*4391_*4519del	/	/	3'UTR	28	0.000371348
29871	c.*4487A>C	/	/	3'UTR	28	0.000371348
3	c.-263T>A	/	ORF1ab	5'UTR	27	0.000358085
10	c.-256T>A	/	ORF1ab	5'UTR	27	0.000358085
153	c.-113T>G	/	ORF1ab	5'UTR	27	0.000358085
274	c.9C>T	p.Ser3Ser	ORF1ab	synonymous_variant	27	0.000358085
354	c.89G>A	p.Gly30Asp	ORF1ab	missense_variant	27	0.000358085
1590	c.1325G>T	p.Gly442Val	ORF1ab	missense_variant	27	0.000358085
2040	c.1775C>T	p.Thr592Ile	ORF1ab	missense_variant	27	0.000358085
2388	c.2123C>T	p.Thr708Ile	ORF1ab	missense_variant	27	0.000358085
2574	c.2309C>T	p.Thr770Ile	ORF1ab	missense_variant	27	0.000358085
4711	c.4446T>C	p.Ala1482Ala	ORF1ab	synonymous_variant	27	0.000358085
4809	c.4544C>T	p.Ser1515Phe	ORF1ab	missense_variant	27	0.000358085
5855	c.5590A>G	p.Thr1864Ala	ORF1ab	missense_variant	27	0.000358085
6233	c.5968A>G	p.Ile1990Val	ORF1ab	missense_variant	27	0.000358085
6286	c.6021C>T	p.Thr2007Thr	ORF1ab	synonymous_variant	27	0.000358085
6354	c.6089C>T	p.Ser2030Leu	ORF1ab	missense_variant	27	0.000358085
6445	c.6180C>T	p.Asp2060Asp	ORF1ab	synonymous_variant	27	0.000358085
7814	c.7549T>C	p.Ser2517Pro	ORF1ab	missense_variant	27	0.000358085
7843	c.7578C>T	p.Asn2526Asn	ORF1ab	synonymous_variant	27	0.000358085
10449	c.10184C>T	p.Pro3395Leu	ORF1ab	missense_variant	27	0.000358085
10523	c.10258G>C	p.Val3420Leu	ORF1ab	missense_variant	27	0.000358085
11335	c.11070G>T	p.Val3690Val	ORF1ab	synonymous_variant	27	0.000358085
12070	c.11805G>T	p.Leu3935Leu	ORF1ab	synonymous_variant	27	0.000358085
14133	c.13869T>C	p.Val4623Val	ORF1ab	synonymous_variant	27	0.000358085
14599	c.14335C>T	p.Leu4779Leu	ORF1ab	synonymous_variant	27	0.000358085
15351	c.15087T>G	p.Val5029Val	ORF1ab	synonymous_variant	27	0.000358085
15654	c.15390C>T	p.Asp5130Asp	ORF1ab	synonymous_variant	27	0.000358085
16468	c.16204C>T	p.Pro5402Ser	ORF1ab	missense_variant	27	0.000358085
16607	c.16343A>G	p.Asn5448Ser	ORF1ab	missense_variant	27	0.000358085
16733	c.16469C>T	p.Ser5490Leu	ORF1ab	missense_variant	27	0.000358085
16741	c.16477G>T	p.Val5493Phe	ORF1ab	missense_variant	27	0.000358085
17403	c.17139C>T	p.Ala5713Ala	ORF1ab	synonymous_variant	27	0.000358085
17721	c.17457G>T	p.Val5819Val	ORF1ab	synonymous_variant	27	0.000358085
17814	c.17550G>T	p.Leu5850Phe	ORF1ab	missense_variant	27	0.000358085
19813	c.19549C>T	p.Pro6517Ser	ORF1ab	missense_variant	27	0.000358085
20374	c.20110A>G	p.Ile6704Val	ORF1ab	missense_variant	27	0.000358085
20555	c.20291C>T	p.Ser6764Phe	ORF1ab	missense_variant	27	0.000358085
20759	c.20495C>T	p.Ala6832Val	ORF1ab	missense_variant	27	0.000358085
20844	c.20580C>T	p.Pro6860Pro	ORF1ab	synonymous_variant	27	0.000358085
21204	c.20940G>T	p.Lys6980Asn	ORF1ab	missense_variant	27	0.000358085
21268	c.21004G>T	p.Ala7002Ser	ORF1ab	missense_variant	27	0.000358085
21305	c.21041G>A	p.Arg7014His	ORF1ab	missense_variant	27	0.000358085
21550	c.21286A>C	p.Asn7096His	ORF1ab	missense_variant	27	0.000358085
21625	c.63A>G	p.Arg21Arg	S	synonymous_variant	27	0.000358085
21911	c.349C>T	p.Leu117Leu	S	synonymous_variant	27	0.000358085
22320	c.758A>G	p.Asp253Gly	S	missense_variant	27	0.000358085
22326	c.764C>T	p.Ser255Phe	S	missense_variant	27	0.000358085
22427	c.865G>A	p.Val289Ile	S	missense_variant	27	0.000358085
22482	c.920C>T	p.Thr307Ile	S	missense_variant	27	0.000358085
22583	c.1021G>A	p.Val341Ile	S	missense_variant	27	0.000358085
23282	c.1720G>T	p.Asp574Tyr	S	missense_variant	27	0.000358085
23604	c.2042C>T	p.Pro681Leu	S	missense_variant	27	0.000358085
24865	c.3303C>T	p.His1101His	S	synonymous_variant	27	0.000358085
25455	c.63G>T	p.Lys21Asn	ORF3a	missense_variant	27	0.000358085
26464	c.220C>T	p.Leu74Leu	E	synonymous_variant	27	0.000358085
26677	c.155T>C	p.Ile52Thr	M	missense_variant	27	0.000358085
27812	c.57C>T	p.Phe19Phe	ORF7b	synonymous_variant	27	0.000358085
27950	c.57A>C	p.Glu19Asp	ORF8	missense_variant	27	0.000358085
28727	c.454G>T	p.Ala152Ser	N	missense_variant	27	0.000358085
28845	c.572G>T	p.Arg191Leu	N	missense_variant	27	0.000358085
28960	c.687G>T	p.Gln229His	N	missense_variant	27	0.000358085
29395	c.1122G>C	p.Lys374Asn	N	missense_variant	27	0.000358085
29466	c.1193C>T	p.Ala398Val	N	missense_variant	27	0.000358085
29616	c.59G>T	p.Arg20Ile	ORF10	missense_variant	27	0.000358085
29645	c.88G>T	p.Val30Leu	ORF10	missense_variant	27	0.000358085
29721	c.*4337C>T	/	/	3'UTR	27	0.000358085
29834	c.*4451_*4519delCCCCATGTGATTTTAATAGCTTCTTAGGAGAATGACAAAAAAAAAAAAAAAAAAAAAAAAAAAAAAAAA	/	/	3'UTR	27	0.000358085
29848	c.*4464T>A	/	/	3'UTR	27	0.000358085
29869	c.*4485A>G	/	/	3'UTR	27	0.000358085
29870	c.*4487_*4513delAAAAAAAAAAAAAAAAAAAAAAAAAAA	/	/	3'UTR	27	0.000358085
419	c.154G>A	p.Gly52Ser	ORF1ab	missense_variant	26	0.000344823
1350	c.1085A>T	p.Gln362Leu	ORF1ab	missense_variant	26	0.000344823
2003	c.1738C>T	p.Leu580Phe	ORF1ab	missense_variant	26	0.000344823
2246	c.1981G>A	p.Gly661Ser	ORF1ab	missense_variant	26	0.000344823
3311	c.3046C>A	p.Leu1016Ile	ORF1ab	missense_variant	26	0.000344823
4321	c.4056C>T	p.Ala1352Ala	ORF1ab	synonymous_variant	26	0.000344823
4402	c.4137T>A	p.Leu1379Leu	ORF1ab	synonymous_variant	26	0.000344823
4551	c.4286C>T	p.Thr1429Ile	ORF1ab	missense_variant	26	0.000344823
4720	c.4455G>T	p.Ala1485Ala	ORF1ab	synonymous_variant	26	0.000344823
5506	c.5241C>T	p.Val1747Val	ORF1ab	synonymous_variant	26	0.000344823
5629	c.5364G>A	p.Thr1788Thr	ORF1ab	synonymous_variant	26	0.000344823
6352	c.6087G>T	p.Lys2029Asn	ORF1ab	missense_variant	26	0.000344823
6781	c.6516C>T	p.Phe2172Phe	ORF1ab	synonymous_variant	26	0.000344823
9170	c.8905C>T	p.Leu2969Phe	ORF1ab	missense_variant	26	0.000344823
10604	c.10339C>T	p.Pro3447Ser	ORF1ab	missense_variant	26	0.000344823
10969	c.10704C>T	p.Phe3568Phe	ORF1ab	synonymous_variant	26	0.000344823
11344	c.11079C>T	p.Ile3693Ile	ORF1ab	synonymous_variant	26	0.000344823
11521	c.11256G>T	p.Met3752Ile	ORF1ab	missense_variant	26	0.000344823
12312	c.12047C>T	p.Ala4016Val	ORF1ab	missense_variant	26	0.000344823
12374	c.12109C>T	p.Leu4037Phe	ORF1ab	missense_variant	26	0.000344823
12823	c.12558C>T	p.Ser4186Ser	ORF1ab	synonymous_variant	26	0.000344823
12885	c.12620C>T	p.Thr4207Ile	ORF1ab	missense_variant	26	0.000344823
13019	c.12754C>T	p.Leu4252Leu	ORF1ab	synonymous_variant	26	0.000344823
14178	c.13914C>T	p.Thr4638Thr	ORF1ab	synonymous_variant	26	0.000344823
15017	c.14753C>T	p.Ala4918Val	ORF1ab	missense_variant	26	0.000344823
15444	c.15180G>T	p.Met5060Ile	ORF1ab	missense_variant	26	0.000344823
16323	c.16059C>T	p.Cys5353Cys	ORF1ab	synonymous_variant	26	0.000344823
16750	c.16486C>T	p.Pro5496Ser	ORF1ab	missense_variant	26	0.000344823
18651	c.18387G>A	p.Glu6129Glu	ORF1ab	synonymous_variant	26	0.000344823
20238	c.19974G>T	p.Arg6658Ser	ORF1ab	missense_variant	26	0.000344823
21638	c.76C>T	p.Pro26Ser	S	missense_variant	26	0.000344823
22381	c.819G>A	p.Arg273Arg	S	synonymous_variant	26	0.000344823
22432	c.870C>T	p.Asp290Asp	S	synonymous_variant	26	0.000344823
22484	c.922G>T	p.Val308Leu	S	missense_variant	26	0.000344823
23014	c.1452A>G	p.Glu484Glu	S	synonymous_variant	26	0.000344823
23248	c.1686C>T	p.Phe562Phe	S	synonymous_variant	26	0.000344823
23533	c.1971C>T	p.Asn657Asn	S	synonymous_variant	26	0.000344823
23536	c.1974C>T	p.Asn658Asn	S	synonymous_variant	26	0.000344823
25912	c.520G>T	p.Gly174Cys	ORF3a	missense_variant	26	0.000344823
26314	c.70G>A	p.Val24Met	E	missense_variant	26	0.000344823
26333	c.89C>T	p.Thr30Ile	E	missense_variant	26	0.000344823
26512	c.-11T>C	/	M	5'UTR	26	0.000344823
26906	c.384T>C	p.Ile128Ile	M	synonymous_variant	26	0.000344823
26918	c.396G>T	p.Pro132Pro	M	synonymous_variant	26	0.000344823
27297	c.96C>T	p.Ile32Ile	ORF6	synonymous_variant	26	0.000344823
27915	c.22G>A	p.Gly8Arg	ORF8	missense_variant	26	0.000344823
28754	c.481C>T	p.Leu161Phe	N	missense_variant	26	0.000344823
28857	c.584G>A	p.Arg195Lys	N	missense_variant	26	0.000344823
28899	c.626G>A	p.Arg209Lys	N	missense_variant	26	0.000344823
29835	c.*4451C>T	/	/	3'UTR	26	0.000344823
29836	c.*4452C>T	/	/	3'UTR	26	0.000344823
29870	c.*4486_*4487insAAAAAAAAAAAAAA	/	/	3'UTR	26	0.000344823
18	c.-248T>G	/	ORF1ab	5'UTR	25	0.000331561
19	c.-247C>T	/	ORF1ab	5'UTR	25	0.000331561
25	c.-241T>G	/	ORF1ab	5'UTR	25	0.000331561
150	c.-116T>C	/	ORF1ab	5'UTR	25	0.000331561
527	c.262C>T	p.Leu88Leu	ORF1ab	synonymous_variant	25	0.000331561
671	c.407_418delACGGCGCCGATC	p.Tyr136_Asp139del	ORF1ab	ins/del	25	0.000331561
900	c.635C>T	p.Ser212Leu	ORF1ab	missense_variant	25	0.000331561
2142	c.1877C>T	p.Pro626Leu	ORF1ab	missense_variant	25	0.000331561
4399	c.4134G>T	p.Met1378Ile	ORF1ab	missense_variant	25	0.000331561
4467	c.4202C>T	p.Thr1401Ile	ORF1ab	missense_variant	25	0.000331561
4579	c.4314T>A	p.Leu1438Leu	ORF1ab	synonymous_variant	25	0.000331561
4795	c.4530C>T	p.Ser1510Ser	ORF1ab	synonymous_variant	25	0.000331561
4999	c.4734C>T	p.Asn1578Asn	ORF1ab	synonymous_variant	25	0.000331561
5206	c.4941G>T	p.Met1647Ile	ORF1ab	missense_variant	25	0.000331561
6196	c.5931C>T	p.Pro1977Pro	ORF1ab	synonymous_variant	25	0.000331561
6709	c.6444A>G	p.Lys2148Lys	ORF1ab	synonymous_variant	25	0.000331561
11831	c.11566G>A	p.Ala3856Thr	ORF1ab	missense_variant	25	0.000331561
11842	c.11577G>T	p.Gln3859His	ORF1ab	missense_variant	25	0.000331561
12488	c.12223C>T	p.Pro4075Ser	ORF1ab	missense_variant	25	0.000331561
13551	c.13287C>T	p.Ile4429Ile	ORF1ab	synonymous_variant	25	0.000331561
13617	c.13353G>T	p.Lys4451Asn	ORF1ab	missense_variant	25	0.000331561
13620	c.13356C>T	p.Asp4452Asp	ORF1ab	synonymous_variant	25	0.000331561
15714	c.15450C>T	p.Leu5150Leu	ORF1ab	synonymous_variant	25	0.000331561
15842	c.15578C>A	p.Thr5193Asn	ORF1ab	missense_variant	25	0.000331561
16075	c.15811G>T	p.Asp5271Tyr	ORF1ab	missense_variant	25	0.000331561
16491	c.16227T>C	p.Ala5409Ala	ORF1ab	synonymous_variant	25	0.000331561
16997	c.16733C>T	p.Pro5578Leu	ORF1ab	missense_variant	25	0.000331561
17010	c.16746C>A	p.Ile5582Ile	ORF1ab	synonymous_variant	25	0.000331561
17259	c.16995G>T	p.Glu5665Asp	ORF1ab	missense_variant	25	0.000331561
17615	c.17351A>G	p.Lys5784Arg	ORF1ab	missense_variant	25	0.000331561
17762	c.17498C>T	p.Ala5833Val	ORF1ab	missense_variant	25	0.000331561
18267	c.18003C>T	p.Arg6001Arg	ORF1ab	synonymous_variant	25	0.000331561
18412	c.18148G>T	p.Val6050Phe	ORF1ab	missense_variant	25	0.000331561
18616	c.18352A>G	p.Thr6118Ala	ORF1ab	missense_variant	25	0.000331561
19072	c.18808G>T	p.Asp6270Tyr	ORF1ab	missense_variant	25	0.000331561
20611	c.20347C>T	p.Leu6783Phe	ORF1ab	missense_variant	25	0.000331561
20679	c.20415G>T	p.Pro6805Pro	ORF1ab	synonymous_variant	25	0.000331561
21294	c.21030T>A	p.Leu7010Leu	ORF1ab	synonymous_variant	25	0.000331561
21295	c.21031G>A	p.Gly7011Ser	ORF1ab	missense_variant	25	0.000331561
21516	c.21252C>T	p.Asn7084Asn	ORF1ab	synonymous_variant	25	0.000331561
21641	c.79G>T	p.Ala27Ser	S	missense_variant	25	0.000331561
22286	c.724C>T	p.Leu242Phe	S	missense_variant	25	0.000331561
23405	c.1843G>A	p.Val615Ile	S	missense_variant	25	0.000331561
23481	c.1919C>T	p.Ser640Phe	S	missense_variant	25	0.000331561
24096	c.2534C>T	p.Ala845Val	S	missense_variant	25	0.000331561
24381	c.2819C>T	p.Ser940Phe	S	missense_variant	25	0.000331561
25169	c.3607C>T	p.Leu1203Phe	S	missense_variant	25	0.000331561
25599	c.207G>T	p.Trp69Cys	ORF3a	missense_variant	25	0.000331561
26846	c.324C>T	p.Ser108Ser	M	synonymous_variant	25	0.000331561
27358	c.157G>T	p.Asp53Tyr	ORF6	missense_variant	25	0.000331561
27382	c.181G>C	p.Asp61His	ORF6	missense_variant	25	0.000331561
27434	c.41C>T	p.Thr14Ile	ORF7a	missense_variant	25	0.000331561
27532	c.139C>T	p.His47Tyr	ORF7a	missense_variant	25	0.000331561
27670	c.277G>T	p.Val93Phe	ORF7a	missense_variant	25	0.000331561
27923	c.30C>T	p.Ile10Ile	ORF8	synonymous_variant	25	0.000331561
28089	c.197_202delGTTCTA	p.Gly66_Lys68delinsGlu	ORF8	ins/del	25	0.000331561
28099	c.206C>T	p.Ser69Leu	ORF8	missense_variant	25	0.000331561
28373	c.100G>T	p.Gly34Trp	N	missense_variant	25	0.000331561
28472	c.199C>A	p.Pro67Thr	N	missense_variant	25	0.000331561
28882	c.609G>T	p.Arg203Ser	N	missense_variant	25	0.000331561
29414	c.1141G>A	p.Ala381Thr	N	missense_variant	25	0.000331561
29688	c.*4305_*4519del	/	/	3'UTR	25	0.000331561
29734	c.*4350G>T	/	/	3'UTR	25	0.000331561
29741	c.*4357C>T	/	/	3'UTR	25	0.000331561
29784	c.*4401_*4519del	/	/	3'UTR	25	0.000331561
29857	c.*4473C>T	/	/	3'UTR	25	0.000331561
32	c.-234C>T	/	ORF1ab	5'UTR	24	0.000318298
174	c.-92G>A	/	ORF1ab	5'UTR	24	0.000318298
210	c.-56G>T	/	ORF1ab	5'UTR	24	0.000318298
1103	c.838A>G	p.Ile280Val	ORF1ab	missense_variant	24	0.000318298
1281	c.1016C>T	p.Ala339Val	ORF1ab	missense_variant	24	0.000318298
1348	c.1083C>T	p.Pro361Pro	ORF1ab	synonymous_variant	24	0.000318298
1589	c.1324G>A	p.Gly442Ser	ORF1ab	missense_variant	24	0.000318298
1623	c.1358T>C	p.Ile453Thr	ORF1ab	missense_variant	24	0.000318298
2106	c.1841C>T	p.Thr614Ile	ORF1ab	missense_variant	24	0.000318298
3332	c.3068_3070delTTG	p.Ile1023_Glu1024delinsLys	ORF1ab	ins/del	24	0.000318298
3692	c.3427G>T	p.Val1143Phe	ORF1ab	missense_variant	24	0.000318298
3923	c.3658C>A	p.Pro1220Thr	ORF1ab	missense_variant	24	0.000318298
4444	c.4179G>T	p.Val1393Val	ORF1ab	synonymous_variant	24	0.000318298
4655	c.4390C>T	p.Arg1464Trp	ORF1ab	missense_variant	24	0.000318298
4832	c.4567C>T	p.Leu1523Leu	ORF1ab	synonymous_variant	24	0.000318298
5209	c.4944A>G	p.Ser1648Ser	ORF1ab	synonymous_variant	24	0.000318298
5392	c.5127C>T	p.Asn1709Asn	ORF1ab	synonymous_variant	24	0.000318298
5548	c.5283C>T	p.Thr1761Thr	ORF1ab	synonymous_variant	24	0.000318298
6081	c.5816A>G	p.Asp1939Gly	ORF1ab	missense_variant	24	0.000318298
6130	c.5865T>C	p.Leu1955Leu	ORF1ab	synonymous_variant	24	0.000318298
6449	c.6184C>T	p.Leu2062Phe	ORF1ab	missense_variant	24	0.000318298
6539	c.6274C>T	p.His2092Tyr	ORF1ab	missense_variant	24	0.000318298
8660	c.8395C>T	p.His2799Tyr	ORF1ab	missense_variant	24	0.000318298
9433	c.9168A>T	p.Val3056Val	ORF1ab	synonymous_variant	24	0.000318298
9603	c.9338C>T	p.Thr3113Ile	ORF1ab	missense_variant	24	0.000318298
9831	c.9566T>C	p.Met3189Thr	ORF1ab	missense_variant	24	0.000318298
10236	c.9971A>G	p.Lys3324Arg	ORF1ab	missense_variant	24	0.000318298
10255	c.9990G>T	p.Leu3330Phe	ORF1ab	missense_variant	24	0.000318298
10456	c.10191C>T	p.Phe3397Phe	ORF1ab	synonymous_variant	24	0.000318298
10741	c.10476C>T	p.Asp3492Asp	ORF1ab	synonymous_variant	24	0.000318298
10755	c.10490C>T	p.Ala3497Val	ORF1ab	missense_variant	24	0.000318298
10776	c.10511C>T	p.Pro3504Leu	ORF1ab	missense_variant	24	0.000318298
10834	c.10569C>T	p.Ala3523Ala	ORF1ab	synonymous_variant	24	0.000318298
10982	c.10717A>G	p.Lys3573Glu	ORF1ab	missense_variant	24	0.000318298
11348	c.11083A>G	p.Met3695Val	ORF1ab	missense_variant	24	0.000318298
11758	c.11493C>T	p.Pro3831Pro	ORF1ab	synonymous_variant	24	0.000318298
12112	c.11847T>C	p.Ser3949Ser	ORF1ab	synonymous_variant	24	0.000318298
12138	c.11873C>T	p.Ala3958Val	ORF1ab	missense_variant	24	0.000318298
13487	c.13223C>T	p.Ala4408Val	ORF1ab	missense_variant	24	0.000318298
14534	c.14270G>A	p.Arg4757Lys	ORF1ab	missense_variant	24	0.000318298
15451	c.15187G>A	p.Gly5063Ser	ORF1ab	missense_variant	24	0.000318298
15669	c.15405T>C	p.Asn5135Asn	ORF1ab	synonymous_variant	24	0.000318298
15928	c.15664C>T	p.Pro5222Ser	ORF1ab	missense_variant	24	0.000318298
16101	c.15837C>T	p.Tyr5279Tyr	ORF1ab	synonymous_variant	24	0.000318298
16245	c.15981G>A	p.Gly5327Gly	ORF1ab	synonymous_variant	24	0.000318298
16308	c.16044C>T	p.Phe5348Phe	ORF1ab	synonymous_variant	24	0.000318298
16935	c.16671G>T	p.Met5557Ile	ORF1ab	missense_variant	24	0.000318298
17063	c.16799A>G	p.Lys5600Arg	ORF1ab	missense_variant	24	0.000318298
17671	c.17407G>T	p.Val5803Phe	ORF1ab	missense_variant	24	0.000318298
18108	c.17846delC	p.Pro5949fs	ORF1ab	ins/del	24	0.000318298
18814	c.18550C>T	p.Leu6184Leu	ORF1ab	synonymous_variant	24	0.000318298
18831	c.18567T>C	p.His6189His	ORF1ab	synonymous_variant	24	0.000318298
19086	c.18822G>T	p.Lys6274Asn	ORF1ab	missense_variant	24	0.000318298
19650	c.19386A>G	p.Val6462Val	ORF1ab	synonymous_variant	24	0.000318298
20569	c.20305G>T	p.Val6769Phe	ORF1ab	missense_variant	24	0.000318298
20628	c.20364C>T	p.Gly6788Gly	ORF1ab	synonymous_variant	24	0.000318298
21745	c.183T>C	p.Asn61Asn	S	synonymous_variant	24	0.000318298
21811	c.249C>T	p.Val83Val	S	synonymous_variant	24	0.000318298
21859	c.297C>T	p.Asn99Asn	S	synonymous_variant	24	0.000318298
22346	c.784G>T	p.Ala262Ser	S	missense_variant	24	0.000318298
22984	c.1422G>A	p.Gln474Gln	S	synonymous_variant	24	0.000318298
22988	c.1426G>A	p.Gly476Ser	S	missense_variant	24	0.000318298
23934	c.2372C>T	p.Thr791Ile	S	missense_variant	24	0.000318298
23997	c.2435C>T	p.Pro812Leu	S	missense_variant	24	0.000318298
25012	c.3450G>A	p.Glu1150Glu	S	synonymous_variant	24	0.000318298
25456	c.64G>T	p.Asp22Tyr	ORF3a	missense_variant	24	0.000318298
25642	c.250C>T	p.Leu84Leu	ORF3a	synonymous_variant	24	0.000318298
25658	c.266C>T	p.Thr89Ile	ORF3a	missense_variant	24	0.000318298
25784	c.392G>T	p.Trp131Leu	ORF3a	missense_variant	24	0.000318298
26467	c.223G>T	p.Val75Phe	E	missense_variant	24	0.000318298
26501	c.-22G>T	/	M	5'UTR	24	0.000318298
26529	c.7G>T	p.Asp3Tyr	M	missense_variant	24	0.000318298
27264	c.63T>G	p.Thr21Thr	ORF6	synonymous_variant	24	0.000318298
27684	c.291C>T	p.Tyr97Tyr	ORF7a	synonymous_variant	24	0.000318298
28638	c.365C>T	p.Pro122Leu	N	missense_variant	24	0.000318298
29477	c.1204G>T	p.Asp402Tyr	N	missense_variant	24	0.000318298
29672	c.115T>C	p.Ter39Glnext*?	ORF10	stop_gained	24	0.000318298
29729	c.*4346_*4375delCACCGAGGCCACGCGGAGTACGATCGAGTG	/	/	3'UTR	24	0.000318298
29798	c.*4415_*4519del	/	/	3'UTR	24	0.000318298
29870	c.*4486_*4487insAAAAAAAAAAAAAAAA	/	/	3'UTR	24	0.000318298
207	c.-59C>T	/	ORF1ab	5'UTR	23	0.000305036
242	c.-24G>T	/	ORF1ab	5'UTR	23	0.000305036
376	c.111G>A	p.Glu37Glu	ORF1ab	synonymous_variant	23	0.000305036
515	c.252_254delTAT	p.Met85del	ORF1ab	ins/del	23	0.000305036
913	c.648C>T	p.Ser216Ser	ORF1ab	synonymous_variant	23	0.000305036
1204	c.939C>T	p.Asn313Asn	ORF1ab	synonymous_variant	23	0.000305036
1666	c.1401T>C	p.Phe467Phe	ORF1ab	synonymous_variant	23	0.000305036
2070	c.1805C>T	p.Thr602Ile	ORF1ab	missense_variant	23	0.000305036
2900	c.2635G>T	p.Val879Phe	ORF1ab	missense_variant	23	0.000305036
3234	c.2969A>G	p.Gln990Arg	ORF1ab	missense_variant	23	0.000305036
4206	c.3941C>T	p.Ala1314Val	ORF1ab	missense_variant	23	0.000305036
4838	c.4573A>G	p.Ile1525Val	ORF1ab	missense_variant	23	0.000305036
6025	c.5760T>C	p.Tyr1920Tyr	ORF1ab	synonymous_variant	23	0.000305036
6258	c.5993C>T	p.Thr1998Ile	ORF1ab	missense_variant	23	0.000305036
8334	c.8069C>T	p.Ala2690Val	ORF1ab	missense_variant	23	0.000305036
10279	c.10014C>T	p.Leu3338Leu	ORF1ab	synonymous_variant	23	0.000305036
10332	c.10067C>T	p.Thr3356Ile	ORF1ab	missense_variant	23	0.000305036
11003	c.10738C>T	p.His3580Tyr	ORF1ab	missense_variant	23	0.000305036
11670	c.11405G>A	p.Arg3802His	ORF1ab	missense_variant	23	0.000305036
12005	c.11740C>T	p.Leu3914Leu	ORF1ab	synonymous_variant	23	0.000305036
12513	c.12248C>T	p.Thr4083Met	ORF1ab	missense_variant	23	0.000305036
12778	c.12513C>T	p.Tyr4171Tyr	ORF1ab	synonymous_variant	23	0.000305036
12790	c.12525A>G	p.Thr4175Thr	ORF1ab	synonymous_variant	23	0.000305036
13274	c.13009C>T	p.Pro4337Ser	ORF1ab	missense_variant	23	0.000305036
13426	c.13161C>T	p.Arg4387Arg	ORF1ab	synonymous_variant	23	0.000305036
14183	c.13919C>T	p.Thr4640Ile	ORF1ab	missense_variant	23	0.000305036
14230	c.13966C>T	p.Pro4656Ser	ORF1ab	missense_variant	23	0.000305036
15225	c.14961T>C	p.Tyr4987Tyr	ORF1ab	synonymous_variant	23	0.000305036
15371	c.15107C>T	p.Thr5036Met	ORF1ab	missense_variant	23	0.000305036
15752	c.15488C>T	p.Ala5163Val	ORF1ab	missense_variant	23	0.000305036
17122	c.16858G>T	p.Ala5620Ser	ORF1ab	missense_variant	23	0.000305036
17326	c.17062C>T	p.Pro5688Ser	ORF1ab	missense_variant	23	0.000305036
17746	c.17482C>T	p.Pro5828Ser	ORF1ab	missense_variant	23	0.000305036
18657	c.18393C>T	p.Thr6131Thr	ORF1ab	synonymous_variant	23	0.000305036
19151	c.18887C>T	p.Ala6296Val	ORF1ab	missense_variant	23	0.000305036
19366	c.19102C>T	p.Pro6368Ser	ORF1ab	missense_variant	23	0.000305036
19947	c.19683G>T	p.Lys6561Asn	ORF1ab	missense_variant	23	0.000305036
20719	c.20455C>T	p.Leu6819Leu	ORF1ab	synonymous_variant	23	0.000305036
20980	c.20716G>A	p.Asp6906Asn	ORF1ab	missense_variant	23	0.000305036
21077	c.20813C>T	p.Thr6938Ile	ORF1ab	missense_variant	23	0.000305036
21802	c.240T>C	p.Asp80Asp	S	synonymous_variant	23	0.000305036
22205	c.643G>C	p.Asp215His	S	missense_variant	23	0.000305036
22550	c.988C>T	p.Pro330Ser	S	missense_variant	23	0.000305036
23638	c.2076C>T	p.Ile692Ile	S	synonymous_variant	23	0.000305036
23755	c.2193G>T	p.Met731Ile	S	missense_variant	23	0.000305036
23996	c.2434C>T	p.Pro812Ser	S	missense_variant	23	0.000305036
24550	c.2988G>A	p.Leu996Leu	S	synonymous_variant	23	0.000305036
25302	c.3740G>T	p.Cys1247Phe	S	missense_variant	23	0.000305036
25469	c.77C>T	p.Ser26Leu	ORF3a	missense_variant	23	0.000305036
25521	c.129C>A	p.Phe43Leu	ORF3a	missense_variant	23	0.000305036
25549	c.157C>T	p.Leu53Phe	ORF3a	missense_variant	23	0.000305036
26152	c.760G>T	p.Gly254*	ORF3a	stop_gained	23	0.000305036
26660	c.138G>T	p.Leu46Phe	M	missense_variant	23	0.000305036
26947	c.425C>T	p.Ala142Val	M	missense_variant	23	0.000305036
27383	c.182A>T	p.Asp61Val	ORF6	missense_variant	23	0.000305036
28003	c.110G>T	p.Cys37Phe	ORF8	missense_variant	23	0.000305036
29370	c.-187_*229del	p.0?	ORF10	ins/del	23	0.000305036
29526	c.1253A>T	p.Gln418Leu	N	missense_variant	23	0.000305036
29764	c.*4380G>T	/	/	3'UTR	23	0.000305036
29837	c.*4453C>T	/	/	3'UTR	23	0.000305036
29869	c.*4485A>C	/	/	3'UTR	23	0.000305036
29878	c.*4494A>G	/	/	3'UTR	23	0.000305036
29884	c.*4500A>G	/	/	3'UTR	23	0.000305036
11	c.-255T>G	/	ORF1ab	5'UTR	22	0.000291773
13	c.-253T>A	/	ORF1ab	5'UTR	22	0.000291773
19	c.-247C>G	/	ORF1ab	5'UTR	22	0.000291773
33	c.-233C>T	/	ORF1ab	5'UTR	22	0.000291773
487	c.222G>A	p.Ser74Ser	ORF1ab	synonymous_variant	22	0.000291773
491	c.226G>A	p.Ala76Thr	ORF1ab	missense_variant	22	0.000291773
703	c.438C>T	p.Gly146Gly	ORF1ab	synonymous_variant	22	0.000291773
1079	c.814A>C	p.Asn272His	ORF1ab	missense_variant	22	0.000291773
1319	c.1054G>A	p.Glu352Lys	ORF1ab	missense_variant	22	0.000291773
1547	c.1282A>G	p.Ser428Gly	ORF1ab	missense_variant	22	0.000291773
2094	c.1829C>T	p.Ser610Leu	ORF1ab	missense_variant	22	0.000291773
2164	c.1899G>T	p.Glu633Asp	ORF1ab	missense_variant	22	0.000291773
2644	c.2379C>T	p.Ile793Ile	ORF1ab	synonymous_variant	22	0.000291773
2704	c.2439C>T	p.Phe813Phe	ORF1ab	synonymous_variant	22	0.000291773
2808	c.2543G>A	p.Arg848Lys	ORF1ab	missense_variant	22	0.000291773
2933	c.2668C>T	p.Leu890Phe	ORF1ab	missense_variant	22	0.000291773
3312	c.3047T>C	p.Leu1016Pro	ORF1ab	missense_variant	22	0.000291773
3742	c.3477A>G	p.Ile1159Met	ORF1ab	missense_variant	22	0.000291773
4543	c.4278C>T	p.Thr1426Thr	ORF1ab	synonymous_variant	22	0.000291773
5301	c.5036C>T	p.Ala1679Val	ORF1ab	missense_variant	22	0.000291773
6283	c.6018T>C	p.Asn2006Asn	ORF1ab	synonymous_variant	22	0.000291773
6543	c.6278C>T	p.Thr2093Ile	ORF1ab	missense_variant	22	0.000291773
6628	c.6363C>T	p.Thr2121Thr	ORF1ab	synonymous_variant	22	0.000291773
7020	c.6755T>G	p.Val2252Gly	ORF1ab	missense_variant	22	0.000291773
7225	c.6960T>C	p.Ala2320Ala	ORF1ab	synonymous_variant	22	0.000291773
7295	c.7030G>T	p.Ala2344Ser	ORF1ab	missense_variant	22	0.000291773
7767	c.7502T>C	p.Ile2501Thr	ORF1ab	missense_variant	22	0.000291773
9996	c.9731C>T	p.Ser3244Leu	ORF1ab	missense_variant	22	0.000291773
10116	c.9851C>T	p.Thr3284Ile	ORF1ab	missense_variant	22	0.000291773
11956	c.11691C>T	p.Asp3897Asp	ORF1ab	synonymous_variant	22	0.000291773
12049	c.11784C>T	p.Asn3928Asn	ORF1ab	synonymous_variant	22	0.000291773
12202	c.11937G>T	p.Lys3979Asn	ORF1ab	missense_variant	22	0.000291773
12213	c.11948C>T	p.Ser3983Phe	ORF1ab	missense_variant	22	0.000291773
12546	c.12281C>T	p.Ala4094Val	ORF1ab	missense_variant	22	0.000291773
13064	c.12799T>C	p.Leu4267Leu	ORF1ab	synonymous_variant	22	0.000291773
13860	c.13596C>T	p.Asp4532Asp	ORF1ab	synonymous_variant	22	0.000291773
14055	c.13791G>T	p.Leu4597Leu	ORF1ab	synonymous_variant	22	0.000291773
14980	c.14716C>T	p.Leu4906Phe	ORF1ab	missense_variant	22	0.000291773
15251	c.14987C>T	p.Thr4996Ile	ORF1ab	missense_variant	22	0.000291773
16945	c.16681G>A	p.Ala5561Thr	ORF1ab	missense_variant	22	0.000291773
17474	c.17210C>T	p.Thr5737Ile	ORF1ab	missense_variant	22	0.000291773
17518	c.17254C>T	p.Leu5752Phe	ORF1ab	missense_variant	22	0.000291773
18141	c.17877A>G	p.Lys5959Lys	ORF1ab	synonymous_variant	22	0.000291773
19164	c.18900C>T	p.Asp6300Asp	ORF1ab	synonymous_variant	22	0.000291773
19723	c.19459G>T	p.Val6487Phe	ORF1ab	missense_variant	22	0.000291773
19735	c.19471G>T	p.Asp6491Tyr	ORF1ab	missense_variant	22	0.000291773
19810	c.19546A>G	p.Lys6516Glu	ORF1ab	missense_variant	22	0.000291773
19825	c.19561G>T	p.Val6521Leu	ORF1ab	missense_variant	22	0.000291773
19866	c.19602T>C	p.Asn6534Asn	ORF1ab	synonymous_variant	22	0.000291773
20428	c.20164C>T	p.Pro6722Ser	ORF1ab	missense_variant	22	0.000291773
20553	c.20289A>G	p.Leu6763Leu	ORF1ab	synonymous_variant	22	0.000291773
21590	c.28C>T	p.Leu10Leu	S	synonymous_variant	22	0.000291773
21792	c.230A>T	p.Lys77Met	S	missense_variant	22	0.000291773
21974	c.412G>T	p.Asp138Tyr	S	missense_variant	22	0.000291773
22477	c.915C>T	p.Ser305Ser	S	synonymous_variant	22	0.000291773
22713	c.1151C>T	p.Pro384Leu	S	missense_variant	22	0.000291773
22918	c.1356G>T	p.Leu452Leu	S	synonymous_variant	22	0.000291773
23127	c.1565C>T	p.Ala522Val	S	missense_variant	22	0.000291773
23608	c.2046G>T	p.Arg682Arg	S	synonymous_variant	22	0.000291773
23695	c.2133T>C	p.Ser711Ser	S	synonymous_variant	22	0.000291773
23915	c.2353G>A	p.Val785Ile	S	missense_variant	22	0.000291773
24535	c.2973G>T	p.Val991Val	S	synonymous_variant	22	0.000291773
25036	c.3474T>C	p.Asn1158Asn	S	synonymous_variant	22	0.000291773
25046	c.3484C>T	p.Pro1162Ser	S	missense_variant	22	0.000291773
25413	c.21C>T	p.Ile7Ile	ORF3a	synonymous_variant	22	0.000291773
25711	c.319T>C	p.Tyr107His	ORF3a	missense_variant	22	0.000291773
26045	c.653A>G	p.Gln218Arg	ORF3a	missense_variant	22	0.000291773
26151	c.759C>T	p.Ser253Ser	ORF3a	synonymous_variant	22	0.000291773
26781	c.259C>T	p.Leu87Phe	M	missense_variant	22	0.000291773
26907	c.385C>T	p.Leu129Leu	M	synonymous_variant	22	0.000291773
27327	c.126G>T	p.Lys42Asn	ORF6	missense_variant	22	0.000291773
27493	c.100C>T	p.Pro34Ser	ORF7a	missense_variant	22	0.000291773
27746	c.353G>T	p.Arg118Ile	ORF7a	missense_variant	22	0.000291773
27925	c.32C>T	p.Thr11Ile	ORF8	missense_variant	22	0.000291773
28253	c.361delA	p.Ile121fs	ORF8	ins/del	22	0.000291773
28817	c.544G>T	p.Ala182Ser	N	missense_variant	22	0.000291773
28957	c.684C>T	p.Asn228Asn	N	synonymous_variant	22	0.000291773
29000	c.727G>T	p.Gly243Cys	N	missense_variant	22	0.000291773
29140	c.867G>T	p.Gln289His	N	missense_variant	22	0.000291773
29370	c.1097C>T	p.Thr366Ile	N	missense_variant	22	0.000291773
29392	c.1119G>T	p.Lys373Asn	N	missense_variant	22	0.000291773
29719	c.*4335C>T	/	/	3'UTR	22	0.000291773
29830	c.*4446_*4519delGCTATCCCCATGTGATTTTAATAGCTTCTTAGGAGAATGACAAAAAAAAAAAAAAAAAAAAAAAAAAAAAAAAAinsT	/	/	3'UTR	22	0.000291773
29852	c.*4468A>T	/	/	3'UTR	22	0.000291773
29870	c.*4487_*4512delAAAAAAAAAAAAAAAAAAAAAAAAAA	/	/	3'UTR	22	0.000291773
29870	c.*4487_*4515delAAAAAAAAAAAAAAAAAAAAAAAAAAAAA	/	/	3'UTR	22	0.000291773
29871	c.*4487A>G	/	/	3'UTR	22	0.000291773
29874	c.*4490A>G	/	/	3'UTR	22	0.000291773
29891	c.*4507A>G	/	/	3'UTR	22	0.000291773
140	c.-126C>T	/	ORF1ab	5'UTR	21	0.000278511
174	c.-92G>T	/	ORF1ab	5'UTR	21	0.000278511
398	c.133C>T	p.His45Tyr	ORF1ab	missense_variant	21	0.000278511
513	c.251_259delTTATGGTTG	p.Val84_Val86del	ORF1ab	ins/del	21	0.000278511
526	c.261G>T	p.Glu87Asp	ORF1ab	missense_variant	21	0.000278511
680	c.415G>T	p.Asp139Tyr	ORF1ab	missense_variant	21	0.000278511
1063	c.798C>T	p.Phe266Phe	ORF1ab	synonymous_variant	21	0.000278511
1537	c.1272T>C	p.Val424Val	ORF1ab	synonymous_variant	21	0.000278511
1929	c.1664C>T	p.Ala555Val	ORF1ab	missense_variant	21	0.000278511
2061	c.1796C>T	p.Ala599Val	ORF1ab	missense_variant	21	0.000278511
2196	c.1931A>C	p.Asp644Ala	ORF1ab	missense_variant	21	0.000278511
4069	c.3804C>A	p.Ala1268Ala	ORF1ab	synonymous_variant	21	0.000278511
4197	c.3932A>G	p.Glu1311Gly	ORF1ab	missense_variant	21	0.000278511
4372	c.4107A>G	p.Gly1369Gly	ORF1ab	synonymous_variant	21	0.000278511
5170	c.4905C>T	p.Tyr1635Tyr	ORF1ab	synonymous_variant	21	0.000278511
5622	c.5357C>T	p.Pro1786Leu	ORF1ab	missense_variant	21	0.000278511
6695	c.6430C>A	p.Pro2144Thr	ORF1ab	missense_variant	21	0.000278511
6762	c.6497C>T	p.Thr2166Ile	ORF1ab	missense_variant	21	0.000278511
8276	c.8011A>T	p.Asn2671Tyr	ORF1ab	missense_variant	21	0.000278511
8767	c.8502T>C	p.Phe2834Phe	ORF1ab	synonymous_variant	21	0.000278511
8802	c.8537C>T	p.Thr2846Ile	ORF1ab	missense_variant	21	0.000278511
9070	c.8805T>C	p.Asp2935Asp	ORF1ab	synonymous_variant	21	0.000278511
9803	c.9538C>T	p.Leu3180Leu	ORF1ab	synonymous_variant	21	0.000278511
10448	c.10183C>T	p.Pro3395Ser	ORF1ab	missense_variant	21	0.000278511
12085	c.11820C>T	p.Thr3940Thr	ORF1ab	synonymous_variant	21	0.000278511
12243	c.11978G>T	p.Arg3993Leu	ORF1ab	missense_variant	21	0.000278511
12357	c.12092C>T	p.Thr4031Ile	ORF1ab	missense_variant	21	0.000278511
12741	c.12476C>T	p.Thr4159Ile	ORF1ab	missense_variant	21	0.000278511
12970	c.12705C>T	p.Asn4235Asn	ORF1ab	synonymous_variant	21	0.000278511
13059	c.12794C>T	p.Thr4265Ile	ORF1ab	missense_variant	21	0.000278511
13552	c.13288T>C	p.Tyr4430His	ORF1ab	missense_variant	21	0.000278511
13968	c.13704C>T	p.Ala4568Ala	ORF1ab	synonymous_variant	21	0.000278511
13996	c.13732T>G	p.Leu4578Val	ORF1ab	missense_variant	21	0.000278511
14079	c.13815T>C	p.Asn4605Asn	ORF1ab	synonymous_variant	21	0.000278511
14084	c.13820A>G	p.Asn4607Ser	ORF1ab	missense_variant	21	0.000278511
15810	c.15546C>T	p.Asn5182Asn	ORF1ab	synonymous_variant	21	0.000278511
17331	c.17067G>T	p.Glu5689Asp	ORF1ab	missense_variant	21	0.000278511
17658	c.17394G>T	p.Met5798Ile	ORF1ab	missense_variant	21	0.000278511
17939	c.17675C>T	p.Ala5892Val	ORF1ab	missense_variant	21	0.000278511
18985	c.18721G>T	p.Val6241Phe	ORF1ab	missense_variant	21	0.000278511
19338	c.19074A>G	p.Lys6358Lys	ORF1ab	synonymous_variant	21	0.000278511
20483	c.20219C>T	p.Ser6740Phe	ORF1ab	missense_variant	21	0.000278511
20594	c.20330C>T	p.Thr6777Ile	ORF1ab	missense_variant	21	0.000278511
20799	c.20535T>C	p.Tyr6845Tyr	ORF1ab	synonymous_variant	21	0.000278511
20991	c.20727G>T	p.Leu6909Phe	ORF1ab	missense_variant	21	0.000278511
21991	c.429T>G	p.Val143Val	S	synonymous_variant	21	0.000278511
22570	c.1008C>T	p.Cys336Cys	S	synonymous_variant	21	0.000278511
22606	c.1044A>T	p.Ala348Ala	S	synonymous_variant	21	0.000278511
23426	c.1864G>T	p.Val622Phe	S	missense_variant	21	0.000278511
23987	c.2425C>T	p.Pro809Ser	S	missense_variant	21	0.000278511
24418	c.2856C>T	p.Val952Val	S	synonymous_variant	21	0.000278511
24442	c.2880C>T	p.Asn960Asn	S	synonymous_variant	21	0.000278511
24812	c.3250G>T	p.Asp1084Tyr	S	missense_variant	21	0.000278511
25276	c.3714C>T	p.Thr1238Thr	S	synonymous_variant	21	0.000278511
25578	c.186C>T	p.Ile62Ile	ORF3a	synonymous_variant	21	0.000278511
26130	c.738T>C	p.Ile246Ile	ORF3a	synonymous_variant	21	0.000278511
26195	c.803C>T	p.Thr268Met	ORF3a	missense_variant	21	0.000278511
26305	c.61C>T	p.Leu21Phe	E	missense_variant	21	0.000278511
26458	c.214G>C	p.Asp72His	E	missense_variant	21	0.000278511
26549	c.27C>T	p.Thr9Thr	M	synonymous_variant	21	0.000278511
26994	c.472C>T	p.Arg158Cys	M	missense_variant	21	0.000278511
27143	c.621C>T	p.Asn207Asn	M	synonymous_variant	21	0.000278511
27561	c.168G>T	p.Leu56Leu	ORF7a	synonymous_variant	21	0.000278511
27752	c.359C>T	p.Thr120Ile	ORF7a	missense_variant	21	0.000278511
28083	c.190G>T	p.Glu64*	ORF8	stop_gained	21	0.000278511
28088	c.195T>A	p.Ala65Ala	ORF8	synonymous_variant	21	0.000278511
28209	c.316G>T	p.Glu106*	ORF8	stop_gained	21	0.000278511
28326	c.53G>T	p.Gly18Val	N	missense_variant	21	0.000278511
28378	c.105G>A	p.Ala35Ala	N	synonymous_variant	21	0.000278511
28758	c.485C>T	p.Pro162Leu	N	missense_variant	21	0.000278511
28881	c.608G>T	p.Arg203Met	N	missense_variant	21	0.000278511
29348	c.1075G>T	p.Ala359Ser	N	missense_variant	21	0.000278511
29384	c.1111G>T	p.Asp371Tyr	N	missense_variant	21	0.000278511
29816	c.*4433_*4519delTAATTTTAGTAGTGCTATCCCCATGTGATTTTAATAGCTTCTTAGGAGAATGACAAAAAAAAAAAAAAAAAAAAAAAAAAAAAAAAA	/	/	3'UTR	21	0.000278511
29868	c.*4484G>T	/	/	3'UTR	21	0.000278511
29870	c.*4487_*4502delAAAAAAAAAAAAAAAA	/	/	3'UTR	21	0.000278511
14	c.-252A>T	/	ORF1ab	5'UTR	20	0.000265248
17	c.-249T>C	/	ORF1ab	5'UTR	20	0.000265248
61	c.-205G>T	/	ORF1ab	5'UTR	20	0.000265248
127	c.-139G>T	/	ORF1ab	5'UTR	20	0.000265248
208	c.-58G>T	/	ORF1ab	5'UTR	20	0.000265248
344	c.79C>T	p.Leu27Phe	ORF1ab	missense_variant	20	0.000265248
376	c.111G>T	p.Glu37Asp	ORF1ab	missense_variant	20	0.000265248
606	c.341T>C	p.Ile114Thr	ORF1ab	missense_variant	20	0.000265248
957	c.692G>A	p.Cys231Tyr	ORF1ab	missense_variant	20	0.000265248
1238	c.973C>T	p.His325Tyr	ORF1ab	missense_variant	20	0.000265248
1576	c.1311T>C	p.Gly437Gly	ORF1ab	synonymous_variant	20	0.000265248
1707	c.1442C>T	p.Ser481Phe	ORF1ab	missense_variant	20	0.000265248
2370	c.2105C>T	p.Ala702Val	ORF1ab	missense_variant	20	0.000265248
2485	c.2220C>T	p.Ile740Ile	ORF1ab	synonymous_variant	20	0.000265248
2698	c.2433T>C	p.Asn811Asn	ORF1ab	synonymous_variant	20	0.000265248
3263	c.2998A>G	p.Thr1000Ala	ORF1ab	missense_variant	20	0.000265248
[truncated: 24,540 more rows]
